# Supplementary material for: Transcriptome and Proteome Analysis Revealed Key Pathways Regulating Final Stage of Oocyte Maturation of the Turkey (Meleagris gallopavo)
Source: Int J Mol Sci. 2021 Sep 30;22(19):10589. doi: 10.3390/ijms221910589 (PMC8508634; doi:10.3390/ijms221910589)
Supplement: Supplementary file 1 [file ijms-22-10589-s001.zip]

Archive with 9 entries (9 files):
- Figure S1.pdf
- Figure S2.jpg
- Figure S3.jpg
- Table S1.csv
- Table S2.xlsx
- Table S3.pdf
- Table S4.pdf
- Table S5.pdf
- Table S6.pdf
