# Supplementary material for: Transcriptome and Proteome Analysis Revealed Key Pathways Regulating Final Stage of Oocyte Maturation of the Turkey (Meleagris gallopavo)
Source: Int J Mol Sci. 2021 Sep 30;22(19):10589. doi: 10.3390/ijms221910589 (PMC8508634; doi:10.3390/ijms221910589)
Supplement: Supplementary file 1 [file ijms-22-10589-s001.zip › Table S1.csv]

	Table S1. List of transcripts identified in the inner perivitelline layer by RNA-Seq.
	ref_gene_id	Row.names	FPKM.O1	FPKM.O2	FPKM.O3	FPKM.O4	FPKM.O5	FPKM.O7	MeanFPKM	gene_name	external_gene_name.x	description.x	gene_biotype	entrezgene_id
1	ENSMGAG00000000001	MSTRG.12006	0,2504	0,620448	10,718823	0,098779	0	0,565162	2,042268667	5S_rRNA	NA	5S ribosomal RNA [Source:RFAM;Acc:RF00001]	rRNA	116216775
2	ENSMGAG00000000005	MSTRG.4344	4,669393953	3,455700046	4,950380863	5,434234207	5,65104939	4,632329829	4,798848048	NA	NA	NA	NA	NA
3	ENSMGAG00000000010	MSTRG.6190	1190,874674	1435,310476	1190,828582	1026,538291	965,4545953	839,3878308	1108,065741	NA	NA		snoRNA	116216404
4	ENSMGAG00000000013	MSTRG.8134	3,424310553	6,990411834	6,973454296	5,790058582	5,626888093	3,502703838	5,384637866	NA	NA		snoRNA	116217441
5	ENSMGAG00000000024	MSTRG.9959	518,1073252	709,427523	561,2662998	473,0634293	455,9283149	357,8997585	512,6154418	SNORD73	NA	Small nucleolar RNA SNORD73 [Source:RFAM;Acc:RF00071]	snoRNA	116216638
6	ENSMGAG00000000027	MSTRG.11492	81,42214615	61,34669896	36,90482027	43,22449868	37,32025935	42,7402305	50,49310898	SNORD57	NA	NA	NA	NA
7	ENSMGAG00000000028	MSTRG.10545	9,59016296	10,93591201	11,46282321	12,56140703	11,82796353	8,585213564	10,82724705	SNORD94	NA		snoRNA	116216635
8	ENSMGAG00000000035	MSTRG.7138	93,12645337	71,55790637	67,72183976	79,46943031	67,79677642	79,42422625	76,51610541	NA	NA		snoRNA	116217367
9	ENSMGAG00000000052	MSTRG.7279	3,303832611	0,811300927	0,606652793	2,068093601	0,184316891	3,410642694	1,730806586	MIR21	NA	microRNA 21 [Source:HGNC Symbol;Acc:HGNC:31586]	miRNA	NA
10	ENSMGAG00000000056	MSTRG.8244	796,3498804	336,0919786	400,171996	689,6393973	502,3834708	994,731148	619,8946452	SNORD14	NA	Small nucleolar RNA SNORD14 [Source:RFAM;Acc:RF00016]	snoRNA	116217458
11	ENSMGAG00000000058	MSTRG.8994	6,472215256	12,66166711	32,98116931	33,93342286	45,18009621	17,80884263	24,83956889	NA	NA	NA	NA	NA
12	ENSMGAG00000000065	MSTRG.7265	11,659126	20,633043	26,795214	8,663069	9,632776	6,162067	13,92421583	U3	NA	Small nucleolar RNA U3 [Source:RFAM;Acc:RF00012]	snoRNA	116217363
13	ENSMGAG00000000069	MSTRG.15283	7,000598353	62,99859321	107,8974357	67,86451841	114,9949419	57,2767836	69,6721452	NA	NA		snoRNA	116217575
14	ENSMGAG00000000071	MSTRG.8055	3,810531337	5,84877542	3,937501082	3,508136532	3,421660417	2,504907564	3,838585392	NA	NA		snoRNA	116217444
15	ENSMGAG00000000073	MSTRG.2054	4,648189763	5,674168003	10,21149087	12,95399663	10,1776645	11,4122807	9,179631745	NA	NA	NA	NA	NA
16	ENSMGAG00000000076	MSTRG.10146	1,936341247	6,161898969	5,487244426	4,907032537	6,528135287	1,730062233	4,45845245	5S_rRNA	NA	NA	NA	NA
17	ENSMGAG00000000077	MSTRG.13408	646,0443094	569,2945806	344,9751445	393,9886882	357,9126936	403,0193968	452,5391355	NA	NA		snoRNA	116216515
18	ENSMGAG00000000078	MSTRG.3992	3,24355116	4,684131769	9,728659759	9,660941107	10,4089625	7,210125704	7,489395333	NA	NA	NA	NA	NA
19	ENSMGAG00000000079	MSTRG.3961	7,506053	8,57833	9,031493	8,698431	11,135469	8,984933	8,989118167	MIRLET7D	NA	NA	NA	NA
20	ENSMGAG00000000080	MSTRG.3104	5,189786	4,580408	2,504155	2,835917	1,483633	2,470244	3,177357167	SNORA71	NA	Small nucleolar RNA SNORA71 [Source:RFAM;Acc:RF00056]	snoRNA	116217115
21	ENSMGAG00000000086	MSTRG.6191	2,480182	2,117969	3,600555	3,365901	3,182144	1,992907	2,789943	SNORD100	NA		snoRNA	116216405
22	ENSMGAG00000000091	MSTRG.2953	185,3641692	151,6277678	173,881168	199,1357922	172,4152417	169,033088	175,2428711	NA	NA		snoRNA	116217071
23	ENSMGAG00000000097	MSTRG.11726	2,214408	0,584205	0,572494	1,452551	0,594404	0,951509	1,061595167	5S_rRNA	NA	5S ribosomal RNA [Source:RFAM;Acc:RF00001]	rRNA	116216783
24	ENSMGAG00000000100	MSTRG.11621	24,84123843	23,3789481	13,42749323	14,61441928	13,80659228	15,65717994	17,62097854	NA	NA		snoRNA	116216778
25	ENSMGAG00000000101	MSTRG.9717	12,264852	10,062429	10,159087	10,347205	11,382704	9,80409	10,67006117	NA	NA	NA	NA	NA
26	ENSMGAG00000000115	MSTRG.2042	2,354066069	9,296257227	19,73109646	14,54899191	27,78494967	11,86506588	14,26340454	NA	NA		snoRNA	116216248
27	ENSMGAG00000000121	MSTRG.2141	550,5273527	570,1335167	425,1176291	405,7850445	368,5452793	330,9278143	441,8394394	NA	NA		snoRNA	116216237
28	ENSMGAG00000000123	MSTRG.2148	32,38061147	44,91629173	32,97358345	28,52554611	25,49389548	20,50771894	30,79960786	SNORD15	NA	Small nucleolar RNA SNORD15 [Source:RFAM;Acc:RF00067]	snoRNA	116216233
29	ENSMGAG00000000130	MSTRG.10042	0,52522	19,955854	13,737404	3,197012	5,226758	4,332726	7,829162333	NA	NA	NA	NA	NA
30	ENSMGAG00000000134	MSTRG.9564	1,18827	0	1,734078	1,29295	1,597671	1,858671	1,278606667	MIR30D	NA	NA	NA	NA
31	ENSMGAG00000000136	MSTRG.2148	32,38061147	44,91629173	32,97358345	28,52554611	25,49389548	20,50771894	30,79960786	SNORD15	NA	Small nucleolar RNA SNORD15 [Source:RFAM;Acc:RF00067]	snoRNA	116216234
32	ENSMGAG00000000137	MSTRG.2054	4,648189763	5,674168003	10,21149087	12,95399663	10,1776645	11,4122807	9,179631745	NA	NA		snoRNA	116216242
33	ENSMGAG00000000140	MSTRG.2220	2,801132897	2,662219471	2,483096854	2,622386441	2,341633397	2,622420787	2,588814975	NA	NA		snoRNA	116217024
34	ENSMGAG00000000142	MSTRG.8507	6,053468626	13,91941601	16,47329004	15,03248278	19,02169978	14,79634747	14,21611745	NA	NA	NA	NA	NA
35	ENSMGAG00000000144	MSTRG.2222	0,751832	0,616396	1,551213	2,326675	1,478029	2,590307	1,552408667	SNORD79	NA	Small nucleolar RNA SNORD79 [Source:RFAM;Acc:RF00152]	snoRNA	116217009
36	ENSMGAG00000000157	MSTRG.2953	185,3641692	151,6277678	173,881168	199,1357922	172,4152417	169,033088	175,2428711	SNORA63	NA	Small nucleolar RNA SNORA63 [Source:RFAM;Acc:RF00092]	snoRNA	116217074
37	ENSMGAG00000000167	MSTRG.10857	535,890246	592,3719698	476,4250593	444,3410084	373,6365815	313,9359802	456,1001409	SNORA52	NA	small nucleolar RNA, H/ACA box 52 [Source:HGNC Symbol;Acc:HGNC:32645]	snoRNA	116216719
38	ENSMGAG00000000169	MSTRG.3020	3,140964522	5,27321101	9,027282935	10,53382167	11,95635472	6,835842056	7,794579485	MIR16-2	NA	microRNA 16-2 [Source:HGNC Symbol;Acc:HGNC:31546]	miRNA	NA
39	ENSMGAG00000000177	MSTRG.2949	46,31208071	33,23286043	35,90558078	41,60580111	41,84663272	41,67090989	40,09564428	NA	NA		snoRNA	116217068
40	ENSMGAG00000000178	MSTRG.963	2,920402034	8,672163582	10,18411382	9,94893069	10,90167828	6,62441998	8,208618064	SCARNA10	NA	small Cajal body-specific RNA 10 [Source:HGNC Symbol;Acc:HGNC:32567]	snoRNA	116216259
41	ENSMGAG00000000181	MSTRG.3359	459,6928134	764,1992236	680,3130239	542,9185147	499,6777273	415,4694713	560,3784624	SNORD16	NA	Small nucleolar RNA SNORD16 [Source:RFAM;Acc:RF00138]	snoRNA	116217122
42	ENSMGAG00000000182	MSTRG.10154	20,88152325	18,9095645	23,34644902	23,12722576	20,00271119	17,80172769	20,67820024	SNORD83	NA	NA	NA	NA
43	ENSMGAG00000000184	MSTRG.2141	550,5273527	570,1335167	425,1176291	405,7850445	368,5452793	330,9278143	441,8394394	NA	NA		snoRNA	116216236
44	ENSMGAG00000000186	MSTRG.2911	102,4021983	64,22028588	65,53604368	83,04354599	65,1619051	85,52399265	77,64799527	SNORA75	NA	Small nucleolar RNA SNORA75 [Source:RFAM;Acc:RF00072]	snoRNA	116217073
45	ENSMGAG00000000189	MSTRG.3020	3,140964522	5,27321101	9,027282935	10,53382167	11,95635472	6,835842056	7,794579485	MIR15B	NA	microRNA 15b [Source:HGNC Symbol;Acc:HGNC:31544]	miRNA	NA
46	ENSMGAG00000000195	MSTRG.3266	69,10000707	4,313013572	1,275793598	26,82794566	3,05362882	34,26969975	23,14001475	MIR147B	NA		miRNA	NA
47	ENSMGAG00000000198	MSTRG.586	545,5535047	923,1457662	791,8131003	583,7694428	549,7894939	449,21528	640,5477646	SNORD83A	NA		snoRNA	116216255
48	ENSMGAG00000000201	MSTRG.4175	1,912416	1,604077	1,040244	1,196688	0,979822	1,718837	1,408680667	NA	NA	NA	NA	NA
49	ENSMGAG00000000210	MSTRG.6189	1,393606	1,226916	7,292137	4,954134	4,939859	4,258711	4,010893833	NA	NA		snoRNA	116216406
50	ENSMGAG00000000214	MSTRG.11621	24,84123843	23,3789481	13,42749323	14,61441928	13,80659228	15,65717994	17,62097854	NA	NA		snoRNA	116216780
51	ENSMGAG00000000217	MSTRG.4846	6,490158488	6,509642738	6,384738441	5,52387045	6,559590142	5,156212662	6,104035487	NA	NA	NA	NA	NA
52	ENSMGAG00000000222	MSTRG.3017	12,84770511	13,51840261	17,94903236	21,49498072	19,78349536	22,95718524	18,09180023	NA	NA	NA	NA	NA
53	ENSMGAG00000000223	MSTRG.6387	6,755701373	5,136548346	8,514907777	10,48754159	8,340017466	9,173620898	8,068056241	NA	NA		snoRNA	116216395
54	ENSMGAG00000000226	MSTRG.9562	1,753	1,128112	1,222461	0,959141	0,647045	0,699981	1,06829	MIR30B	NA		miRNA	NA
55	ENSMGAG00000000227	MSTRG.5507	0,842697778	3,149783023	4,035622925	2,997021303	3,674970668	2,224047402	2,820690517	MIR181B2	NA	NA	NA	NA
56	ENSMGAG00000000230	MSTRG.10154	20,88152325	18,9095645	23,34644902	23,12722576	20,00271119	17,80172769	20,67820024	NA	NA	NA	NA	NA
57	ENSMGAG00000000231	MSTRG.9650	9,922737609	7,748633656	10,2595448	10,39074093	10,48293409	9,028587934	9,638863169	NA	NA	NA	NA	NA
58	ENSMGAG00000000234	MSTRG.10758	3,8036	6,109319	17,723911	17,185555	15,836295	17,851015	13,08494917	SNORD97	NA	small nucleolar RNA, C/D box 97 [Source:HGNC Symbol;Acc:HGNC:32760]	snoRNA	116216726
59	ENSMGAG00000000236	MSTRG.11811	1,705579399	1,993290466	4,0837126	4,659242641	5,273713374	4,536013321	3,708591967	NA	NA	NA	NA	NA
60	ENSMGAG00000000239	MSTRG.5243	544,9518171	795,8732623	632,4852927	583,0467215	512,5975733	362,6164574	571,9285207	NA	NA	NA	NA	NA
61	ENSMGAG00000000241	MSTRG.13178	16,62869634	15,96948695	17,51592884	17,24845163	15,16065451	15,33909871	16,31038616	SNORD61	NA		snoRNA	116216954
62	ENSMGAG00000000243	MSTRG.3361	1,260635	0,612204	2,22718	0,985255	1,888179	1,354939	1,388065333	SNORD16	NA	Small nucleolar RNA SNORD16 [Source:RFAM;Acc:RF00138]	snoRNA	116217116
63	ENSMGAG00000000244	MSTRG.2949	46,31208071	33,23286043	35,90558078	41,60580111	41,84663272	41,67090989	40,09564428	NA	NA		snoRNA	116217067
64	ENSMGAG00000000247	MSTRG.10154	20,88152325	18,9095645	23,34644902	23,12722576	20,00271119	17,80172769	20,67820024	SNORD83	NA	NA	NA	NA
65	ENSMGAG00000000248	MSTRG.2911	102,4021983	64,22028588	65,53604368	83,04354599	65,1619051	85,52399265	77,64799527	SNORD20	NA		snoRNA	116217064
66	ENSMGAG00000000249	MSTRG.1538	8,469315904	8,981957623	11,6364482	10,3037768	13,13421726	17,72592164	11,70860624	SNORD89	NA		snoRNA	116216254
67	ENSMGAG00000000261	MSTRG.1216	1,719031	1,157984	0,956308	1,075693	0,929368	0,282393	1,0201295	MIR125B2	NA		miRNA	NA
68	ENSMGAG00000000266	MSTRG.3797	3,884048362	3,098102014	7,687159668	9,625188091	8,481714544	9,135622572	6,985305875	SNORD71	NA		snoRNA	116217151
69	ENSMGAG00000000270	MSTRG.2409	0,081038	0,626474	2,520001	1,575632	1,444509	1,568958	1,302768667	SNORD21	NA	Small nucleolar RNA SNORD21 [Source:RFAM;Acc:RF00068]	snoRNA	116217026
70	ENSMGAG00000000274	MSTRG.9778	4,059623	7,644898	7,868583	4,358154	4,783186	5,912267	5,7711185	U6	NA	NA	NA	NA
71	ENSMGAG00000000275	MSTRG.5438	522,7619019	684,3856287	571,6315904	491,3154529	467,4608544	367,3594314	517,48581	SNORD36	NA	Small nucleolar RNA SNORD36 [Source:RFAM;Acc:RF00049]	snoRNA	116217307
72	ENSMGAG00000000276	MSTRG.13304	1,841501	2,897532	1,623243	2,149935	2,108669	2,435531	2,1760685	NA	NA		snoRNA	116216953
73	ENSMGAG00000000278	MSTRG.10346	2,718757834	8,819569742	11,49326937	6,076744415	7,968855582	1,867637778	6,490805787	NA	NA		snoRNA	116216634
74	ENSMGAG00000000287	MSTRG.12236	23,98611517	23,77425494	26,41482241	29,89835977	28,42739344	26,15955633	26,44341701	NA	NA		snoRNA	116216867
75	ENSMGAG00000000292	MSTRG.10833	13,87698036	15,35121935	18,720694	20,89921996	22,5372	14,89393303	17,71320778	NA	NA		snoRNA	116216720
76	ENSMGAG00000000297	MSTRG.2220	2,801132897	2,662219471	2,483096854	2,622386441	2,341633397	2,622420787	2,588814975	NA	NA		snoRNA	116217017
77	ENSMGAG00000000299	MSTRG.13886	14,498172	10,225866	6,660021	8,760386	6,782419	7,30606	9,038820667	NA	NA	NA	NA	NA
78	ENSMGAG00000000306	MSTRG.10781	8,00875	14,237556	12,145852	8,74261	10,026108	5,056946	9,702970333	NA	NA		snoRNA	116216717
79	ENSMGAG00000000308	MSTRG.2055	0,293573	0,296636	3,111126	3,680429	3,477886	5,408558	2,711368	NA	NA		snoRNA	116216244
80	ENSMGAG00000000313	MSTRG.11544	16,09390587	13,5117575	19,71792186	20,5963193	21,33967251	17,8521887	18,18529429	SNORD127	NA	small nucleolar RNA, C/D box 127 [Source:HGNC Symbol;Acc:HGNC:33555]	snoRNA	116216725
81	ENSMGAG00000000315	MSTRG.8705	707,8044384	854,9482899	721,4438387	646,754824	570,0729789	451,5307633	658,7591889	SNORA21	NA	small nucleolar RNA, H/ACA box 21 [Source:HGNC Symbol;Acc:HGNC:32611]	snoRNA	116217491
82	ENSMGAG00000000317	MSTRG.2220	2,801132897	2,662219471	2,483096854	2,622386441	2,341633397	2,622420787	2,588814975	NA	NA		snoRNA	116217023
83	ENSMGAG00000000319	MSTRG.10773	8,724408071	9,945754608	22,28404373	24,60698057	21,90909357	20,99302972	18,07721838	SNORA23	NA	small nucleolar RNA, H/ACA box 23 [Source:HGNC Symbol;Acc:HGNC:32613]	snoRNA	116217588
84	ENSMGAG00000000320	MSTRG.15283	7,000598353	62,99859321	107,8974357	67,86451841	114,9949419	57,2767836	69,6721452	NA	NA		snoRNA	116217576
85	ENSMGAG00000000321	MSTRG.12238	0,667528	1,215626	0,680328	1,619266	1,029749	1,122664	1,055860167	SNORD11B	NA		snoRNA	116216864
86	ENSMGAG00000000324	MSTRG.5485	2,04152	6,114909461	15,81706085	14,41394509	18,89792178	9,304904996	11,09837703	SNORD90	NA		snoRNA	116217305
87	ENSMGAG00000000325	MSTRG.2054	4,648189763	5,674168003	10,21149087	12,95399663	10,1776645	11,4122807	9,179631745	NA	NA		snoRNA	116216246
88	ENSMGAG00000000326	MSTRG.11383	174,3036253	172,6528359	169,8004591	196,796356	184,8131513	156,9569537	175,8872302	SNORA28	NA		snoRNA	116216718
89	ENSMGAG00000000328	MSTRG.3359	459,6928134	764,1992236	680,3130239	542,9185147	499,6777273	415,4694713	560,3784624	SNORD18	NA	Small nucleolar RNA SNORD18 [Source:RFAM;Acc:RF00093]	snoRNA	116217120
90	ENSMGAG00000000336	MSTRG.594	5,425167	4,537529	5,99599	6,461198	5,696491	4,403664	5,4200065	NA	NA	NA	NA	NA
91	ENSMGAG00000000339	MSTRG.5438	522,7619019	684,3856287	571,6315904	491,3154529	467,4608544	367,3594314	517,48581	SNORD24	NA	Small nucleolar RNA SNORD24 [Source:RFAM;Acc:RF00069]	snoRNA	116217309
92	ENSMGAG00000000349	MSTRG.2054	4,648189763	5,674168003	10,21149087	12,95399663	10,1776645	11,4122807	9,179631745	NA	NA		snoRNA	116216258
93	ENSMGAG00000000353	MSTRG.2911	102,4021983	64,22028588	65,53604368	83,04354599	65,1619051	85,52399265	77,64799527	SNORD82	NA	Small nucleolar RNA SNORD82 [Source:RFAM;Acc:RF00158]	snoRNA	116217075
94	ENSMGAG00000000368	MSTRG.12400	5,529078652	4,718168121	2,024604307	3,177193663	2,578659259	2,852743315	3,480074553	MIR26B	NA		miRNA	NA
95	ENSMGAG00000000370	MSTRG.1862	0,432686994	0,657958835	1,589482796	1,678476553	2,115424609	1,146681493	1,270118547	MIR16-1	NA		miRNA	NA
96	ENSMGAG00000000373	MSTRG.7270	12,56778409	15,37979214	12,70661174	12,30587192	13,93476475	5,896738382	12,13192717	MIR301A	NA		miRNA	NA
97	ENSMGAG00000000374	MSTRG.12865	77,66785151	58,5139979	31,65840325	29,43859906	19,31275407	43,0129652	43,2674285	NA	NA		miRNA	NA
98	ENSMGAG00000000391	MSTRG.15206	166,160963	211,3420668	172,3342787	146,7714614	134,400685	107,346082	156,3925895	SNORD58	NA	Small nucleolar RNA SNORD58 [Source:RFAM;Acc:RF00151]	snoRNA	116217563
99	ENSMGAG00000000392	MSTRG.16254	3,070675	4,177295	2,586806	2,877207	2,874842	4,124419	3,285207333	NA	NA		snoRNA	116217570
100	ENSMGAG00000000396	MSTRG.8244	796,3498804	336,0919786	400,171996	689,6393973	502,3834708	994,731148	619,8946452	SNORD14	NA	NA	NA	NA
101	ENSMGAG00000000401	MSTRG.12677	3,969669965	3,570677197	7,981331946	9,954327972	8,563053298	9,238359779	7,21290336	SNORD98	NA	small nucleolar RNA, C/D box 98 [Source:HGNC Symbol;Acc:HGNC:32761]	snoRNA	116216915
102	ENSMGAG00000000405	MSTRG.11946	42,2096957	30,84289857	15,061129	25,71175567	24,585354	14,084758	25,41593182	NA	NA	NA	NA	NA
103	ENSMGAG00000000419	MSTRG.2220	2,801132897	2,662219471	2,483096854	2,622386441	2,341633397	2,622420787	2,588814975	NA	NA		snoRNA	116217020
104	ENSMGAG00000000420	MSTRG.6474	9,893576	17,968937	33,385918	6,620762	13,951171	6,330737	14,69185017	7SK	NA	NA	NA	NA
105	ENSMGAG00000000425	MSTRG.8273	19,256453	1,22196	0,45514	4,575373	2,690053	1,925801	5,020796667	NA	NA	NA	NA	NA
106	ENSMGAG00000000428	MSTRG.8055	3,810531337	5,84877542	3,937501082	3,508136532	3,421660417	2,504907564	3,838585392	NA	NA		snoRNA	116217438
107	ENSMGAG00000000430	MSTRG.6072	0,1125	0,087798	0,648993	2,125213	1,147962	2,223647	1,0576855	NA	NA		snoRNA	116216403
108	ENSMGAG00000000433	MSTRG.13087	2,595476	8,405237	13,062755	4,316855	13,249634	7,284582	8,152423167	MIR223	NA		miRNA	NA
109	ENSMGAG00000000434	MSTRG.8245	25,953939	16,466682	8,856262	16,480776	16,774521	44,023453	21,42593883	SNORD14	NA	NA	NA	NA
110	ENSMGAG00000000435	MSTRG.5990	10,10242909	11,35933576	9,273105424	10,20850481	9,485487046	9,122588566	9,925241782	NA	NA		snoRNA	116216402
111	ENSMGAG00000000436	MSTRG.1923	0,664401	1,055675	2,901414	3,477452	3,544177	1,618147	2,210211	SNORD102	NA	small nucleolar RNA, C/D box 102 [Source:HGNC Symbol;Acc:HGNC:10099]	snoRNA	116216235
112	ENSMGAG00000000442	MSTRG.10240	1,593812	1,163119	1,127788	1,113459	0,916238	0,667453	1,096978167	SNORA24	NA		snoRNA	116216632
113	ENSMGAG00000000445	MSTRG.1922	133,4783838	157,4304894	131,7976571	109,1354868	105,457841	76,35217401	118,9420053	NA	NA		snoRNA	116216247
114	ENSMGAG00000000451	MSTRG.7740	9,000041	0,272002	0,033828	0,152352	0,031371	0,024832	1,585737667	NA	NA	NA	NA	NA
115	ENSMGAG00000000452	MSTRG.4562	3,484427	3,758081	2,35836	2,278967	1,254125	1,323265	2,4095375	NA	NA	NA	NA	NA
116	ENSMGAG00000000457	MSTRG.11783	7,606164538	5,477021801	13,27804978	16,63879237	20,48625319	23,99603413	14,58038597	NA	NA	NA	NA	NA
117	ENSMGAG00000000461	MSTRG.5438	522,7619019	684,3856287	571,6315904	491,3154529	467,4608544	367,3594314	517,48581	SNORD36	NA	Small nucleolar RNA SNORD36 [Source:RFAM;Acc:RF00049]	snoRNA	116217308
118	ENSMGAG00000000465	MSTRG.2042	2,354066069	9,296257227	19,73109646	14,54899191	27,78494967	11,86506588	14,26340454	NA	NA	NA	NA	NA
119	ENSMGAG00000000473	MSTRG.10154	20,88152325	18,9095645	23,34644902	23,12722576	20,00271119	17,80172769	20,67820024	NA	NA	NA	NA	NA
120	ENSMGAG00000000477	MSTRG.4909	6,938945507	7,367940598	14,93478971	15,88380503	16,20233298	13,49903787	12,47114195	MIR1306	NA		miRNA	NA
121	ENSMGAG00000000487	MSTRG.2220	2,801132897	2,662219471	2,483096854	2,622386441	2,341633397	2,622420787	2,588814975	SNORD24	NA	Small nucleolar RNA SNORD24 [Source:RFAM;Acc:RF00069]	snoRNA	116217027
122	ENSMGAG00000000489	MSTRG.10154	20,88152325	18,9095645	23,34644902	23,12722576	20,00271119	17,80172769	20,67820024	NA	NA		snoRNA	116216955
123	ENSMGAG00000000491	MSTRG.2663	5,558999389	6,81514362	17,40606051	19,16574689	19,24566534	18,59848357	14,46501655	NA	NA		snoRNA	116217015
124	ENSMGAG00000000493	MSTRG.3750	2,214325	2,671573	1,580612	0,990845	1,318201	0,721032	1,582764667	NA	NA		snoRNA	116217148
125	ENSMGAG00000000496	MSTRG.4241	18,82997856	25,99709613	58,41695723	55,92068046	54,99309901	86,81162527	50,16157278	MIR103A1	NA		miRNA	NA
126	ENSMGAG00000000503	MSTRG.7151	2,540028227	3,19119679	3,753578557	3,946072774	4,019893565	2,920051676	3,395136932	SNORD49A	NA		snoRNA	116217364
127	ENSMGAG00000000505	MSTRG.2953	185,3641692	151,6277678	173,881168	199,1357922	172,4152417	169,033088	175,2428711	NA	NA		snoRNA	116217069
128	ENSMGAG00000000506	MSTRG.6890	2,682237143	12,50776012	7,918957046	5,27889873	9,537539208	9,139293723	7,844114328	NA	NA		miRNA	NA
129	ENSMGAG00000000511	MSTRG.12253	255,441219	953,2862175	834,9294675	435,0041464	425,1195091	207,1916025	518,4953603	snoZ196	NA		snoRNA	116216865
130	ENSMGAG00000000512	MSTRG.4646	9,924170239	5,55723122	7,142669255	9,292042527	6,245970248	7,404895188	7,594496446	NA	NA		snoRNA	116217257
131	ENSMGAG00000000516	MSTRG.10864	12,95359798	33,8302147	24,08798309	16,42307554	26,51181173	37,86641964	25,27885045	NA	NA	NA	NA	NA
132	ENSMGAG00000000519	MSTRG.15206	166,160963	211,3420668	172,3342787	146,7714614	134,400685	107,346082	156,3925895	SNORD58	NA	NA	NA	NA
133	ENSMGAG00000000526	MSTRG.3018	28,077379	28,469997	19,256269	14,927723	17,588882	17,505177	20,9709045	SCARNA7	NA	small Cajal body-specific RNA 7 [Source:HGNC Symbol;Acc:HGNC:32563]	scaRNA	116217070
134	ENSMGAG00000000529	MSTRG.1830	3,220335	3,105242	1,119289	2,015481	1,593098	1,877545	2,155165	NA	NA		snoRNA	116216240
135	ENSMGAG00000000531	MSTRG.2572	8,71623717	12,723746	9,612622349	8,67667992	8,430794403	6,756431161	9,152751835	NA	NA	NA	NA	NA
136	ENSMGAG00000000536	MSTRG.631	109,9526311	154,4868956	125,1671272	103,4211172	131,4383123	116,3024413	123,4614208	MIR33A	NA	microRNA 33a [Source:HGNC Symbol;Acc:HGNC:31634]	miRNA	NA
137	ENSMGAG00000000540	MSTRG.7325	8,629416	9,089394	11,561437	11,306852	11,026167	11,729568	10,557139	NA	NA	NA	NA	NA
138	ENSMGAG00000000543	MSTRG.8029	5,095977777	5,980567065	6,041900735	6,026499511	5,94693313	5,612717651	5,784099312	SNORA73	NA	Small nucleolar RNA SNORA73 family [Source:RFAM;Acc:RF00045]	snoRNA	116217437
139	ENSMGAG00000000546	MSTRG.7992	4,99474056	5,729938287	14,45996902	15,6139432	15,96331128	12,12493413	11,48113941	NA	NA	NA	NA	NA
140	ENSMGAG00000000553	MSTRG.6962	0,080087101	1,661206663	2,942607282	1,609103396	3,449235226	1,004697591	1,79115621	MIR365B	NA	microRNA 365b [Source:HGNC Symbol;Acc:HGNC:33693]	miRNA	NA
141	ENSMGAG00000000554	MSTRG.6192	1,347217	1,228772	3,141088	2,986886	2,474134	3,379417	2,426252333	SNORD101	NA		snoRNA	116216394
142	ENSMGAG00000000555	MSTRG.11998	724,8888766	718,2564963	608,5580468	583,4012321	420,0370625	417,2179348	578,7266082	SNORA62	NA	Small nucleolar RNA SNORA62/SNORA6 family [Source:RFAM;Acc:RF00091]	snoRNA	116216776
143	ENSMGAG00000000563	MSTRG.3	2,054236	1,551816	6,441361	0,862766	0,78504	0,396368	2,0152645	U2	NA	NA	NA	NA
144	ENSMGAG00000000564	MSTRG.3359	459,6928134	764,1992236	680,3130239	542,9185147	499,6777273	415,4694713	560,3784624	SNORD18	NA	Small nucleolar RNA SNORD18 [Source:RFAM;Acc:RF00093]	snoRNA	116217121
145	ENSMGAG00000000570	MSTRG.6613	2,085272	1,624012	18,172768	0,560673	0,676225	0,798092	3,986173667	U1	NA	NA	NA	NA
146	ENSMGAG00000000574	MSTRG.7151	2,540028227	3,19119679	3,753578557	3,946072774	4,019893565	2,920051676	3,395136932	NA	NA		snoRNA	116217368
147	ENSMGAG00000000579	MSTRG.7377	3,896364	3,701057	3,615022	4,713496	2,709821	2,445795	3,5135925	NA	NA	NA	NA	NA
148	ENSMGAG00000000587	MSTRG.9270	1,04284	1,334992	1,037085	1,4903	0,780579	0,496382	1,030363	SNORD54	NA		snoRNA	116216519
149	ENSMGAG00000000594	MSTRG.3143	11,49267101	24,56517641	16,83825529	11,2678244	15,26895222	17,16669201	16,09992856	NA	NA	NA	NA	NA
150	ENSMGAG00000000596	MSTRG.13509	1,993624	1,356642	17,180809	0,45967	0,462583	0,565715	3,6698405	U1	NA	NA	NA	NA
151	ENSMGAG00000000601	MSTRG.2220	2,801132897	2,662219471	2,483096854	2,622386441	2,341633397	2,622420787	2,588814975	NA	NA		snoRNA	116217018
152	ENSMGAG00000000602	MSTRG.5507	0,842697778	3,149783023	4,035622925	2,997021303	3,674970668	2,224047402	2,820690517	MIR181A2	NA		miRNA	NA
153	ENSMGAG00000000604	MSTRG.10780	12,412341	17,446266	18,704355	9,382599	9,382159	11,179926	13,08460767	NA	NA		snoRNA	116216716
154	ENSMGAG00000000609	MSTRG.1628	11,80694907	7,188340422	38,86233008	65,70738141	58,96933714	69,15268322	41,94783689	NA	NA	NA	NA	NA
155	ENSMGAG00000000612	MSTRG.5306	362,2149498	453,3352227	380,6761815	307,8206373	288,3546877	258,0947832	341,7494104	SNORA65	NA		snoRNA	116217310
156	ENSMGAG00000000625	MSTRG.8055	3,810531337	5,84877542	3,937501082	3,508136532	3,421660417	2,504907564	3,838585392	NA	NA		snoRNA	116217447
157	ENSMGAG00000000633	MSTRG.5243	544,9518171	795,8732623	632,4852927	583,0467215	512,5975733	362,6164574	571,9285207	RACK1	RACK1		protein_coding	100541375
158	ENSMGAG00000000635	MSTRG.5239	0,912401203	1,236138608	1,374037975	0,924313101	1,404099684	4,182800696	1,672298544	NA			protein_coding	NA
159	ENSMGAG00000000637	MSTRG.5240	62,55348243	42,78265073	25,08486044	29,77362535	28,93142911	27,62584102	36,12531485	TRIM41			protein_coding	NA
160	ENSMGAG00000000638	MSTRG.5221	3,004863718	2,26870781	1,609696206	1,712817672	1,693680912	1,174713897	1,910746703	ZNF692	ZNF692		protein_coding	NA
161	ENSMGAG00000000639	MSTRG.5228	1,891796526	3,541531535	4,056190178	4,834665801	4,147596384	1,611487481	3,347211317	NA		NA	NA	NA
162	ENSMGAG00000000641	MSTRG.5244	2,071750759	1,529545681	1,845797063	1,156376	2,835061291	7,171432197	2,768327165	NA		NA	NA	NA
163	ENSMGAG00000000645	MSTRG.7875	6,73402604	9,244121558	13,68528406	12,37136986	20,0950708	11,4482711	12,2630239	AAK1	AAK1		protein_coding	NA
164	ENSMGAG00000000646	MSTRG.8348	46,73027712	41,86561319	66,90868102	99,37434497	73,51921017	60,32453401	64,78711008	ANP32E	ANP32E	acidic nuclear phosphoprotein 32 family member E [Source:HGNC Symbol;Acc:HGNC:16673]	protein_coding	NA
165	ENSMGAG00000000647	MSTRG.8349	2,020183	0,540783	0,580113	2,341616	0,704904	0,628936	1,136089167	PLEKHO1	PLEKHO1		protein_coding	100550260
166	ENSMGAG00000000648	MSTRG.8353	6,095477541	5,286565368	3,558768178	4,761069505	4,191047824	3,678175732	4,595184025	VPS45	VPS45	vacuolar protein sorting 45 homolog [Source:HGNC Symbol;Acc:HGNC:14579]	protein_coding	NA
167	ENSMGAG00000000649	MSTRG.7876	4,683656286	8,801487041	6,523167476	5,056933313	4,534605211	5,961045606	5,926815822	NFU1	NFU1		protein_coding	NA
168	ENSMGAG00000000650	MSTRG.7877	8,914921325	10,79806495	20,46252366	25,15201086	22,95913332	24,90404223	18,86511606	GFPT1	GFPT1	glutamine--fructose-6-phosphate transaminase 1 [Source:HGNC Symbol;Acc:HGNC:4241]	protein_coding	100550931
169	ENSMGAG00000000653	MSTRG.8359	54,14751572	27,40011277	15,40601182	24,9029018	16,70590879	26,40949804	27,49532482	SF3B4	SF3B4		protein_coding	NA
170	ENSMGAG00000000654	MSTRG.7880	0,149119134	0,489335235	2,420172102	1,835660847	3,164862535	1,444179597	1,583888242	ANTXR1	ANTXR1	ANTXR cell adhesion molecule 1 [Source:HGNC Symbol;Acc:HGNC:21014]	protein_coding	NA
171	ENSMGAG00000000655	MSTRG.13411	57,384468	47,442165	31,265596	36,791744	35,302177	34,080048	40,37769967	UBQLN4	UBQLN4	ubiquilin 4 [Source:HGNC Symbol;Acc:HGNC:1237]	protein_coding	NA
172	ENSMGAG00000000656	MSTRG.8591	119,3809135	111,3932288	67,72753468	73,58127965	69,18614621	57,23973861	83,08480691	DAD1	DAD1		protein_coding	100547759
173	ENSMGAG00000000663	MSTRG.8360	10,89831562	2,062451587	1,451767825	5,333112517	1,521830929	5,903741266	4,528536623	OTUD7B	OTUD7B		protein_coding	100551488
174	ENSMGAG00000000665	MSTRG.7893	1,191880082	3,165366027	2,893003249	1,974782303	4,147870041	2,48461808	2,642919964	ARHGAP25	ARHGAP25		protein_coding	100551235
175	ENSMGAG00000000667	MSTRG.8362	2,088336	4,737634	5,372681	5,961891	7,660033	4,438096	5,043111833	NA			protein_coding	100538498
176	ENSMGAG00000000669	MSTRG.7895	17,34277226	12,43402308	19,3347934	23,70135369	26,8250367	37,20162904	22,80660136	CDS2	CDS2	CDP-diacylglycerol synthase 2 [Source:HGNC Symbol;Acc:HGNC:1801]	protein_coding	NA
177	ENSMGAG00000000674	MSTRG.8407	3,914051445	1,980572415	1,87782783	2,610211905	1,706272633	2,269826101	2,393127055	NA			protein_coding	NA
178	ENSMGAG00000000676	MSTRG.8368	3,182077	1,07728	1,078292	1,109214	1,655528	2,274072	1,7294105	NA			protein_coding	104914432
179	ENSMGAG00000000680	MSTRG.8596	10,96740286	7,870038511	12,18209011	15,50199474	13,82612271	15,27668894	12,60405631	NA			protein_coding	100548369
180	ENSMGAG00000000682	MSTRG.8412	4,845805159	1,690567683	0,658777231	1,165665682	1,22601343	1,217893578	1,800787127	TULP1	TULP1		protein_coding	NA
181	ENSMGAG00000000683	MSTRG.8366	43,38576794	45,26598621	26,53594003	26,91282234	27,38608531	20,25913288	31,62428912	APH1A	APH1A		protein_coding	NA
182	ENSMGAG00000000684	MSTRG.7897	35,72457055	14,3857794	12,54833372	36,45956971	14,61607149	53,24687023	27,83019918	PCNA	PCNA		protein_coding	100551390
183	ENSMGAG00000000689	MSTRG.9620	7,86693054	7,335405468	7,885962207	8,830130661	7,637828774	7,407095454	7,827225517	TIMM44	TIMM44		protein_coding	NA
184	ENSMGAG00000000690	MSTRG.8607	2,773171288	7,039593207	4,067118349	5,417090339	5,431709489	2,539762935	4,544740935	KIF18B	KIF18B	kinesin family member 18B [Source:HGNC Symbol;Acc:HGNC:27102]	protein_coding	NA
185	ENSMGAG00000000691	MSTRG.8413	520,6999165	298,0860861	203,9218128	298,0942246	240,4933565	320,3224469	313,6029739	FKBP5	FKBP5		protein_coding	100544523
186	ENSMGAG00000000692	MSTRG.7981	1,545015	2,164074	2,581877	3,611804	2,225275	1,538839	2,277814	CEP85	CEP85	centrosomal protein 85 [Source:HGNC Symbol;Acc:HGNC:25309]	protein_coding	100539014
187	ENSMGAG00000000693	MSTRG.7897	35,72457055	14,3857794	12,54833372	36,45956971	14,61607149	53,24687023	27,83019918	TMEM230	TMEM230		protein_coding	100538399
188	ENSMGAG00000000696	MSTRG.8145	20,76319288	27,7666355	16,75579083	18,34780472	20,15263887	12,66991998	19,40933046	FEZ1	FEZ1	fasciculation and elongation protein zeta 1 [Source:HGNC Symbol;Acc:HGNC:3659]	protein_coding	NA
189	ENSMGAG00000000698	MSTRG.7897	35,72457055	14,3857794	12,54833372	36,45956971	14,61607149	53,24687023	27,83019918	SLC23A2	SLC23A2		protein_coding	100538552
190	ENSMGAG00000000699	MSTRG.8609	1,196664062	2,088924732	1,545530957	1,658242055	1,492634295	1,29998959	1,546997615	DCAKD	DCAKD	dephospho-CoA kinase domain containing [Source:HGNC Symbol;Acc:HGNC:26238]	protein_coding	NA
191	ENSMGAG00000000700	MSTRG.9621	42,42287409	42,65639896	52,29780515	55,25650607	47,6971961	47,74855453	48,01322248	HNRNPM	HNRNPM		protein_coding	100550825
192	ENSMGAG00000000701	MSTRG.8610	55,87273	45,530567	29,67832	37,493824	33,410847	30,0196	38,667648	NMT1	NMT1	N-myristoyltransferase 1 [Source:HGNC Symbol;Acc:HGNC:7857]	protein_coding	100550671
193	ENSMGAG00000000703	MSTRG.8409	2,310416	1,941042	1,376728	1,072868	1,295255	1,163066	1,5265625	CLPS	CLPS	colipase [Source:HGNC Symbol;Acc:HGNC:2085]	protein_coding	100499429
194	ENSMGAG00000000705	MSTRG.8365	54,89434494	53,00478181	31,80469094	28,87181739	30,85291265	26,78902776	37,70292925	NA			protein_coding	100538962
195	ENSMGAG00000000706	MSTRG.8175	8,525159349	3,140831073	3,19631807	10,10929513	4,550614061	14,62828135	7,358416506	NA			protein_coding	NA
196	ENSMGAG00000000707	MSTRG.8369	17,64944291	11,7297836	11,16661578	13,55499547	12,80107966	11,33007845	13,03866598	PRPF3	PRPF3	pre-mRNA processing factor 3 [Source:HGNC Symbol;Acc:HGNC:17348]	protein_coding	100539116
197	ENSMGAG00000000709	MSTRG.8414	121,1122926	134,597023	64,08838157	78,291085	75,2363543	114,7644849	98,0149369	LHFPL5	LHFPL5		protein_coding	NA
198	ENSMGAG00000000710	MSTRG.7985	20,003859	0,533603	0,107507	7,205189	0,356274	0,057182	4,710602333	LAPTM5	LAPTM5		protein_coding	100539631
199	ENSMGAG00000000711	MSTRG.8204	71,85085064	50,39918874	36,77648299	53,61103668	43,00974226	47,42601849	50,51221997	STT3A	STT3A		protein_coding	100544158
200	ENSMGAG00000000712	MSTRG.8611	3,440328	2,043022	2,449755	1,798163	1,697159	0,971951	2,066729667	PLCD3	PLCD3	phospholipase C delta 3 [Source:HGNC Symbol;Acc:HGNC:9061]	protein_coding	100551436
201	ENSMGAG00000000713	MSTRG.7894	9,351978176	4,239380283	2,158285449	4,113178777	1,210381632	5,492642288	4,427641101	RASSF2	RASSF2		protein_coding	100539886
202	ENSMGAG00000000714	MSTRG.8697	1,024409	1,902083	1,499266	1,226634	1,272286	0,54892	1,245599667	PCGF2	PCGF2	NA	NA	NA
203	ENSMGAG00000000715	MSTRG.8415	8,701394564	6,550105485	16,90770476	18,79190681	19,9216567	17,40117523	14,71232393	SRPK1	SRPK1		protein_coding	NA
204	ENSMGAG00000000716	MSTRG.7660	2,739738	1,67198	1,404348	1,42976	1,151829	0,271959	1,444935667	ARHGEF10L	ARHGEF10L	Rho guanine nucleotide exchange factor 10 like [Source:HGNC Symbol;Acc:HGNC:25540]	protein_coding	NA
205	ENSMGAG00000000718	MSTRG.14500	9,418471553	9,661184655	6,46333802	7,48522495	6,382633202	4,708989644	7,353307004	TARS2	TARS2		pseudogene	NA
206	ENSMGAG00000000719	MSTRG.8205	72,986412	85,225388	56,658012	53,94717	60,083443	54,396297	63,882787	EI24	EI24	EI24 autophagy associated transmembrane protein [Source:HGNC Symbol;Acc:HGNC:13276]	protein_coding	NA
207	ENSMGAG00000000723	MSTRG.8206	22,90001089	22,30316867	12,47379244	11,54172233	12,25431346	11,22923371	15,45037358	FOXRED1	FOXRED1		pseudogene	NA
208	ENSMGAG00000000724	MSTRG.7992	4,99474056	5,729938287	14,45996902	15,6139432	15,96331128	12,12493413	11,48113941	PUM1	PUM1		protein_coding	NA
209	ENSMGAG00000000725	MSTRG.7892	13,63945165	6,271128979	3,730475163	7,282590351	4,63127344	4,471036615	6,670992699	PRNP	PRNP	NA	NA	NA
210	ENSMGAG00000000726	MSTRG.7661	38,15839187	36,55912658	28,51316899	29,26357715	30,42655734	22,8169186	30,95629009	RCC2	RCC2	regulator of chromosome condensation 2 [Source:HGNC Symbol;Acc:HGNC:30297]	protein_coding	NA
211	ENSMGAG00000000729	MSTRG.9623	1,191116411	1,2270646	1,405015016	0,983248385	1,079533055	1,059800582	1,157629675	NA			protein_coding	NA
212	ENSMGAG00000000731	MSTRG.8370	5,077601412	3,599127313	5,349175932	4,927869224	6,219114009	4,914836247	5,014620689	RPRD2	RPRD2	regulation of nuclear pre-mRNA domain containing 2 [Source:HGNC Symbol;Acc:HGNC:29039]	protein_coding	NA
213	ENSMGAG00000000732	MSTRG.8207	268,930878	220,436493	185,853073	200,978714	208,792923	262,048584	224,5067775	SRPRA	SRPRA		protein_coding	100544470
214	ENSMGAG00000000733	ENSMGAG00000000733	0,460208	1,217532	3,545399	2,891721	3,066867	1,20655	2,064712833	SLC26A8	SLC26A8	solute carrier family 26 member 8 [Source:HGNC Symbol;Acc:HGNC:14468]	protein_coding	NA
215	ENSMGAG00000000734	MSTRG.8373	14,57197061	10,09985996	6,833340609	8,309091533	6,968733331	9,695624895	9,413103489	CLK2	CLK2		protein_coding	100540197
216	ENSMGAG00000000736	MSTRG.8375	383,8505355	43,3635024	24,15964529	139,8613845	34,06033536	217,5303387	140,470957	MCL1	MCL1	MCL1 apoptosis regulator, BCL2 family member [Source:HGNC Symbol;Acc:HGNC:6943]	protein_coding	100540044
217	ENSMGAG00000000738	MSTRG.8372	55,162563	24,76356449	15,356562	22,619761	17,740652	28,278681	27,32029725	ENSA	ENSA	endosulfine alpha [Source:HGNC Symbol;Acc:HGNC:3360]	protein_coding	100540353
218	ENSMGAG00000000742	MSTRG.5288	20,86122878	20,15292069	13,59472936	14,61663632	13,25633503	17,54701643	16,67147777	NPDC1	NPDC1		protein_coding	NA
219	ENSMGAG00000000743	MSTRG.5258	3,609586797	3,986266634	4,011562895	5,561514313	4,55567897	4,976713491	4,450220517	ANKMY1	ANKMY1		protein_coding	NA
220	ENSMGAG00000000745	MSTRG.8208	8,402163911	11,3071265	6,97351325	9,131401705	12,77877414	5,580380156	9,028893276	FAM118B	FAM118B		protein_coding	100544627
221	ENSMGAG00000000747	MSTRG.8603	13,98471868	11,50101036	15,92301034	19,02452799	17,09543703	18,41777032	15,99107912	NSF	NSF	N-ethylmaleimide sensitive factor, vesicle fusing ATPase [Source:HGNC Symbol;Acc:HGNC:8016]	protein_coding	100550059
222	ENSMGAG00000000748	MSTRG.8212	11,88389713	14,84566158	8,730561444	10,53934724	12,08939545	10,25636784	11,39087178	TIRAP	TIRAP	TIR domain containing adaptor protein [Source:HGNC Symbol;Acc:HGNC:17192]	protein_coding	100544782
223	ENSMGAG00000000749	MSTRG.7902	5,638687	3,094477	2,540991	7,061049	2,152921	8,050421	4,756424333	DPYSL2	DPYSL2		protein_coding	NA
224	ENSMGAG00000000750	MSTRG.9625	27,27291599	36,00562201	30,18266452	30,81146127	28,84944867	22,70275496	29,30414457	LSM7	LSM7	NA	NA	NA
225	ENSMGAG00000000752	MSTRG.5255	12,21071812	9,600678722	8,393874126	8,224214806	8,406430639	6,325003528	8,860153323	INTS3	INTS3		protein_coding	NA
226	ENSMGAG00000000753	MSTRG.13082	1,735664623	4,600269882	8,467017515	7,016054173	9,539992475	5,366842383	6,120973508	ZC4H2	ZC4H2		protein_coding	100549065
227	ENSMGAG00000000754	MSTRG.9626	5,078040489	5,034900949	11,21714071	12,49081202	12,43096736	11,00082299	9,542114088	SPPL2B	SPPL2B		protein_coding	100550519
228	ENSMGAG00000000755	MSTRG.8212	11,88389713	14,84566158	8,730561444	10,53934724	12,08939545	10,25636784	11,39087178	DCPS	DCPS	decapping enzyme, scavenger [Source:HGNC Symbol;Acc:HGNC:29812]	protein_coding	NA
229	ENSMGAG00000000759	MSTRG.13079	0,592401651	0,697590344	1,520668453	1,895384039	1,716653096	1,424786404	1,307913998	ZC3H12B	ZC3H12B		protein_coding	100549219
230	ENSMGAG00000000760	MSTRG.13083	11,31378535	20,01162654	28,76014696	22,87951305	27,25991336	15,89864897	21,0206057	LAS1L	LAS1L		protein_coding	100549369
231	ENSMGAG00000000761	MSTRG.5289	9,082222	0,279432	0,215791	2,641961	0,146351	0,109874	2,079271833	NA			protein_coding	100544929
232	ENSMGAG00000000763	MSTRG.9648	44,94883402	1,810241538	1,238997555	16,92597262	3,739925146	5,236860488	12,31680523	SLC1A6	SLC1A6		protein_coding	100539633
233	ENSMGAG00000000764	MSTRG.8379	20,56190182	10,36965612	15,87497035	22,16984299	18,06390505	25,69683629	18,78951877	KHDC4	KHDC4	KH domain containing 4, pre-mRNA splicing factor [Source:HGNC Symbol;Acc:HGNC:29145]	protein_coding	NA
234	ENSMGAG00000000765	MSTRG.7995	17,443581	21,156015	14,617575	16,400696	14,554309	11,873397	16,0075955	SNRNP40	SNRNP40	small nuclear ribonucleoprotein U5 subunit 40 [Source:HGNC Symbol;Acc:HGNC:30857]	protein_coding	NA
235	ENSMGAG00000000766	MSTRG.7903	6,207404139	6,452103351	9,897451707	11,85574978	11,61044687	13,61678576	9,939990268	BNIP3L	BNIP3L	NA	NA	NA
236	ENSMGAG00000000768	MSTRG.7904	38,16264201	21,81562355	19,94769024	38,16949866	28,21210425	42,49934528	31,46781733	PPP2R2A	PPP2R2A		protein_coding	NA
237	ENSMGAG00000000770	MSTRG.5291	8,576309	0,563278	0,520549	5,836811	0,505041	0,315704	2,719615333	NA			protein_coding	NA
238	ENSMGAG00000000771	MSTRG.13085	14,99042963	21,96273869	44,22419197	39,03630253	41,82440195	65,9899466	38,00466856	MSN	MSN		protein_coding	NA
239	ENSMGAG00000000775	MSTRG.7390	2,393730731	10,17470678	13,9738424	11,43810234	13,14669641	7,323086539	9,7416942	SOGA1	SOGA1		protein_coding	NA
240	ENSMGAG00000000777	MSTRG.7996	11,06926699	8,169962999	4,848510651	6,212883432	4,919133276	5,220679099	6,740072741	ZCCHC17	ZCCHC17		protein_coding	NA
241	ENSMGAG00000000778	MSTRG.3430	96,975655	82,584564	51,770023	50,989525	50,444439	48,399536	63,52729033	IMP4	IMP4		protein_coding	100541771
242	ENSMGAG00000000779	MSTRG.8176	5,817075268	13,76298984	12,92674629	14,25458138	15,33964922	7,64708236	11,62468739	NA			protein_coding	NA
243	ENSMGAG00000000780	MSTRG.8377	20,84811623	11,69182569	13,39962903	19,81451287	14,1084201	19,16050238	16,50383438	RIT1	RIT1	Ras like without CAAX 1 [Source:HGNC Symbol;Acc:HGNC:10023]	protein_coding	100540969
244	ENSMGAG00000000782	MSTRG.4885	4,66866915	12,10756997	14,59069523	11,51664521	15,08128696	10,49134697	11,40936892	SLC25A1	NA		protein_coding	NA
245	ENSMGAG00000000789	MSTRG.7392	3,54772484	5,88755341	5,947966707	6,201664285	4,79555741	2,71827993	4,849791097	ACSS2	ACSS2		protein_coding	NA
246	ENSMGAG00000000790	MSTRG.8416	10,70387888	10,08923799	13,6446601	14,79607912	16,08991469	10,91902399	12,70713246	MAPK14	MAPK14		protein_coding	NA
247	ENSMGAG00000000792	MSTRG.8381	11,780406	9,761041	26,482948	30,441113	28,663296	34,869698	23,666417	SYT11	SYT11	synaptotagmin 11 [Source:HGNC Symbol;Acc:HGNC:19239]	protein_coding	NA
248	ENSMGAG00000000794	MSTRG.7997	43,473629	1,916142	0,523068	17,996983	1,219598	0,105197	10,87243617	FABP3	FABP3		protein_coding	100541482
249	ENSMGAG00000000798	MSTRG.4885	4,66866915	12,10756997	14,59069523	11,51664521	15,08128696	10,49134697	11,40936892	CLTCL1	NA		protein_coding	100542338
250	ENSMGAG00000000799	MSTRG.7996	11,06926699	8,169962999	4,848510651	6,212883432	4,919133276	5,220679099	6,740072741	SERINC2	SERINC2	serine incorporator 2 [Source:HGNC Symbol;Acc:HGNC:23231]	protein_coding	100541635
251	ENSMGAG00000000800	MSTRG.13084	399,4259962	750,5251339	487,9289338	373,834095	422,2342141	464,914886	483,1438765	NA			protein_coding	100549678
252	ENSMGAG00000000802	MSTRG.8605	27,14414557	23,66561301	18,80407873	19,61688039	20,16889771	18,14462576	21,25737353	CCDC43	CCDC43	NA	NA	NA
253	ENSMGAG00000000803	MSTRG.8382	4,345734895	3,994050363	9,208389476	8,571890539	9,67962873	7,596352907	7,232674485	NA			protein_coding	NA
254	ENSMGAG00000000805	MSTRG.3437	22,53528616	21,49742836	40,58645711	43,21423954	42,85433143	40,93600698	35,27062493	MBTPS1	MBTPS1	membrane bound transcription factor peptidase, site 1 [Source:HGNC Symbol;Acc:HGNC:15456]	protein_coding	100541007
255	ENSMGAG00000000806	MSTRG.13086	4,040508651	8,910599593	12,87284574	8,734161961	20,18772238	11,04485596	10,96511571	NA			protein_coding	100549832
256	ENSMGAG00000000807	MSTRG.4488	3,844459655	2,255276504	5,95554368	8,225054728	5,292432451	5,246306887	5,136512318	PDXDC1	PDXDC1		protein_coding	100540709
257	ENSMGAG00000000808	MSTRG.9634	17,45150327	11,70545222	22,70582637	32,52160564	22,53344299	22,69325923	21,60184829	LMNB2	LMNB2		protein_coding	NA
258	ENSMGAG00000000810	MSTRG.8188	3,974849338	2,862571957	3,648062371	5,012115251	4,396384783	4,504909666	4,066482227	MSANTD2	MSANTD2	Myb/SANT DNA binding domain containing 2 [Source:HGNC Symbol;Acc:HGNC:26266]	protein_coding	100542146
259	ENSMGAG00000000811	MSTRG.9629	73,568321	95,275139	91,631134	80,783401	70,897957	56,919518	78,179245	RPL36	RPL36		protein_coding	100551437
260	ENSMGAG00000000813	MSTRG.7987	12,837351	10,369831	6,192302	6,88692	6,059997	8,118497	8,410816333	GPATCH3	GPATCH3	G-patch domain containing 3 [Source:HGNC Symbol;Acc:HGNC:25720]	protein_coding	100540870
261	ENSMGAG00000000814	MSTRG.13089	2,342647657	8,532858717	10,90619606	6,511640914	16,58394152	7,955201119	8,805414332	NA			protein_coding	100550291
262	ENSMGAG00000000815	MSTRG.9631	15,117143	22,164957	26,545841	28,241034	35,82851	18,116472	24,3356595	LONP1	LONP1		protein_coding	100538450
263	ENSMGAG00000000819	MSTRG.7368	20,021551	26,802414	34,028385	32,987354	31,745398	28,784243	29,0615575	NA			protein_coding	NA
264	ENSMGAG00000000821	MSTRG.7898	0,252185	1,133688689	2,885130228	2,968040937	2,4373693	1,231753	1,818027859	NA			protein_coding	104914217
265	ENSMGAG00000000822	MSTRG.13091	19,23577924	37,95327822	36,23566771	23,65906644	51,18960773	42,87700126	35,19173343	HEPH	HEPH		protein_coding	100550447
266	ENSMGAG00000000824	MSTRG.5258	3,609586797	3,986266634	4,011562895	5,561514313	4,55567897	4,976713491	4,450220517	NA			protein_coding	100543691
267	ENSMGAG00000000825	MSTRG.7984	0,685199441	4,271687314	4,058439497	3,186818188	4,076701494	1,65787322	2,989453192	KDF1	KDF1	keratinocyte differentiation factor 1 [Source:HGNC Symbol;Acc:HGNC:26624]	protein_coding	100540407
268	ENSMGAG00000000826	MSTRG.8202	6,688566989	7,572129479	4,93352357	4,924576382	4,20086415	4,600848622	5,486751532	PANX3	PANX3	pannexin 3 [Source:HGNC Symbol;Acc:HGNC:20573]	protein_coding	100543697
269	ENSMGAG00000000828	MSTRG.3806	90,15132852	92,00674804	61,75893677	56,61364095	50,8042342	50,3253956	66,94338068	SPCS1	NA	signal peptidase complex subunit 1 [Source:HGNC Symbol;Acc:HGNC:23401]	protein_coding	NA
270	ENSMGAG00000000829	MSTRG.8422	3,183430219	2,486885808	3,797054398	5,119640685	4,065173325	3,590786546	3,70716183	BRPF3	BRPF3	bromodomain and PHD finger containing 3 [Source:HGNC Symbol;Acc:HGNC:14256]	protein_coding	100544988
271	ENSMGAG00000000830	MSTRG.4489	2,750625885	3,386871536	4,357462955	3,599086536	3,788470177	3,606974777	3,581581978	NTAN1	NTAN1		protein_coding	NA
272	ENSMGAG00000000831	MSTRG.7899	8,777718	9,215346	13,009202	13,353164	16,714647	16,43232	12,91706617	KCTD9	KCTD9		protein_coding	100540351
273	ENSMGAG00000000832	MSTRG.9636	64,494019	62,58165	46,643055	50,527592	69,205589	56,678642	58,35509117	NA			protein_coding	NA
274	ENSMGAG00000000833	MSTRG.5292	5,368674	2,898494	1,301441	2,040025	1,763815	1,171273	2,423953667	C8G	C8G	complement C8 gamma chain [Source:HGNC Symbol;Acc:HGNC:1354]	protein_coding	NA
275	ENSMGAG00000000834	MSTRG.3808	17,85053678	9,771901682	9,113503928	13,19122799	10,77587564	8,383121476	11,51436125	GLT8D1	NA	glycosyltransferase 8 domain containing 1 [Source:HGNC Symbol;Acc:HGNC:24870]	protein_coding	100539519
276	ENSMGAG00000000835	MSTRG.2679	0,854026	0,780998	2,239849	1,513422	0,715233	2,666705	1,4617055	NA			protein_coding	NA
277	ENSMGAG00000000836	MSTRG.7986	52,15210672	46,52287998	36,95424219	41,11491682	40,13497661	33,76751705	41,77443989	NUDC	NUDC		protein_coding	NA
278	ENSMGAG00000000837	MSTRG.9638	12,0939904	14,5237425	8,054036238	6,950663079	14,09752851	9,236686221	10,82610782	MARCHF2	MARCHF2	membrane associated ring-CH-type finger 2 [Source:HGNC Symbol;Acc:HGNC:28038]	protein_coding	100538761
279	ENSMGAG00000000838	MSTRG.4489	2,750625885	3,386871536	4,357462955	3,599086536	3,788470177	3,606974777	3,581581978	RRN3	RRN3		protein_coding	100541012
280	ENSMGAG00000000839	MSTRG.4881	1,321617	3,39614	22,82402	18,810616	26,331215	17,280748	14,99405933	SNAP29	NA		protein_coding	NA
281	ENSMGAG00000000840	MSTRG.8202	6,688566989	7,572129479	4,93352357	4,924576382	4,20086415	4,600848622	5,486751532	RPUSD4	RPUSD4		protein_coding	NA
282	ENSMGAG00000000842	MSTRG.2682	11,040976	9,511135	6,956804	9,191909	8,016291	7,886984	8,767349833	GPC1	GPC1		protein_coding	NA
283	ENSMGAG00000000843	MSTRG.4162	56,497623	52,384651	37,519806	40,18317	37,608822	33,34087	42,92249033	ZMAT2	ZMAT2		protein_coding	NA
284	ENSMGAG00000000844	MSTRG.4882	4,225194	12,902184	30,324953	19,271917	31,730196	19,271433	19,6209795	PI4KA	NA		protein_coding	100542492
285	ENSMGAG00000000845	MSTRG.5293	27,254818	32,545357	23,082981	20,876074	23,380327	22,051273	24,86513833	FBXW5	FBXW5	F-box and WD repeat domain containing 5 [Source:HGNC Symbol;Acc:HGNC:13613]	protein_coding	NA
286	ENSMGAG00000000847	MSTRG.4163	25,40910196	25,0239451	16,13331768	15,64725471	16,81176995	15,71373817	19,12318793	NA			protein_coding	100547230
287	ENSMGAG00000000848	MSTRG.3811	14,3035485	11,91536986	11,18587688	12,70160612	9,835565026	11,4058743	11,89130678	GNL3	NA	G protein nucleolar 3 [Source:HGNC Symbol;Acc:HGNC:29931]	protein_coding	NA
288	ENSMGAG00000000850	MSTRG.9641	8,915173028	0,323180693	0,083221056	1,31801592	0,220757245	0,383246454	1,873932399	NA			protein_coding	100539172
289	ENSMGAG00000000851	MSTRG.8200	11,96646695	10,17473086	7,137660892	7,966019391	9,123989436	7,359276476	8,954690667	PUS3	PUS3	pseudouridine synthase 3 [Source:HGNC Symbol;Acc:HGNC:25461]	protein_coding	NA
290	ENSMGAG00000000853	MSTRG.4164	69,02918025	65,88515514	40,06241135	40,43236258	41,27312434	45,18377945	50,31100218	NA		NA	NA	NA
291	ENSMGAG00000000854	MSTRG.8201	1,207104	5,439677	4,032417	5,005538	3,879801	1,763078	3,5546025	HYLS1	HYLS1	HYLS1 centriolar and ciliogenesis associated [Source:HGNC Symbol;Acc:HGNC:26558]	protein_coding	104914339
292	ENSMGAG00000000855	MSTRG.7347	3,727075959	8,06642104	8,40212587	6,285522798	8,674331806	4,653473198	6,634825112	DLGAP4	DLGAP4		protein_coding	NA
293	ENSMGAG00000000857	MSTRG.8203	13,81216987	4,41149476	4,337212687	6,543171552	3,464382179	2,380766599	5,824866274	CDON	CDON		protein_coding	NA
294	ENSMGAG00000000858	MSTRG.3070	13,60031145	7,518320211	5,085739876	10,33956946	8,111207826	18,61000005	10,54419148	SHF	NA		protein_coding	NA
295	ENSMGAG00000000859	MSTRG.5294	14,89043449	14,33956611	9,416828616	8,021458513	11,53731663	16,19185813	12,39957708	TRAF2	TRAF2	TNF receptor associated factor 2 [Source:HGNC Symbol;Acc:HGNC:12032]	protein_coding	NA
296	ENSMGAG00000000860	MSTRG.2681	1,787697	4,432435	2,843421	1,753513	2,653554	0,967704	2,406387333	DUSP28	DUSP28	NA	NA	NA
297	ENSMGAG00000000862	MSTRG.3435	3,682273744	2,835285818	1,427434703	2,00959098	1,224395753	3,047581414	2,371093735	NECAB2	NECAB2		protein_coding	NA
298	ENSMGAG00000000863	MSTRG.4480	8,815346759	9,566258455	9,650715542	9,438486405	8,383236461	9,025529929	9,146595592	RSL1D1	RSL1D1		protein_coding	NA
299	ENSMGAG00000000866	MSTRG.7909	2,960194446	6,612917694	21,4532104	16,0257129	26,72144295	10,13101138	13,98408163	DOCK5	DOCK5		protein_coding	NA
300	ENSMGAG00000000868	MSTRG.7988	12,775258	12,42201	9,385953	9,385315	9,965338	7,291378	10,20420867	GPN2	GPN2	GPN-loop GTPase 2 [Source:HGNC Symbol;Acc:HGNC:25513]	protein_coding	100539785
301	ENSMGAG00000000870	MSTRG.8383	12,24741784	11,02912512	7,390849163	8,303737004	6,99533823	10,1242715	9,348456476	MSTO1	MSTO1		protein_coding	NA
302	ENSMGAG00000000871	MSTRG.3438	11,136167	5,806768	9,189884254	9,148535308	8,845592119	8,410117007	8,756177281	HSDL1	HSDL1	hydroxysteroid dehydrogenase like 1 [Source:HGNC Symbol;Acc:HGNC:16475]	protein_coding	100541158
303	ENSMGAG00000000872	MSTRG.2683	22,54201337	27,01714564	18,3762115	21,38274369	19,63180403	15,01278534	20,66045059	NA			protein_coding	100544454
304	ENSMGAG00000000873	MSTRG.13093	5,095787069	10,14246431	18,40700673	18,42822187	26,50143426	18,84263443	16,23625811	EDA2R	EDA2R		protein_coding	NA
305	ENSMGAG00000000875	MSTRG.8423	10,652202	17,38832621	12,58175802	11,99469582	12,74559774	11,51326816	12,81264132	TBC1D22B	TBC1D22B		protein_coding	NA
306	ENSMGAG00000000877	MSTRG.9642	18,28394068	15,88705931	20,36345857	22,01842905	20,95895242	20,11977068	19,60526845	RANBP3	RANBP3		protein_coding	NA
307	ENSMGAG00000000878	MSTRG.4481	12,62259098	13,18399342	16,08415208	17,15126485	17,89419492	16,01779773	15,49233233	GSPT1	GSPT1		protein_coding	NA
308	ENSMGAG00000000880	MSTRG.7662	61,90348785	72,69787746	47,56812987	54,5603155	54,51348869	47,38884594	56,43869089	SDHB	SDHB	NA	NA	NA
309	ENSMGAG00000000882	MSTRG.7990	0,376238	2,717361	5,67006	2,887107	2,862647	2,481524	2,8324895	EDN2	EDN2		protein_coding	NA
310	ENSMGAG00000000883	MSTRG.3814	5,317247265	4,215989426	8,219743387	10,08766071	7,804736504	7,321546798	7,161154016	PBRM1	NA	polybromo 1 [Source:HGNC Symbol;Acc:HGNC:30064]	protein_coding	100538590
311	ENSMGAG00000000884	MSTRG.8384	22,44648603	30,38584717	21,37135728	23,05763475	20,62563152	16,1421644	22,33818686	DAP3	DAP3	death associated protein 3 [Source:HGNC Symbol;Acc:HGNC:2673]	protein_coding	100539888
312	ENSMGAG00000000885	MSTRG.13094	4,827759031	0,260523978	0,032302044	1,79721878	0,262084196	0,027226567	1,201185766	NA			protein_coding	100550910
313	ENSMGAG00000000887	MSTRG.2687	4,620166119	4,243103049	7,545419972	9,023732941	8,722124012	7,383584446	6,923021757	YEATS2	YEATS2	YEATS domain containing 2 [Source:HGNC Symbol;Acc:HGNC:25489]	protein_coding	NA
314	ENSMGAG00000000888	MSTRG.7345	37,05473343	26,74267633	30,6304077	38,06326611	32,23646811	32,05686078	32,79740208	SRSF6	SRSF6		protein_coding	NA
315	ENSMGAG00000000889	ENSMGAG00000000889	0,954771	0,71168	1,178498	1,028076	1,612277	0,944878	1,071696667	GGT7	GGT7		protein_coding	NA
316	ENSMGAG00000000891	MSTRG.8420	3,247986	0,25598	0,434574	1,578665	0,559379	0,509704	1,097714667	PIM1	PIM1		protein_coding	NA
317	ENSMGAG00000000893	MSTRG.7664	6,166472577	8,763840445	3,569710305	2,139027149	2,465684586	2,39969461	4,250738279	MRPS16	MRPS16		protein_coding	NA
318	ENSMGAG00000000894	MSTRG.5263	30,63505598	29,50751681	19,04792437	19,34305866	22,58319136	24,84431955	24,32684445	DPP7	DPP7	dipeptidyl peptidase 7 [Source:HGNC Symbol;Acc:HGNC:14892]	protein_coding	100543847
319	ENSMGAG00000000897	MSTRG.7663	15,301764	3,642473	5,279175	11,64922	6,20295	14,902236	9,496303	SLC45A1	SLC45A1	solute carrier family 45 member 1 [Source:HGNC Symbol;Acc:HGNC:17939]	protein_coding	100544261
320	ENSMGAG00000000898	MSTRG.8210	2,31786	8,743183	4,664907	4,241348	3,418626	2,236152	4,270346	ST3GAL4	ST3GAL4	ST3 beta-galactoside alpha-2,3-sialyltransferase 4 [Source:HGNC Symbol;Acc:HGNC:10864]	protein_coding	NA
321	ENSMGAG00000000901	MSTRG.4181	49,30970217	44,78035299	33,60222921	32,74639801	33,22889821	31,19625402	37,47730577	NA			protein_coding	100547848
322	ENSMGAG00000000902	MSTRG.8001	2,105902204	4,075267165	3,163338296	2,242131871	3,187349666	2,515520213	2,881584902	SCMH1	SCMH1		protein_coding	100542812
323	ENSMGAG00000000905	MSTRG.8385	5,572978696	3,729772969	13,34796656	13,60921065	14,97083556	13,07596084	10,71778755	ASH1L	ASH1L		protein_coding	100539732
324	ENSMGAG00000000906	MSTRG.3440	1,039311327	3,619782917	3,605989559	2,540086782	3,554709707	1,611916708	2,661966167	NA			protein_coding	100541466
325	ENSMGAG00000000907	MSTRG.7666	8,129444504	5,954778843	7,097951016	8,776984341	9,645649229	11,17471496	8,463253815	ERRFI1	ERRFI1	ERBB receptor feedback inhibitor 1 [Source:HGNC Symbol;Acc:HGNC:18185]	protein_coding	100544417
326	ENSMGAG00000000909	MSTRG.3441	1,536761919	2,144008245	3,684635844	3,303608053	3,269766495	2,203313899	2,690349076	TRADD	TRADD		protein_coding	NA
327	ENSMGAG00000000911	MSTRG.7667	57,2377165	58,42353861	43,72735441	47,67602655	34,27150169	36,73199344	46,34468853	PARK7	PARK7	Parkinsonism associated deglycase [Source:HGNC Symbol;Acc:HGNC:16369]	protein_coding	NA
328	ENSMGAG00000000914	MSTRG.3071	0,847668	1,381182	0,959671	1,793556	1,168079	1,820991	1,3285245	ALPK3	NA		protein_coding	NA
329	ENSMGAG00000000915	MSTRG.7348	2,87448	2,643226	3,309014	2,629312	1,879157	2,251398	2,5977645	TGIF2	TGIF2		protein_coding	NA
330	ENSMGAG00000000916	MSTRG.3810	12,693181	7,186544	5,672261	11,490935	6,205745	3,72929	7,829659333	NT5DC2	NA	5'-nucleotidase domain containing 2 [Source:HGNC Symbol;Acc:HGNC:25717]	protein_coding	NA
331	ENSMGAG00000000918	MSTRG.3442	2,333208715	3,172489634	4,914507678	4,658499777	5,746702751	3,320178944	4,024264583	C16orf70	C16orf70		protein_coding	NA
332	ENSMGAG00000000919	MSTRG.4482	0	0,394699162	2,061676932	2,244545462	1,935810215	1,541873683	1,363100909	SNX29	SNX29		protein_coding	NA
333	ENSMGAG00000000922	MSTRG.7668	2,321453	1,677836	1,439055	1,403605	1,463922	3,188568	1,915739833	TNFRSF9	TNFRSF9	TNF receptor superfamily member 9 [Source:HGNC Symbol;Acc:HGNC:11924]	protein_coding	NA
334	ENSMGAG00000000923	MSTRG.5257	3,088984429	0,972297896	0,678215774	0,759826946	0,47022342	0,573999647	1,090591352	NA			protein_coding	104913640
335	ENSMGAG00000000928	MSTRG.8395	235,6333338	241,5368	141,5944578	133,3719683	141,8335447	149,2253321	173,8659061	SSR2	SSR2		protein_coding	NA
336	ENSMGAG00000000929	MSTRG.8002	18,184368	24,194645	18,885416	17,126747	15,576695	20,49308	19,07682517	CTPS1	CTPS1		protein_coding	100542966
337	ENSMGAG00000000930	MSTRG.2185	8,960618224	10,24912629	19,85517747	18,12384497	17,37569319	14,13103731	14,78258291	TRMT1L	NA	tRNA methyltransferase 1 like [Source:HGNC Symbol;Acc:HGNC:16782]	protein_coding	104912232
338	ENSMGAG00000000931	MSTRG.5261	50,5201062	34,32001755	64,55036995	136,7140883	98,65942896	147,7277761	88,74863119	MAN1B1	MAN1B1	mannosidase alpha class 1B member 1 [Source:HGNC Symbol;Acc:HGNC:6823]	protein_coding	NA
339	ENSMGAG00000000934	MSTRG.3444	7,263806813	51,08215877	47,43044529	31,6522446	46,33680133	20,73646406	34,08365348	CBFB	CBFB	NA	NA	NA
340	ENSMGAG00000000935	MSTRG.15194	0,843668912	0,266991682	1,146864596	3,836003227	1,149747355	0,793752399	1,339504695	NEDD4L	NA		protein_coding	NA
341	ENSMGAG00000000936	MSTRG.3076	6,56452991	4,137005765	4,266107299	8,924934389	6,218349205	17,38775317	7,916446623	NA	NA		protein_coding	104912747
342	ENSMGAG00000000937	MSTRG.8396	12,512726	0,325423	0	3,785336	0,076876	0	2,7833935	CTSS		cathepsin S [Source:HGNC Symbol;Acc:HGNC:2545]	protein_coding	104914438
343	ENSMGAG00000000938	MSTRG.3804	0,262852	0,439722	3,376134	4,879661	3,104969	4,166931	2,705044833	NA	NA		protein_coding	NA
344	ENSMGAG00000000940	MSTRG.3073	2,125897595	1,883560438	3,91441465	3,855923766	3,551337831	3,166003439	3,082856286	ZNF592	NA		protein_coding	100551013
345	ENSMGAG00000000941	MSTRG.3445	4,027796686	7,475903748	9,462839508	13,07884887	7,590032217	3,748014736	7,56390596	NA			protein_coding	NA
346	ENSMGAG00000000942	MSTRG.4487	0,876675419	1,630006876	2,591725244	1,95047234	1,807400518	1,665098556	1,753563159	NA			protein_coding	100541623
347	ENSMGAG00000000943	MSTRG.8398	21,21648614	15,20399202	10,92762171	9,812916963	10,38000956	13,47747893	13,50308422	ARNT	ARNT	aryl hydrocarbon receptor nuclear translocator [Source:HGNC Symbol;Acc:HGNC:700]	protein_coding	100542194
348	ENSMGAG00000000944	MSTRG.5296	355,347687	450,162659	246,192276	228,571381	280,981079	262,558014	303,9688493	EDF1	EDF1	endothelial differentiation related factor 1 [Source:HGNC Symbol;Acc:HGNC:3164]	protein_coding	NA
349	ENSMGAG00000000945	MSTRG.7350	83,42411749	29,53491491	17,54569432	69,19376377	20,83178549	15,39310395	39,32056332	MYL9	MYL9		protein_coding	100549745
350	ENSMGAG00000000947	MSTRG.3451	6,988811343	0,925322685	0,707039486	3,181016332	0,438904879	0,533571792	2,129111086	MT4	MT4	metallothionein 4 [Source:HGNC Symbol;Acc:HGNC:18705]	protein_coding	NA
351	ENSMGAG00000000949	MSTRG.4887	0,299474	1,061306	2,768189	2,264731	1,950391	2,3289	1,778831833	HIC2	NA		protein_coding	100542806
352	ENSMGAG00000000950	MSTRG.4490	0,951310406	1,52454124	4,922577669	5,139127446	4,275785227	4,605755166	3,569849526	ERCC4	ERCC4		protein_coding	100542086
353	ENSMGAG00000000951	MSTRG.9661	15,02955442	18,96841795	13,95964271	13,86113017	12,12512284	9,036469863	13,83005632	MRPL54	MRPL54	NA	NA	NA
354	ENSMGAG00000000953	MSTRG.8638	24,16047466	15,49416796	13,61485767	14,08706311	13,24595828	15,92343591	16,0876596	FTSJ3	FTSJ3	FtsJ RNA 2'-O-methyltransferase 3 [Source:HGNC Symbol;Acc:HGNC:17136]	protein_coding	100539687
355	ENSMGAG00000000954	MSTRG.12557	3,960929474	4,36974752	6,95274849	8,354897601	7,867597725	8,638764361	6,690780862	TSPAN14	NA	tetraspanin 14 [Source:HGNC Symbol;Acc:HGNC:23303]	protein_coding	100550548
356	ENSMGAG00000000955	MSTRG.7351	5,721978844	9,770808568	7,142957311	6,584437693	6,181776123	5,722304963	6,854043917	SDHAF4	SDHAF4	NA	NA	NA
357	ENSMGAG00000000957	MSTRG.2684	3,860883	4,926208767	8,573477106	10,14044691	11,50418453	8,627456722	7,938776172	KLHL24	KLHL24	kelch like family member 24 [Source:HGNC Symbol;Acc:HGNC:25947]	protein_coding	100543682
358	ENSMGAG00000000958	MSTRG.9662	12,73696907	39,47808973	23,68411425	17,32404877	26,77743066	16,31581519	22,71941128	APBA3	APBA3	amyloid beta precursor protein binding family A member 3 [Source:HGNC Symbol;Acc:HGNC:580]	protein_coding	NA
359	ENSMGAG00000000959	MSTRG.4890	40,65323956	32,372234	35,664001	39,02677688	42,618969	42,092964	38,73803074	UBE2L3	NA		protein_coding	NA
360	ENSMGAG00000000960	MSTRG.7353	2,093659	2,589649	5,925296	6,061456	5,996705	4,654084	4,553474833	NCOA6	NCOA6		protein_coding	NA
361	ENSMGAG00000000961	MSTRG.3809	10,651521	9,613633	9,116909	7,828075	5,405317	4,181835	7,799548333	SMIM4	NA	small integral membrane protein 4 [Source:HGNC Symbol;Acc:HGNC:37257]	protein_coding	NA
362	ENSMGAG00000000962	MSTRG.3446	17,812277	16,640608	24,253485	21,150997	22,059776	22,158281	20,67923733	AMFR	AMFR		protein_coding	NA
363	ENSMGAG00000000963	MSTRG.9663	4,36836076	8,195201388	6,39530361	5,507254999	8,138532334	2,669828476	5,879080261	TJP3	TJP3	tight junction protein 3 [Source:HGNC Symbol;Acc:HGNC:11829]	protein_coding	100543275
364	ENSMGAG00000000966	MSTRG.3074	55,28485569	52,66074092	33,40447145	38,44616054	39,68608488	32,53415496	42,00274474	SEC11A	NA	SEC11 homolog A, signal peptidase complex subunit [Source:HGNC Symbol;Acc:HGNC:17718]	protein_coding	NA
365	ENSMGAG00000000969	MSTRG.4185	14,49769257	13,95654002	7,385074404	9,526687006	8,82938434	12,55138971	11,12446134	TMCO6	TMCO6		protein_coding	100548154
366	ENSMGAG00000000972	MSTRG.4491	0,736254223	1,182521953	3,291830781	3,49280714	3,360085859	2,735037848	2,466422967	MRTFB	MRTFB		protein_coding	100544571
367	ENSMGAG00000000973	MSTRG.2186	0,989231731	1,521535905	2,971324392	2,168512494	3,259951782	2,111237469	2,170298962	SWT1	NA	NA	NA	NA
368	ENSMGAG00000000975	MSTRG.3449	19,33718632	25,54921484	19,716588	19,76887302	20,49118902	15,81192185	20,11249551	NUDT21	NUDT21	nudix hydrolase 21 [Source:HGNC Symbol;Acc:HGNC:13870]	protein_coding	104912997
369	ENSMGAG00000000977	MSTRG.3075	28,37707634	1,843926326	0,453489765	7,233402067	1,109170933	7,787429554	7,800749165	NA	NA		protein_coding	100551320
370	ENSMGAG00000000978	MSTRG.4891	1,119095228	1,447972079	1,398339645	1,322673334	1,126933465	1,622386351	1,339566683	YDJC	NA		protein_coding	100543380
371	ENSMGAG00000000980	MSTRG.2187	11,00431289	10,56289143	13,73045801	15,60628826	13,30135088	11,60020994	12,6342519	IVNS1ABP	NA	influenza virus NS1A binding protein [Source:HGNC Symbol;Acc:HGNC:16951]	protein_coding	100549322
372	ENSMGAG00000000982	MSTRG.3448	11,09357445	11,90405787	9,220602892	8,846964846	8,609537417	8,761173891	9,73931856	OGFOD1	OGFOD1		protein_coding	NA
373	ENSMGAG00000000984	MSTRG.4889	21,76308915	21,09430085	17,67114407	23,14568813	19,08911379	24,25210181	21,16923963	SDF2L1	NA	NA	NA	NA
374	ENSMGAG00000000985	MSTRG.4196	2,000693046	3,399135609	2,615156188	1,361618109	2,446053454	1,322133912	2,190798386	STING1	STING1		protein_coding	104913212
375	ENSMGAG00000000986	MSTRG.7346	5,113942765	6,744796778	6,337003977	6,475333302	6,097496613	5,750497184	6,08651177	EPB41L1	EPB41L1		protein_coding	100551078
376	ENSMGAG00000000988	MSTRG.5262	5,681537578	9,858106494	12,40020277	12,14544474	11,07357051	12,40868773	10,59459164	UAP1L1	UAP1L1	UDP-N-acetylglucosamine pyrophosphorylase 1 like 1 [Source:HGNC Symbol;Acc:HGNC:28082]	protein_coding	NA
377	ENSMGAG00000000989	MSTRG.12558	26,77184865	55,44286593	41,36707207	32,35323692	43,22060829	41,36648741	40,08701988	EXOSC3	NA		protein_coding	NA
378	ENSMGAG00000000991	MSTRG.11557	36,09054406	16,44501193	16,19270127	28,74055458	20,8088023	27,6589432	24,32275956	NA	NA		protein_coding	NA
379	ENSMGAG00000000992	MSTRG.8639	194,877563	141,51149	90,309875	103,603615	97,049515	106,840111	122,3653615	PSMC5	PSMC5	proteasome 26S subunit, ATPase 5 [Source:NCBI gene (formerly Entrezgene);Acc:100539380]	protein_coding	100539380
380	ENSMGAG00000000993	MSTRG.8008	34,33266218	32,85891976	24,91640654	25,88573179	26,20830112	21,9670304	27,69484197	DNAJC8	DNAJC8		protein_coding	NA
381	ENSMGAG00000000994	MSTRG.3085	8,311204	0,377073	0,033791	2,460375	0,218668	2,034824	2,2393225	DUOX2	NA		protein_coding	100538948
382	ENSMGAG00000000995	MSTRG.12558	26,77184865	55,44286593	41,36707207	32,35323692	43,22060829	41,36648741	40,08701988	NA	NA		protein_coding	NA
383	ENSMGAG00000000998	MSTRG.4195	1,322726412	0,440495509	0,601896557	1,904529314	0,937230232	2,392881393	1,266626569	PSD2	PSD2		protein_coding	NA
384	ENSMGAG00000000999	MSTRG.3450	10,96373034	8,363202376	7,933941004	7,935776646	6,105939803	11,097621	8,733368528	BBS2	BBS2		protein_coding	NA
385	ENSMGAG00000001000	MSTRG.8010	6,758424334	7,51113829	11,14178945	11,17317162	11,45632761	8,366398647	9,401208325	HNRNPR	HNRNPR		protein_coding	NA
386	ENSMGAG00000001002	MSTRG.4896	4,23055313	4,258988681	7,690829091	8,177455105	7,921552521	7,500625769	6,630000716	TOP3B	NA		protein_coding	100545231
387	ENSMGAG00000001003	MSTRG.8214	26,13761307	38,48998778	17,61246635	19,39807385	24,53217696	32,4517551	26,43701218	KCNJ5	KCNJ5	potassium inwardly rectifying channel subfamily J member 5 [Source:HGNC Symbol;Acc:HGNC:6266]	protein_coding	100546277
388	ENSMGAG00000001004	MSTRG.4492	1,881558	3,858739	5,5186	4,788559	5,660104	3,721371	4,238155167	PARN	PARN	poly(A)-specific ribonuclease [Source:HGNC Symbol;Acc:HGNC:8609]	protein_coding	NA
389	ENSMGAG00000001005	MSTRG.8215	2,379738	0,404596	0,38244	1,764604	0,513265	1,208267	1,108818333	ARHGAP32		Rho GTPase activating protein 32 [Source:HGNC Symbol;Acc:HGNC:17399]	protein_coding	NA
390	ENSMGAG00000001008	MSTRG.7357	1,580547696	1,878730501	3,077206142	4,143260572	2,77259685	2,729122162	2,696910654	SAMHD1	SAMHD1		protein_coding	NA
391	ENSMGAG00000001009	MSTRG.8640	70,93180954	40,80988191	28,42936949	40,19779717	34,15941992	46,16550476	43,4489638	SMARCD2	SMARCD2		protein_coding	NA
392	ENSMGAG00000001011	MSTRG.7672	211,993805	185,344681	123,632034	119,917931	117,441841	117,971199	146,0502485	VAMP3	VAMP3	vesicle associated membrane protein 3 [Source:HGNC Symbol;Acc:HGNC:12644]	protein_coding	NA
393	ENSMGAG00000001013	MSTRG.2200	1,919285133	2,966967124	27,09194052	25,30201745	27,3842433	19,74047326	17,40082113	TPR	NA	translocated promoter region, nuclear basket protein [Source:HGNC Symbol;Acc:HGNC:12017]	protein_coding	NA
394	ENSMGAG00000001015	MSTRG.9644	4,263892468	3,165903194	5,282619486	6,334203498	6,054190521	5,654108335	5,125819584	ELAVL1	ELAVL1		protein_coding	100539787
395	ENSMGAG00000001016	MSTRG.3452	13,09158977	12,13613358	13,45872263	15,65281257	13,1025599	17,08606325	14,08798028	NUP93	NUP93		protein_coding	NA
396	ENSMGAG00000001017	MSTRG.7673	1,270494831	2,236854819	3,615644264	2,632114065	3,556996002	3,434807251	2,791151872	CAMTA1	CAMTA1	calmodulin binding transcription activator 1 [Source:HGNC Symbol;Acc:HGNC:18806]	protein_coding	100546524
397	ENSMGAG00000001018	MSTRG.8399	26,37264823	16,10695474	12,73865172	13,93601845	13,26041438	17,9631637	16,72964187	SETDB1	SETDB1	SET domain bifurcated histone lysine methyltransferase 1 [Source:HGNC Symbol;Acc:HGNC:10761]	protein_coding	NA
398	ENSMGAG00000001020	MSTRG.8405	138,464996	112,875771	74,377197	78,861862	73,691788	76,115654	92,397878	PSMD4	PSMD4	proteasome 26S subunit, non-ATPase 4 [Source:HGNC Symbol;Acc:HGNC:9561]	protein_coding	100541732
399	ENSMGAG00000001025	MSTRG.13378	0,069889	0,205365	1,846332	1,812928	1,760254	1,438553	1,188886833	NA		NA	NA	NA
400	ENSMGAG00000001028	MSTRG.7346	5,113942765	6,744796778	6,337003977	6,475333302	6,097496613	5,750497184	6,08651177	AAR2	AAR2	NA	NA	NA
401	ENSMGAG00000001031	MSTRG.7905	342,522515	155,0844287	137,3325949	227,2745255	145,3003419	132,2503958	189,9608003	NEFL	NEFL		protein_coding	NA
402	ENSMGAG00000001033	MSTRG.7999	3,794875	0,4245	0,358028	1,799505	0,483242	0,504749	1,227483167	NA			protein_coding	104909200
403	ENSMGAG00000001034	MSTRG.5265	2,551077	6,276417	4,139426	4,889569	3,57296	5,203269	4,438786333	SAPCD2		suppressor APC domain containing 2 [Source:HGNC Symbol;Acc:HGNC:28055]	protein_coding	NA
404	ENSMGAG00000001040	MSTRG.2691	2,792019	3,948733	14,575662	16,448414	17,050789	19,236101	12,341953	FAM168B	FAM168B		protein_coding	NA
405	ENSMGAG00000001041	MSTRG.7356	11,46957771	10,23683054	8,388258819	7,97786321	8,040948436	7,787202824	8,983446922	PIGU	PIGU		protein_coding	NA
406	ENSMGAG00000001043	MSTRG.4896	4,23055313	4,258988681	7,690829091	8,177455105	7,921552521	7,500625769	6,630000716	PPM1F	NA		protein_coding	NA
407	ENSMGAG00000001045	MSTRG.8492	8,137754068	11,54854663	19,05761888	17,02919223	23,26340106	13,67733408	15,45230782	RBBP5	RBBP5		protein_coding	NA
408	ENSMGAG00000001046	MSTRG.12085	6,289724167	6,660849774	5,487713033	5,475976844	4,593762685	2,694888662	5,200485861	FAM207A		family with sequence similarity 207 member A [Source:HGNC Symbol;Acc:HGNC:15811]	protein_coding	104911598
409	ENSMGAG00000001047	MSTRG.12559	0,209865936	2,930193518	2,326649232	0,812850852	1,281482271	0,599148128	1,360031656	NA	NA		protein_coding	100549167
410	ENSMGAG00000001048	MSTRG.13863	7,73354673	10,08265296	4,006620097	2,683925243	4,924295491	2,976793665	5,401305697	NA		NA	NA	NA
411	ENSMGAG00000001051	MSTRG.9650	9,922737609	7,748633656	10,2595448	10,39074093	10,48293409	9,028587934	9,638863169	NA			protein_coding	NA
412	ENSMGAG00000001052	MSTRG.2694	5,874132006	10,44283867	10,85839941	10,31112461	10,46324464	10,92302279	9,81212702	PLEKHB2	PLEKHB2		protein_coding	100545221
413	ENSMGAG00000001055	MSTRG.7683	31,25582419	34,42316322	28,92181481	26,57830532	23,84320669	19,11235175	27,35577766	CHD5	CHD5	chromodomain helicase DNA binding protein 5 [Source:HGNC Symbol;Acc:HGNC:16816]	protein_coding	NA
414	ENSMGAG00000001056	MSTRG.8216	524,8062443	685,650192	815,5227654	693,8339942	827,9217279	986,0215953	755,6260865	APLP2	APLP2	amyloid beta precursor like protein 2 [Source:HGNC Symbol;Acc:HGNC:598]	protein_coding	100545238
415	ENSMGAG00000001057	MSTRG.4198	18,3979993	5,533477391	3,361593062	4,840475417	3,716133495	3,272862576	6,52042354	NA			protein_coding	NA
416	ENSMGAG00000001059	MSTRG.7906	149,3833847	11,9353199	9,687635	95,58946604	18,57573402	14,0190295	49,86509487	NA			protein_coding	100541172
417	ENSMGAG00000001060	MSTRG.4199	3,51588525	3,400001494	3,508765371	3,38160602	3,434794495	2,942881136	3,363988961	PFDN1	PFDN1		protein_coding	NA
418	ENSMGAG00000001061	MSTRG.4895	9,567355217	6,730018909	11,75624425	13,99193835	13,76442688	12,52626805	11,38937528	MAPK1	NA		protein_coding	100543845
419	ENSMGAG00000001062	MSTRG.7358	0,614856248	1,431893617	3,227288882	3,899347372	2,960837404	2,203353253	2,389596129	RBL1	RBL1		protein_coding	NA
420	ENSMGAG00000001063	MSTRG.8000	12,27811637	16,65539685	15,99276074	16,29109599	17,15285748	17,96535201	16,05592991	STX12	STX12		protein_coding	NA
421	ENSMGAG00000001064	MSTRG.13401	4,744422104	7,545730882	7,006475836	5,988689518	8,317257233	5,09652327	6,449849807	NFYC	NFYC		protein_coding	NA
422	ENSMGAG00000001065	MSTRG.8394	42,22597638	64,41498597	44,05374359	33,01077713	45,17011479	41,07138739	44,99116421	PI4KB	PI4KB	phosphatidylinositol 4-kinase beta [Source:HGNC Symbol;Acc:HGNC:8984]	protein_coding	100541580
423	ENSMGAG00000001067	MSTRG.4498	2,437997826	4,231701707	5,094194643	3,812311738	5,127201186	3,468045675	4,028575463	BFAR	BFAR		protein_coding	100542240
424	ENSMGAG00000001069	MSTRG.12561	2,611554409	7,454627909	12,23011046	9,35382299	11,25810259	4,679654396	7,931312127	RASGEF1A	NA	RasGEF domain family member 1A [Source:HGNC Symbol;Acc:HGNC:24246]	protein_coding	100549319
425	ENSMGAG00000001070	MSTRG.5266	12,37709	41,611431	21,395971	13,362425	28,780546	22,339754	23,31120283	ENTPD2	ENTPD2	ectonucleoside triphosphate diphosphohydrolase 2 [Source:HGNC Symbol;Acc:HGNC:3364]	protein_coding	100544308
426	ENSMGAG00000001071	MSTRG.11558	2,669218281	3,557597076	4,32147383	3,676118701	2,954337334	2,853663411	3,338734772	NA	NA		protein_coding	NA
427	ENSMGAG00000001078	MSTRG.15192	4,671044841	0,507974486	1,83591664	11,30339749	2,612747355	4,699000129	4,271680157	NA	NA	NA	NA	NA
428	ENSMGAG00000001079	MSTRG.4501	4,414289572	5,925709366	9,312590524	9,910769553	9,29838539	12,24290741	8,51744197	ZC3H7A	ZC3H7A	zinc finger CCCH-type containing 7A [Source:HGNC Symbol;Acc:HGNC:30959]	protein_coding	NA
429	ENSMGAG00000001080	MSTRG.4893	0,751201	1,040173	4,731616	4,635365	4,379122	1,481842	2,836553167	YPEL1	NA		protein_coding	100543995
430	ENSMGAG00000001081	MSTRG.8424	29,958721	31,645391	21,656046	24,745724	23,589693	24,022345	25,93632	ARL8A	ARL8A		protein_coding	NA
431	ENSMGAG00000001082	MSTRG.15197	0,924196882	1,36816895	3,429417876	3,222975778	3,99492511	2,401740185	2,55690413	MALT1	NA	MALT1 paracaspase [Source:HGNC Symbol;Acc:HGNC:6819]	protein_coding	NA
432	ENSMGAG00000001083	MSTRG.7543	5,826932	6,181669	4,809647	4,448161	3,979182	4,988233	5,038970667	SLC52A3	SLC52A3		protein_coding	100542037
433	ENSMGAG00000001085	MSTRG.4897	13,06159884	10,24670024	15,39192799	17,80616693	15,95923798	14,66436284	14,5216658	PPIL2	NA		protein_coding	100544151
434	ENSMGAG00000001088	MSTRG.3086	9,281012677	8,01662705	5,81971133	5,64850445	4,690069004	4,933542188	6,39824445	SORD	NA		protein_coding	NA
435	ENSMGAG00000001094	MSTRG.2706	4,104478191	4,603451461	24,1124839	28,8149571	26,94751	24,68815501	18,87850594	UGGT1	UGGT1		protein_coding	NA
436	ENSMGAG00000001095	MSTRG.7042	18,28094238	32,34809135	18,70499872	15,90495791	18,95157268	16,03925174	20,03830246	BUD23	BUD23	NA	NA	NA
437	ENSMGAG00000001096	MSTRG.8490	1,105185	1,205825	6,682811	5,206801	8,805635	4,208145	4,535733667	DSTYK	DSTYK	dual serine/threonine and tyrosine protein kinase [Source:HGNC Symbol;Acc:HGNC:29043]	protein_coding	100544736
438	ENSMGAG00000001098	MSTRG.9864	1,440320196	3,771869157	10,19140191	9,574368972	11,21451903	3,387658497	6,596689627	TRIM2	NA	tripartite motif containing 2 [Source:HGNC Symbol;Acc:HGNC:15974]	protein_coding	100544904
439	ENSMGAG00000001101	MSTRG.9651	36,11879282	30,30997941	34,01091352	35,04066134	35,95198532	29,34469429	33,46283778	NA		NA	NA	NA
440	ENSMGAG00000001102	MSTRG.15192	4,671044841	0,507974486	1,83591664	11,30339749	2,612747355	4,699000129	4,271680157	WDR7	NA		protein_coding	NA
441	ENSMGAG00000001103	MSTRG.15115	4,136827	17,930262	20,906269	14,220739	21,38835	31,909069	18,41525267	NA	NA	NA	NA	NA
442	ENSMGAG00000001104	MSTRG.31	41,626682	34,818684	24,737394	26,695967	26,354517	26,068647	30,05031517	ATP13A1	NA		protein_coding	NA
443	ENSMGAG00000001107	MSTRG.11571	7,162425545	12,94017328	11,64698656	10,71150748	12,24509371	10,64619025	10,89206281	NA	NA	NA	NA	NA
444	ENSMGAG00000001108	MSTRG.8406	13,313924	13,95307	9,613163	9,920797	10,868501	10,339646	11,33485017	NA			lncRNA	NA
445	ENSMGAG00000001109	MSTRG.5284	4,346924	4,829237	4,66477	4,444492	4,39029	5,382082953	4,676299325	ABCA2	ABCA2		protein_coding	NA
446	ENSMGAG00000001111	MSTRG.7044	5,245573954	4,928141359	3,432787	3,61733989	2,712578236	4,271210394	4,034605139	NA			protein_coding	NA
447	ENSMGAG00000001112	MSTRG.8217	1,424666907	2,45094735	9,363967835	7,237750044	7,8339354	6,156175887	5,744573904	PRDM10	PRDM10	PR/SET domain 10 [Source:HGNC Symbol;Acc:HGNC:13995]	protein_coding	100547040
448	ENSMGAG00000001113	MSTRG.8393	10,28388344	13,10011571	9,036824159	8,51343471	10,21386137	6,573160241	9,620213271	GABPB2	GABPB2	GA binding protein transcription factor subunit beta 2 [Source:HGNC Symbol;Acc:HGNC:28441]	protein_coding	100543587
449	ENSMGAG00000001114	MSTRG.8624	4,268052	0,1124	0	2,574549	0,167481	0,042573	1,194175833	NA			protein_coding	100540307
450	ENSMGAG00000001116	MSTRG.8003	6,281967241	6,688306788	6,08129106	5,540108137	6,526737456	6,753119729	6,311921735	PPP1R8	PPP1R8	protein phosphatase 1 regulatory subunit 8 [Source:HGNC Symbol;Acc:HGNC:9296]	protein_coding	NA
451	ENSMGAG00000001117	MSTRG.12562	25,857454	16,839409	21,461815	33,137207	26,754932	32,003647	26,00907733	CSGALNACT2	NA	chondroitin sulfate N-acetylgalactosaminyltransferase 2 [Source:HGNC Symbol;Acc:HGNC:24292]	protein_coding	100550089
452	ENSMGAG00000001119	MSTRG.8403	28,130678	23,26297	13,119516	14,610453	12,554359	17,560163	18,2063565	MINDY1	MINDY1	MINDY lysine 48 deubiquitinase 1 [Source:HGNC Symbol;Acc:HGNC:25648]	protein_coding	NA
453	ENSMGAG00000001120	MSTRG.7055	5,47797	7,02528	5,497984	7,491376	5,520456	3,436168	5,741539	FZD9	FZD9		protein_coding	100547034
454	ENSMGAG00000001121	MSTRG.7359	4,31728004	4,776200235	9,373339145	8,481358985	8,524167823	7,079323696	7,091944988	CHD6	CHD6		protein_coding	NA
455	ENSMGAG00000001125	MSTRG.15200	0,391862	0,428286	3,068502	2,592817	2,737508	2,392701	1,935279333	NA	NA	NA	NA	NA
456	ENSMGAG00000001126	MSTRG.8389	4,673960098	6,539097419	4,754600296	1,956385731	1,937851515	1,91165638	3,62892524	RFX5	RFX5	regulatory factor X5 [Source:HGNC Symbol;Acc:HGNC:9986]	protein_coding	NA
457	ENSMGAG00000001127	MSTRG.3807	2,057690503	1,271357	1,854439331	3,026128616	1,627749	1,37352	1,868480742	NEK4	NA	NIMA related kinase 4 [Source:HGNC Symbol;Acc:HGNC:11399]	protein_coding	100539213
458	ENSMGAG00000001128	MSTRG.3083	17,587334	7,88345	3,906164	11,542941	6,316916	17,91567	10,85874583	RBPMS2	NA		protein_coding	NA
459	ENSMGAG00000001129	MSTRG.13406	261,685913	209,129135	143,735245	171,07843	161,996582	175,175812	187,1335195	PTGES3	NA	prostaglandin E synthase 3 [Source:HGNC Symbol;Acc:HGNC:16049]	protein_coding	NA
460	ENSMGAG00000001130	MSTRG.8219	2,251849625	3,311332138	4,83378561	4,803183784	4,691389244	4,122242708	4,002297185	NFRKB	NFRKB	nuclear factor related to kappaB binding protein [Source:HGNC Symbol;Acc:HGNC:7802]	protein_coding	100545394
461	ENSMGAG00000001131	MSTRG.8005	13,625527	35,302837	27,461157	23,854284	25,680485	19,658022	24,26371867	RPA2	RPA2		protein_coding	100542097
462	ENSMGAG00000001132	MSTRG.8401	58,00618	48,203434	32,354961	38,185764	37,596935	27,791754	40,35650467	VPS72	VPS72	vacuolar protein sorting 72 homolog [Source:HGNC Symbol;Acc:HGNC:11644]	protein_coding	100542658
463	ENSMGAG00000001133	MSTRG.13408	646,0443094	569,2945806	344,9751445	393,9886882	357,9126936	403,0193968	452,5391355	ATP5F1B	NA		protein_coding	100538864
464	ENSMGAG00000001134	MSTRG.7046	5,757051929	3,463246743	3,261940122	4,419811207	2,341674319	4,414794569	3,943086481	MKS1	MKS1		protein_coding	NA
465	ENSMGAG00000001135	MSTRG.4901	4,989945	3,693761	6,736827	7,920501	7,039675145	6,857234	6,206323857	HIRA	NA		protein_coding	100544306
466	ENSMGAG00000001137	MSTRG.8390	79,31835215	2,021978096	0,056669349	0,258701615	0,031104199	0	13,61446757	NA			protein_coding	100543274
467	ENSMGAG00000001138	MSTRG.3092	30,12322176	15,84955567	8,832880352	13,99650938	11,29944184	19,78376619	16,64756253	OAZ2	NA	ornithine decarboxylase antizyme 2 [Source:NCBI gene (formerly Entrezgene);Acc:100539411]	protein_coding	100539411
468	ENSMGAG00000001139	MSTRG.2201	1,1023633	2,693635586	3,681437232	2,304872535	3,555919104	1,882746436	2,536829032	ODR4	NA	odr-4 GPCR localization factor homolog [Source:HGNC Symbol;Acc:HGNC:24299]	protein_coding	104912237
469	ENSMGAG00000001140	MSTRG.15190	66,713745	24,822945	18,945452	32,912872	18,075678	27,061468	31,42202667	NA	NA		protein_coding	NA
470	ENSMGAG00000001141	MSTRG.8488	2,587327	2,534218	3,285532	2,306659	3,351426	2,88263	2,824632	NA			protein_coding	NA
471	ENSMGAG00000001142	MSTRG.13095	4,884347	0,188287	0	2,501532	0	0	1,262361	NA		NA	NA	NA
472	ENSMGAG00000001143	MSTRG.8006	11,72411637	22,19058086	14,6609995	10,76064359	12,13468906	15,02544116	14,41607842	SMPDL3B	SMPDL3B	sphingomyelin phosphodiesterase acid like 3B [Source:HGNC Symbol;Acc:HGNC:21416]	protein_coding	NA
473	ENSMGAG00000001146	MSTRG.15683	2,223646	5,175985	51,724113	48,100552	48,43103	75,846451	38,5836295	NA	NA	NA	NA	NA
474	ENSMGAG00000001147	MSTRG.11572	2,40998781	13,99064037	7,269739936	4,902415079	6,28915055	3,327394527	6,364888045	NA	NA		protein_coding	NA
475	ENSMGAG00000001148	MSTRG.2703	18,95835736	10,80682684	11,48475747	15,11428553	12,55132853	19,41608529	14,72194017	SAP130	SAP130	Sin3A associated protein 130 [Source:HGNC Symbol;Acc:HGNC:29813]	protein_coding	NA
476	ENSMGAG00000001149	MSTRG.9652	10,87162544	22,8630887	14,47678343	10,39672962	13,75821321	10,22825966	13,76578334	MICOS13	MICOS13		protein_coding	NA
477	ENSMGAG00000001150	MSTRG.3818	2,404383925	2,910896502	5,689377775	5,495793369	4,761602902	5,69753454	4,493264835	NISCH	NA	nischarin [Source:HGNC Symbol;Acc:HGNC:18006]	protein_coding	100540291
478	ENSMGAG00000001151	MSTRG.3084	10,54758907	16,61842376	15,56560136	9,876346508	14,96057125	15,79788292	13,89440248	ZNF609	NA	zinc finger protein 609 [Source:HGNC Symbol;Acc:HGNC:29003]	protein_coding	100551474
479	ENSMGAG00000001153	MSTRG.3453	9,408669	4,927402	4,972835	6,763072	5,720388	7,148577	6,490157167	NA		NA	NA	NA
480	ENSMGAG00000001154	MSTRG.8219	2,251849625	3,311332138	4,83378561	4,803183784	4,691389244	4,122242708	4,002297185	ST14	ST14	ST14 transmembrane serine protease matriptase [Source:HGNC Symbol;Acc:HGNC:11344]	protein_coding	100547194
481	ENSMGAG00000001155	MSTRG.8392	59,774788	52,39060021	23,98766362	24,08802894	30,71495876	16,46511761	34,57019286	NA			protein_coding	100543741
482	ENSMGAG00000001156	MSTRG.9653	5,268352579	5,263877058	2,304279587	2,418900495	1,490041621	1,410636227	3,026014594	HSD11B1L	HSD11B1L		protein_coding	NA
483	ENSMGAG00000001157	MSTRG.13409	1,511982	2,173621	3,376811	4,716255	3,304983	1,409346	2,748833	ESPL1	ESPL1		protein_coding	NA
484	ENSMGAG00000001158	MSTRG.8006	11,72411637	22,19058086	14,6609995	10,76064359	12,13468906	15,02544116	14,41607842	XKR8	XKR8	XK related 8 [Source:HGNC Symbol;Acc:HGNC:25508]	protein_coding	NA
485	ENSMGAG00000001160	MSTRG.7045	20,15192749	19,15021335	10,90544684	11,55392004	12,97388128	13,89687283	14,77204364	BCL7B	BCL7B		protein_coding	100546116
486	ENSMGAG00000001162	MSTRG.15199	0,644461895	1,250625136	2,02294175	1,870405253	1,657389034	1,585544619	1,505227948	NA	NA		protein_coding	NA
487	ENSMGAG00000001163	MSTRG.11575	1,452874445	3,06492738	1,897297096	1,589999969	1,510957693	1,234330127	1,791731118	NA	NA		protein_coding	NA
488	ENSMGAG00000001164	MSTRG.3454	12,94543859	10,32987924	6,162031152	7,508945627	5,755907839	7,837649694	8,42330869	CFDP1	CFDP1	NA	NA	NA
489	ENSMGAG00000001165	MSTRG.15196	50,431362	44,600498	30,490433	27,464298	35,034119	30,118496	36,35653433	SEC11C	NA	SEC11 homolog C, signal peptidase complex subunit [Source:HGNC Symbol;Acc:HGNC:23400]	protein_coding	104914740
490	ENSMGAG00000001166	MSTRG.3084	10,54758907	16,61842376	15,56560136	9,876346508	14,96057125	15,79788292	13,89440248	TRIP4	NA	thyroid hormone receptor interactor 4 [Source:HGNC Symbol;Acc:HGNC:12310]	protein_coding	100539564
491	ENSMGAG00000001167	MSTRG.8402	8,732337098	5,446271289	5,113626772	5,610265528	5,846105967	7,152875747	6,316913734	PIP5K1A	PIP5K1A	phosphatidylinositol-4-phosphate 5-kinase type 1 alpha [Source:HGNC Symbol;Acc:HGNC:8994]	protein_coding	100542814
492	ENSMGAG00000001170	MSTRG.12564	5,694278	5,121769	11,090446	11,567564	10,25386	10,201282	8,988199833	BMS1	NA	BMS1 ribosome biogenesis factor [Source:HGNC Symbol;Acc:HGNC:23505]	protein_coding	100538479
493	ENSMGAG00000001171	MSTRG.10605	0,707677	1,4924	0,848408	3,048447	0,280158	2,002078	1,396528	SPON1	NA		protein_coding	NA
494	ENSMGAG00000001174	MSTRG.8007	6,827734183	8,057293733	10,81305897	9,681528156	11,03826725	9,578006031	9,332648054	EYA3	EYA3		protein_coding	100542344
495	ENSMGAG00000001176	MSTRG.15201	8,236281	9,38893	43,440361	50,179974	43,352066	40,056316	32,44232133	LMAN1	NA		protein_coding	NA
496	ENSMGAG00000001177	MSTRG.4899	22,26501953	34,96954737	21,19215795	20,46147131	20,29040121	19,61285994	23,13190955	MRPL40	NA		protein_coding	NA
497	ENSMGAG00000001178	MSTRG.7051	16,2915561	9,701017013	6,146679925	7,952377746	6,716850736	6,581930503	8,898402004	TBL2	TBL2	transducin beta like 2 [Source:HGNC Symbol;Acc:HGNC:11586]	protein_coding	NA
498	ENSMGAG00000001179	MSTRG.5300	12,32008128	10,9558635	11,56489693	13,25164522	12,71565834	10,7411634	11,92488478	RABL6	RABL6	RAB, member RAS oncogene family like 6 [Source:HGNC Symbol;Acc:HGNC:24703]	protein_coding	NA
499	ENSMGAG00000001180	MSTRG.4208	12,45733302	8,331482904	14,82969193	18,86029844	15,73319034	17,70034931	14,65205766	NA			protein_coding	NA
500	ENSMGAG00000001181	MSTRG.4900	23,60118387	24,71857902	17,1031469	15,9390628	14,83793922	16,12500369	18,72081925	UFD1	NA		protein_coding	NA
501	ENSMGAG00000001182	MSTRG.2196	0,159750335	0,274461703	2,278255334	2,124203774	1,315590997	0,580569321	1,122138577	HMCN1	NA		protein_coding	NA
502	ENSMGAG00000001183	MSTRG.13097	10,87697736	10,91903081	11,46337209	11,02002375	11,2249645	10,1536634	10,94300532	YIPF6	YIPF6		protein_coding	NA
503	ENSMGAG00000001185	MSTRG.9873	2,240306781	2,063130518	3,519561533	3,824046392	2,890365569	2,610443572	2,857975727	TMEM131L	NA	transmembrane 131 like [Source:HGNC Symbol;Acc:HGNC:29146]	protein_coding	NA
504	ENSMGAG00000001187	MSTRG.7051	16,2915561	9,701017013	6,146679925	7,952377746	6,716850736	6,581930503	8,898402004	MLXIPL	MLXIPL		protein_coding	100546271
505	ENSMGAG00000001191	MSTRG.3087	12,55459523	6,996191351	5,401592805	6,184873248	6,332058572	6,141470025	7,268463538	CSNK1G1	NA	casein kinase 1 gamma 1 [Source:HGNC Symbol;Acc:HGNC:2454]	protein_coding	100541260
506	ENSMGAG00000001192	MSTRG.8787	1,098562	1,409023	4,68962368	5,453748786	5,145879182	4,809631044	3,767744615	NA	NA	NA	NA	NA
507	ENSMGAG00000001193	MSTRG.8391	7,141806103	8,53566014	10,60635747	10,8969136	11,32036672	8,613918935	9,519170494	POGZ	POGZ		protein_coding	100543898
508	ENSMGAG00000001196	MSTRG.7676	38,44695757	31,01604138	24,16271964	21,97251209	21,9469655	18,45325317	25,99974156	NOL9		nucleolar protein 9 [Source:HGNC Symbol;Acc:HGNC:26265]	protein_coding	NA
509	ENSMGAG00000001202	MSTRG.8786	8,070140726	20,09709787	11,24391885	10,20889637	14,2137582	8,054071476	11,98131392	NA	NA		protein_coding	NA
510	ENSMGAG00000001204	MSTRG.13099	14,066456	20,549643	12,709841	10,313313	15,23481	14,63944	14,58558383	EFNB1	EFNB1		protein_coding	104912128
511	ENSMGAG00000001207	MSTRG.10609	2,026338468	2,897167646	7,336648888	6,755470405	10,2100764	6,258046719	5,913958087	HIPK3	NA	homeodomain interacting protein kinase 3 [Source:HGNC Symbol;Acc:HGNC:4915]	protein_coding	100545165
512	ENSMGAG00000001208	MSTRG.4501	4,414289572	5,925709366	9,312590524	9,910769553	9,29838539	12,24290741	8,51744197	TXNDC11	TXNDC11		protein_coding	100542706
513	ENSMGAG00000001209	MSTRG.7669	18,906849	18,959728	18,285311	19,54612	21,829264	17,033693	19,09349417	DNAJC11	DNAJC11	DnaJ heat shock protein family (Hsp40) member C11 [Source:HGNC Symbol;Acc:HGNC:25570]	protein_coding	100546676
514	ENSMGAG00000001210	MSTRG.7907	71,48761408	34,15075834	36,44069714	103,9247425	56,28938473	71,86728869	62,36008091	STC1	STC1		protein_coding	100542872
515	ENSMGAG00000001211	MSTRG.8221	2,077853208	1,614768912	3,805019364	5,480613967	3,914715093	4,241178473	3,522358169	ZBTB44	ZBTB44	zinc finger and BTB domain containing 44 [Source:HGNC Symbol;Acc:HGNC:25001]	protein_coding	100545549
516	ENSMGAG00000001213	MSTRG.3816	83,36898857	104,1368451	87,30850696	66,98882743	59,83148293	50,05124154	75,28098209	RPL29	NA	NA	NA	NA
517	ENSMGAG00000001215	MSTRG.4904	10,85076276	6,734916011	7,917273295	7,885693256	6,200990618	7,403446125	7,832180345	CDC45	NA		protein_coding	NA
518	ENSMGAG00000001216	MSTRG.11563	41,50532244	41,07204739	35,74388164	39,19446565	38,13615896	35,26708356	38,48649327	DHX30	NA	DExH-box helicase 30 [Source:HGNC Symbol;Acc:HGNC:16716]	protein_coding	100546651
519	ENSMGAG00000001219	MSTRG.12087	1,031798336	1,476362823	4,659302873	3,94261012	3,847082433	2,593954421	2,925185168	NA	NA	NA	NA	NA
520	ENSMGAG00000001220	MSTRG.3817	9,309064277	0,93207312	0,873866648	3,501867203	0,798467579	1,508418072	2,82062615	NA	NA		protein_coding	NA
521	ENSMGAG00000001221	MSTRG.8218	35,19095716	0,899765239	0,134097776	6,329141377	0,440386898	2,575570136	7,594986431	ADAMTS8	ADAMTS8	ADAM metallopeptidase with thrombospondin type 1 motif 8 [Source:HGNC Symbol;Acc:HGNC:224]	protein_coding	NA
522	ENSMGAG00000001222	MSTRG.9655	29,76230475	16,77987106	19,81288572	27,39922126	21,26074424	29,65631787	24,11189082	NCLN	NCLN	nicalin [Source:HGNC Symbol;Acc:HGNC:26923]	protein_coding	100541176
523	ENSMGAG00000001223	MSTRG.16292	8,069361	5,455896	7,326925	8,781187	7,299501	6,69798	7,271808333	RNF20	NA	ring finger protein 20 [Source:HGNC Symbol;Acc:HGNC:10062]	protein_coding	100538452
524	ENSMGAG00000001228	MSTRG.8015	1,323593	2,333934	4,164827	3,14132	4,101406	3,277154	3,057039	LUZP1	LUZP1		protein_coding	NA
525	ENSMGAG00000001230	MSTRG.2702	3,910994248	4,578151036	8,778145208	9,434903331	9,673113316	8,965578173	7,556814219	AMMECR1L	AMMECR1L		protein_coding	100545377
526	ENSMGAG00000001235	MSTRG.13100	1,649928169	2,002197841	1,341088705	1,637460382	1,292500679	2,109277981	1,672075626	EDA	EDA	ectodysplasin A [Source:HGNC Symbol;Acc:HGNC:3157]	protein_coding	NA
527	ENSMGAG00000001236	MSTRG.8016	14,79405546	10,63055213	13,17377724	16,35026065	13,37213889	17,64931294	14,32834955	KDM1A	KDM1A		protein_coding	NA
528	ENSMGAG00000001238	MSTRG.14731	27,39494711	27,77017182	33,64687495	28,7674896	28,96442987	27,18455962	28,9547455	CBX1	CBX1		protein_coding	100545919
529	ENSMGAG00000001239	MSTRG.7918	11,65765678	14,04910592	12,10825289	8,782172594	11,83822871	13,21935285	11,94246162	TNFRSF10B	TNFRSF10B	tumor necrosis factor receptor superfamily, member 10b [Source:NCBI gene (formerly Entrezgene);Acc:664712]	protein_coding	664712
530	ENSMGAG00000001240	MSTRG.8410	71,58573117	76,38295794	48,0174146	52,43093693	51,49129245	49,92160405	58,30498952	PSMB4	PSMB4		protein_coding	100542040
531	ENSMGAG00000001242	MSTRG.13422	26,12627206	14,70038691	7,531337999	8,611236496	7,756267622	9,214136663	12,32327296	NA		NA	NA	NA
532	ENSMGAG00000001245	MSTRG.8622	8,739800874	10,73512032	9,239722676	8,807915519	10,23780926	7,159119657	9,153248051	NA			protein_coding	100541483
533	ENSMGAG00000001246	MSTRG.15202	39,286175	37,11972	48,38229	47,6446	51,846386	52,813698	46,18214483	ACAA2	NA	acetyl-CoA acyltransferase 2 [Source:HGNC Symbol;Acc:HGNC:83]	protein_coding	NA
534	ENSMGAG00000001248	MSTRG.2701	38,775707	45,420944	29,333237	27,639542	28,234344	22,022196	31,90432833	POLR2D	POLR2D		protein_coding	100545646
535	ENSMGAG00000001249	MSTRG.9867	1,223741527	7,535181261	7,641707702	7,94393893	7,249305456	3,233253653	5,804521422	MND1	NA	meiotic nuclear divisions 1 [Source:HGNC Symbol;Acc:HGNC:24839]	protein_coding	NA
536	ENSMGAG00000001250	MSTRG.8411	16,70387572	14,31727992	7,037435237	5,980498714	6,587805887	6,358801872	9,497616225	CGN	CGN	cingulin [Source:HGNC Symbol;Acc:HGNC:17429]	protein_coding	100544052
537	ENSMGAG00000001251	MSTRG.7670	10,61272	8,001443	7,565954	9,464746	8,788541	10,02308	9,076080667	PHF13	PHF13	PHD finger protein 13 [Source:HGNC Symbol;Acc:HGNC:22983]	protein_coding	NA
538	ENSMGAG00000001252	MSTRG.2709	8,728977433	7,575051724	8,342308812	8,957533624	9,021498759	8,693594019	8,553160729	WDR33	WDR33		protein_coding	NA
539	ENSMGAG00000001254	MSTRG.13425	6,060737	0,170527	0	1,664385	0	0	1,3159415	NA		NA	NA	NA
540	ENSMGAG00000001255	MSTRG.8013	8,966795	10,723741	18,56979	18,478848	18,647141	17,608402	15,4991195	ZMPSTE24	ZMPSTE24	NA	NA	NA
541	ENSMGAG00000001256	MSTRG.8793	2,743781695	3,435921573	10,75532931	9,770646303	9,688726778	6,046815021	7,073536781	TNS3	NA		protein_coding	NA
542	ENSMGAG00000001258	MSTRG.4203	4,01439	1,480977	2,73059	3,506411	2,114173	1,578817	2,570893	NA			protein_coding	NA
543	ENSMGAG00000001259	MSTRG.13427	3,999565	4,551754	3,577835	3,466188	3,911767	3,218766	3,787645833	ZBTB39	ZBTB39	NA	NA	NA
544	ENSMGAG00000001260	MSTRG.3456	93,97342832	70,59082824	41,83512304	48,78179618	35,15706151	74,37693375	60,78586184	LDHD	LDHD		pseudogene	NA
545	ENSMGAG00000001262	MSTRG.4495	0,627156854	2,964780045	3,032207254	2,102327648	1,131372378	2,46592066	2,053960807	LITAF	LITAF		protein_coding	100545032
546	ENSMGAG00000001264	MSTRG.8625	6,539152086	6,658158804	10,58111671	11,07799478	11,48552739	9,516490461	9,309740038	TLK2	TLK2		protein_coding	NA
547	ENSMGAG00000001266	MSTRG.7671	2,973466	1,630506	8,526008	10,682909	8,232511	11,776989	7,3037315	KLHL21	KLHL21		protein_coding	NA
548	ENSMGAG00000001267	MSTRG.5276	2,349507271	3,318152686	3,374065301	3,100304732	3,683027666	2,643863298	3,078153492	EXD3	EXD3	exonuclease 3'-5' domain containing 3 [Source:HGNC Symbol;Acc:HGNC:26023]	protein_coding	100547130
549	ENSMGAG00000001269	MSTRG.14729	54,81860053	35,16730767	27,61944012	29,81019455	30,32449099	34,89226474	35,43871643	NFE2L1	NFE2L1		protein_coding	100546073
550	ENSMGAG00000001270	MSTRG.8432	19,39890237	17,45987186	19,11653631	21,06175334	23,30842747	16,92300627	19,5447496	NA			protein_coding	NA
551	ENSMGAG00000001272	MSTRG.8014	1,938667	1,610522	4,166948	4,644436	4,83903	3,867775	3,511229667	RLF	RLF		protein_coding	100544835
552	ENSMGAG00000001275	MSTRG.7675	13,47077087	11,26606731	7,751647289	8,455278688	9,271004806	8,496924287	9,785282209	ZBTB48	ZBTB48	zinc finger and BTB domain containing 48 [Source:HGNC Symbol;Acc:HGNC:4930]	protein_coding	NA
553	ENSMGAG00000001276	MSTRG.7910	3,253812438	4,383168502	7,850970608	8,459341672	8,205841295	9,591591694	6,957454368	SLC25A37	SLC25A37		protein_coding	NA
554	ENSMGAG00000001278	MSTRG.15209	15,64537836	9,899561993	7,155856884	8,399218273	5,701879191	10,79357143	9,599244355	DYM	NA	NA	NA	NA
555	ENSMGAG00000001279	MSTRG.13433	27,05141536	47,19610057	31,43685839	34,64396519	50,98503113	22,83374836	35,6911865	NA			protein_coding	NA
556	ENSMGAG00000001280	MSTRG.3459	7,049237634	5,74472657	4,466937906	5,338303846	4,97768862	4,624389428	5,366880667	ZNRF1	ZNRF1		protein_coding	NA
557	ENSMGAG00000001281	MSTRG.13102	25,53915545	30,24266034	20,32665837	19,15118558	19,23559745	16,56605354	21,84355179	NA			protein_coding	NA
558	ENSMGAG00000001282	MSTRG.8222	4,617737	4,80312	10,022758	12,215275	4,140417	3,626888	6,5710325	ADAMTS15	ADAMTS15	ADAM metallopeptidase with thrombospondin type 1 motif 15 [Source:HGNC Symbol;Acc:HGNC:16305]	protein_coding	NA
559	ENSMGAG00000001283	MSTRG.3098	1720,357056	2350,765381	1172,973145	1014,234192	1094,459229	1315,316406	1444,684235	PPIB	NA	peptidylprolyl isomerase B [Source:HGNC Symbol;Acc:HGNC:9255]	protein_coding	NA
560	ENSMGAG00000001284	MSTRG.5277	1,164992	2,880647	1,262102	1,779418	1,819256	0,93055	1,639494167	NOXA1	NOXA1		protein_coding	100547283
561	ENSMGAG00000001285	MSTRG.9870	6,479382	29,981497	29,384552	20,270033	19,711868	15,35049	20,19630367	SFRP2	NA	secreted frizzled related protein 2 [Source:HGNC Symbol;Acc:HGNC:10777]	protein_coding	100545830
562	ENSMGAG00000001287	MSTRG.2202	14,45221929	8,614966632	16,80135476	38,33182084	32,7699622	17,96481099	21,48918912	PTGS2	NA	prostaglandin-endoperoxide synthase 2 [Source:HGNC Symbol;Acc:HGNC:9605]	protein_coding	100550092
563	ENSMGAG00000001288	MSTRG.8411	16,70387572	14,31727992	7,037435237	5,980498714	6,587805887	6,358801872	9,497616225	TUFT1	TUFT1		protein_coding	NA
564	ENSMGAG00000001289	MSTRG.3099	46,29478212	47,858986	38,79151199	40,56489215	36,64896453	38,85129001	41,5017378	SNX1	NA	sorting nexin 1 [Source:HGNC Symbol;Acc:HGNC:11172]	protein_coding	100540029
565	ENSMGAG00000001290	MSTRG.3461	6,421815776	3,632272667	4,358256116	4,790153433	5,232389122	4,184414391	4,769883584	WDR59	WDR59		protein_coding	NA
566	ENSMGAG00000001291	MSTRG.8018	9,366812797	11,43679217	7,536303675	6,284357589	6,706241182	7,157298669	8,081301013	C2	C2		pseudogene	NA
567	ENSMGAG00000001292	MSTRG.8788	2,81272	3,299838	4,106928	6,642096	4,958532	5,737221	4,592889167	IGFBP3	NA	NA	NA	NA
568	ENSMGAG00000001293	MSTRG.7911	7,159280381	3,436731474	4,406802866	7,508700303	4,877639615	6,31936755	5,618087032	ENTPD4	ENTPD4		protein_coding	NA
569	ENSMGAG00000001294	MSTRG.4904	10,85076276	6,734916011	7,917273295	7,885693256	6,200990618	7,403446125	7,832180345	NA	NA	NA	NA	NA
570	ENSMGAG00000001295	MSTRG.15112	2,706282	4,637256	3,624286	2,800014	1,853681	3,657654	3,2131955	AGAP3		ArfGAP with GTPase domain, ankyrin repeat and PH domain 3 [Source:HGNC Symbol;Acc:HGNC:16923]	protein_coding	NA
571	ENSMGAG00000001297	MSTRG.8433	17,93050256	12,46901845	5,99632762	6,107587946	7,049319525	4,694639904	9,041232667	NELFE	NELFE		protein_coding	NA
572	ENSMGAG00000001299	MSTRG.2192	0,543849905	4,682598531	12,17677971	8,401071122	14,59504511	6,259589828	7,776489035	PLA2G4A	NA	phospholipase A2 group IVA [Source:HGNC Symbol;Acc:HGNC:9035]	protein_coding	100549476
573	ENSMGAG00000001300	MSTRG.2707	6,113078459	5,36361177	8,514795226	14,30938743	9,205388716	12,70977241	9,369339001	LIMS2	LIMS2		protein_coding	100548709
574	ENSMGAG00000001304	MSTRG.12563	33,235218	32,733921	53,94743	64,888641	39,393711	57,089596	46,8814195	NA	NA	NA	NA	NA
575	ENSMGAG00000001305	MSTRG.3834	5,28886735	6,24407283	7,362860676	8,289677937	6,732023247	9,945144595	7,310441106	PRKCD	NA		protein_coding	NA
576	ENSMGAG00000001306	MSTRG.12568	3,339967777	8,671706329	11,38327379	9,681262833	8,06012496	8,50604721	8,273730483	ECD	NA		protein_coding	NA
577	ENSMGAG00000001307	MSTRG.3460	88,97515679	49,90022436	26,67406257	46,45623818	26,19004636	111,0074295	58,2005263	FA2H	FA2H		protein_coding	NA
578	ENSMGAG00000001308	MSTRG.9666	4,969157391	10,05050055	9,427251887	9,389805744	12,36351877	6,04294935	8,707197281	PIP5K1C	PIP5K1C	phosphatidylinositol-4-phosphate 5-kinase type 1 gamma [Source:HGNC Symbol;Acc:HGNC:8996]	protein_coding	NA
579	ENSMGAG00000001310	MSTRG.4205	34,29889438	39,94779768	32,39394194	35,5095214	35,97098849	32,89150308	35,1687745	DNAJC18	DNAJC18		protein_coding	NA
580	ENSMGAG00000001311	MSTRG.9876	8,484934	6,920804	23,473475	28,137472	25,753683	26,994308	19,96077933	PLRG1	NA	pleiotropic regulator 1 [Source:HGNC Symbol;Acc:HGNC:9089]	protein_coding	100546596
581	ENSMGAG00000001314	MSTRG.7912	6,438653325	0,238604	0,3245	7,427610939	0,606456	0,352219	2,564673877	LOXL2	LOXL2		protein_coding	100543026
582	ENSMGAG00000001316	MSTRG.8626	18,92116606	22,46464895	14,82441775	22,51627062	23,03925147	22,96346643	20,78820355	MRC2	MRC2	mannose receptor C type 2 [Source:HGNC Symbol;Acc:HGNC:16875]	protein_coding	100541638
583	ENSMGAG00000001317	MSTRG.15204	2,537874953	0,740745865	1,358067988	2,736575864	1,334107498	6,989730082	2,616183708	LIPG	NA	lipase G, endothelial type [Source:HGNC Symbol;Acc:HGNC:6623]	protein_coding	NA
584	ENSMGAG00000001318	MSTRG.3463	1,539012193	13,61514094	8,768045678	4,741730489	7,085749586	5,466553284	6,869372029	MLKL	MLKL		protein_coding	100545440
585	ENSMGAG00000001319	MSTRG.4904	10,85076276	6,734916011	7,917273295	7,885693256	6,200990618	7,403446125	7,832180345	NA	NA		protein_coding	100544620
586	ENSMGAG00000001320	MSTRG.8437	13,19944223	11,65479675	6,964306005	8,710294194	8,27330586	6,604037101	9,234363689	SKIV2L	SKIV2L	NA	NA	NA
587	ENSMGAG00000001321	MSTRG.4207	39,40809085	49,95792939	44,87086774	50,70284747	43,85902347	37,82570029	44,43740987	PAIP2	PAIP2		protein_coding	100549840
588	ENSMGAG00000001322	MSTRG.4502	7,892709	14,131392	14,950904	10,756076	13,194535	11,898514	12,137355	EIF2AK1	EIF2AK1		protein_coding	NA
589	ENSMGAG00000001323	MSTRG.8408	32,05360841	36,9186783	23,19795063	24,52058918	29,58698484	22,79728932	28,17918345	SNX27	SNX27		protein_coding	NA
590	ENSMGAG00000001324	MSTRG.11579	10,84045256	14,96892149	9,282848506	8,24705922	7,98986711	7,426362453	9,792585223	NA	NA	NA	NA	NA
591	ENSMGAG00000001327	MSTRG.12569	2,879963531	6,46514458	12,0719931	11,44195813	9,621608652	8,716297747	8,532827623	FAM149B1	NA		protein_coding	100539094
592	ENSMGAG00000001329	MSTRG.7361	8,311304011	7,690682192	10,02713884	9,713597502	10,35015563	11,36849838	9,576896092	RALGAPB	RALGAPB		protein_coding	100550003
593	ENSMGAG00000001330	MSTRG.13434	31,00678122	35,7274664	38,03129549	42,30351166	47,93798721	29,95282719	37,49331153	SF3A1	SF3A1	splicing factor 3a subunit 1 [Source:HGNC Symbol;Acc:HGNC:10765]	protein_coding	100540566
594	ENSMGAG00000001331	MSTRG.4210	10,36535518	19,56071384	42,63570539	40,5156776	41,11782174	38,75073849	32,15766871	NA			protein_coding	100550148
595	ENSMGAG00000001332	MSTRG.10608	1,066780638	0,47354176	0,210296995	0,735051628	0,336668862	4,033897433	1,142706219	DEPDC7	NA	DEP domain containing 7 [Source:HGNC Symbol;Acc:HGNC:29899]	protein_coding	NA
596	ENSMGAG00000001335	MSTRG.8795	91,40209367	129,4940018	122,6639577	118,8273901	136,4238126	157,6340651	126,0742202	PDIA4	NA	protein disulfide isomerase family A member 4 [Source:HGNC Symbol;Acc:HGNC:30167]	protein_coding	NA
597	ENSMGAG00000001338	MSTRG.8019	3,320186788	4,049638552	2,769535343	2,636379241	2,139087971	2,517344216	2,905362019	ZDHHC18	ZDHHC18	NA	NA	NA
598	ENSMGAG00000001339	MSTRG.11564	21,69195128	32,89827463	37,44554053	27,86345298	36,58954264	28,69161567	30,86339629	SMARCC1	NA	SWI/SNF related, matrix associated, actin dependent regulator of chromatin subfamily c member 1 [Source:HGNC Symbol;Acc:HGNC:11104]	protein_coding	NA
599	ENSMGAG00000001342	MSTRG.15206	166,160963	211,3420668	172,3342787	146,7714614	134,400685	107,346082	156,3925895	NA	NA		protein_coding	100543589
600	ENSMGAG00000001343	MSTRG.12570	30,43373972	44,40958292	39,42620555	37,79439897	35,6423521	27,88357645	35,93164262	DNAJC9	NA		protein_coding	100539556
601	ENSMGAG00000001345	MSTRG.3101	276,4859006	41,31726399	30,52313399	61,88407299	29,84662501	21,05386321	76,85180997	NA	NA		protein_coding	NA
602	ENSMGAG00000001346	MSTRG.8223	1,512308376	1,969710306	2,950651053	2,89919972	2,357811703	3,098838253	2,464753235	SNX19	SNX19		protein_coding	NA
603	ENSMGAG00000001347	MSTRG.15205	56,051735	46,822098	31,714729	32,391666	33,880249	38,830608	39,94851417	C18orf32	NA	chromosome 18 open reading frame 32 [Source:HGNC Symbol;Acc:HGNC:31690]	protein_coding	100543900
604	ENSMGAG00000001348	MSTRG.7678	10,661981	4,592903	3,216441	5,605317	3,439699	3,151195	5,111256	ACOT7	ACOT7	acyl-CoA thioesterase 7 [Source:HGNC Symbol;Acc:HGNC:24157]	protein_coding	100547443
605	ENSMGAG00000001349	MSTRG.8020	19,95998737	26,22044936	27,04052239	25,26978239	37,06256239	20,13462756	25,94798858	WASF2	WASF2		protein_coding	NA
606	ENSMGAG00000001351	MSTRG.15222	7,955668996	53,07986831	441,1393551	281,022337	433,1990914	268,9089989	247,5508866	SMAD2	NA	SMAD family member 2 [Source:HGNC Symbol;Acc:HGNC:6768]	protein_coding	100544369
607	ENSMGAG00000001353	MSTRG.9664	14,491342	71,680771	46,066116	31,125111	30,733067	17,3106	35,23450117	CACTIN	CACTIN	cactin, spliceosome C complex subunit [Source:HGNC Symbol;Acc:HGNC:29938]	protein_coding	NA
608	ENSMGAG00000001354	MSTRG.12571	26,1120115	15,96969302	12,78433101	20,11592929	14,78200064	23,9240036	18,94799485	UBE2D1	NA	NA	NA	NA
609	ENSMGAG00000001356	MSTRG.7913	8,714227394	14,02798926	16,29540655	13,96057884	13,76556675	10,19965586	12,82723744	R3HCC1	R3HCC1		protein_coding	NA
610	ENSMGAG00000001358	MSTRG.4211	9,906761157	14,11002064	10,3055205	7,628415912	10,88937939	7,950019581	10,1316862	SIL1	SIL1		protein_coding	NA
611	ENSMGAG00000001359	MSTRG.3103	744,388733	813,038696	616,330811	586,183472	520,482483	438,895416	619,8866018	RPS17	NA	ribosomal protein S17 [Source:HGNC Symbol;Acc:HGNC:10397]	protein_coding	100540338
612	ENSMGAG00000001360	MSTRG.12566	3,778525496	2,332222303	2,919554753	5,127090536	4,46451428	7,298530327	4,320072949	ANXA11	NA		protein_coding	NA
613	ENSMGAG00000001361	MSTRG.10612	0,78648384	1,346515991	4,247129589	3,598525186	3,081988966	3,71627145	2,796152504	QSER1	NA	glutamine and serine rich 1 [Source:HGNC Symbol;Acc:HGNC:26154]	protein_coding	100544551
614	ENSMGAG00000001362	MSTRG.9667	48,72828995	39,52146418	23,03901045	24,32587538	26,09230043	24,46296602	31,02831773	HMG20B	HMG20B	high mobility group 20B [Source:HGNC Symbol;Acc:HGNC:5002]	protein_coding	100543899
615	ENSMGAG00000001364	MSTRG.7680	13,307602	7,364251932	5,456768944	7,996889636	5,257921064	6,844924768	7,70472639	GPR153	GPR153	G protein-coupled receptor 153 [Source:HGNC Symbol;Acc:HGNC:23618]	protein_coding	NA
616	ENSMGAG00000001365	MSTRG.7362	17,78595439	27,43403464	22,68871122	20,73435892	24,97459405	20,84961024	22,41121058	NDRG3	NDRG3		protein_coding	NA
617	ENSMGAG00000001366	MSTRG.15212	0,275764	0,650217	1,295377	1,013355	2,132939	1,09573	1,077230333	ZBTB7C	NA	zinc finger and BTB domain containing 7C [Source:HGNC Symbol;Acc:HGNC:31700]	protein_coding	100544211
618	ENSMGAG00000001368	MSTRG.4214	83,65516153	72,93735644	80,52396421	84,33952833	68,60608161	99,24837184	81,55174399	CTNNA1	CTNNA1		protein_coding	100550456
619	ENSMGAG00000001369	MSTRG.3837	17,55592388	3,961922768	3,981124784	14,21847991	4,370498173	21,95000689	11,00632607	PFKFB4	NA		protein_coding	100541523
620	ENSMGAG00000001370	MSTRG.8797	4,459133049	6,596780037	8,738204453	7,953119341	6,601596256	7,117233386	6,911011087	EZH2	NA	enhancer of zeste 2 polycomb repressive complex 2 subunit [Source:HGNC Symbol;Acc:HGNC:3527]	protein_coding	100540374
621	ENSMGAG00000001371	MSTRG.9668	9,927693947	21,10618971	12,26845324	8,619468013	13,42877224	7,769345836	12,18665383	MFSD12	MFSD12	major facilitator superfamily domain containing 12 [Source:HGNC Symbol;Acc:HGNC:28299]	protein_coding	NA
622	ENSMGAG00000001372	MSTRG.4903	3,197258081	1,444992	1,993052826	2,561776258	1,753760895	1,808307389	2,126524575	GNB1L	NA		protein_coding	100545695
623	ENSMGAG00000001374	MSTRG.8435	7,632657587	7,80962775	5,735091571	6,092420455	5,0543675	5,597749454	6,320319053	KLHL12	KLHL12		protein_coding	NA
624	ENSMGAG00000001375	MSTRG.7914	10,79502854	32,44612339	41,27277115	28,87357521	39,27694931	22,03167247	29,11602001	CHMP7	CHMP7		protein_coding	NA
625	ENSMGAG00000001376	MSTRG.13436	33,84771577	43,10744101	27,28541776	28,02401837	27,59070811	25,83935082	30,94910864	RNF215	RNF215	ring finger protein 215 [Source:HGNC Symbol;Acc:HGNC:33434]	protein_coding	NA
626	ENSMGAG00000001380	MSTRG.8436	47,801407	56,231689	50,735409	48,565437	42,184158	38,352943	47,3118405	NA			protein_coding	NA
627	ENSMGAG00000001382	MSTRG.13439	10,299484	6,070333	7,51483	9,406827	5,987049	3,813534	7,1820095	NA		NA	NA	NA
628	ENSMGAG00000001383	MSTRG.10610	10,53016872	9,227632351	10,94806449	10,87224793	12,11560801	10,35793883	10,67527672	CSTF3	NA	cleavage stimulation factor subunit 3 [Source:HGNC Symbol;Acc:HGNC:2485]	protein_coding	NA
629	ENSMGAG00000001384	MSTRG.15228	1,308138634	1,749828886	2,078503402	1,892539633	2,009667765	1,702213924	1,790148707	PIAS2	NA		protein_coding	NA
630	ENSMGAG00000001386	MSTRG.9668	9,927693947	21,10618971	12,26845324	8,619468013	13,42877224	7,769345836	12,18665383	NA			protein_coding	NA
631	ENSMGAG00000001387	MSTRG.3105	3,404139792	4,851399484	4,603781953	4,963379545	4,78772012	5,300235777	4,651776112	NA	NA		protein_coding	100540494
632	ENSMGAG00000001388	MSTRG.7915	2,202422	1,727813	1,419649	1,800396	1,212599	1,343862	1,617790167	RHOBTB2	RHOBTB2		protein_coding	NA
633	ENSMGAG00000001393	MSTRG.8438	15,53620505	11,32155609	14,74155459	14,22248738	14,04138412	12,56176346	13,73749178	KDM5B	KDM5B		protein_coding	100548982
634	ENSMGAG00000001394	MSTRG.4910	1,450546591	2,730107716	5,104014472	6,366175216	5,899260763	3,45379483	4,167316598	TXNRD2	NA		protein_coding	NA
635	ENSMGAG00000001395	MSTRG.9670	7,254843122	6,163228717	6,23116923	7,656539292	7,459913736	5,428110322	6,698967403	FZR1	FZR1	fizzy and cell division cycle 20 related 1 [Source:HGNC Symbol;Acc:HGNC:24824]	protein_coding	100542102
636	ENSMGAG00000001396	MSTRG.7681	1,275665	1,277068	0,894525	1,041383	0,977071	1,174073	1,106630833	RNF207	RNF207	ring finger protein 207 [Source:HGNC Symbol;Acc:HGNC:32947]	protein_coding	100547755
637	ENSMGAG00000001398	MSTRG.8022	26,73131616	25,3908529	16,49236371	18,59433033	26,1664779	13,72943612	21,18412952	TMEM222	TMEM222	NA	NA	NA
638	ENSMGAG00000001399	MSTRG.4504	21,24998434	35,82878852	25,03368559	17,62802525	23,30389094	31,61188528	25,77604332	AIMP2	AIMP2		protein_coding	100543017
639	ENSMGAG00000001400	MSTRG.15694	18,407003	25,690975	19,600071	14,719333	16,333263	17,178366	18,65483517	HEXB	NA		protein_coding	NA
640	ENSMGAG00000001405	MSTRG.15232	0,576121	1,117596	3,383247	2,226696	2,838138	1,264962	1,901126667	RNF165	NA	ring finger protein 165 [Source:HGNC Symbol;Acc:HGNC:31696]	protein_coding	NA
641	ENSMGAG00000001406	MSTRG.8024	17,73081608	24,05372533	28,30187421	24,18301414	31,92138876	21,8285697	24,66989804	WDTC1	WDTC1		protein_coding	NA
642	ENSMGAG00000001408	MSTRG.15234	1,492561008	16,548885	60,240829	41,594311	62,697178	23,122789	34,28275883	C18orf25	NA	NA	NA	NA
643	ENSMGAG00000001410	MSTRG.4505	3,090008537	5,437344	6,971344614	5,465542114	6,518155532	8,922825563	6,067536727	PMS2	PMS2		protein_coding	NA
644	ENSMGAG00000001411	MSTRG.2193	8,146385	4,304785	8,397013	13,749602	10,201141	13,622147	9,7368455	EDEM3	NA	NA	NA	NA
645	ENSMGAG00000001413	MSTRG.12573	25,4235283	9,614303466	10,47682717	25,7629391	12,89992208	37,25645506	20,23899586	CISD1	NA		protein_coding	NA
646	ENSMGAG00000001414	MSTRG.15238	107,517288	124,034645	92,594254	105,087486	90,329063	80,712891	100,0459378	NA	NA	NA	NA	NA
647	ENSMGAG00000001418	MSTRG.8650	26,56400309	42,97838146	22,353349	21,28330032	26,62653822	18,05503833	26,31010174	SLC25A39	SLC25A39	solute carrier family 25 member 39 [Source:HGNC Symbol;Acc:HGNC:24279]	protein_coding	NA
648	ENSMGAG00000001420	MSTRG.3835	11,331519	3,591054	2,676115	4,784431	3,22648	4,346931	4,992755	HYAL1	NA		protein_coding	100542084
649	ENSMGAG00000001422	MSTRG.12573	25,4235283	9,614303466	10,47682717	25,7629391	12,89992208	37,25645506	20,23899586	IPMK	NA	inositol polyphosphate multikinase [Source:HGNC Symbol;Acc:HGNC:20739]	protein_coding	NA
650	ENSMGAG00000001424	MSTRG.3838	56,959774	13,05065	8,967116	28,355989	8,978716	34,012222	25,05407783	HYAL2	NA		protein_coding	NA
651	ENSMGAG00000001425	MSTRG.8025	40,5625802	71,30599966	64,61134051	40,83893525	55,3372063	60,23255754	55,48143658	SLC9A1	SLC9A1		protein_coding	NA
652	ENSMGAG00000001426	MSTRG.14124	26,76979739	19,38299314	24,08077645	28,37099191	28,46173936	24,03561967	25,18365299	XPO7	NA	exportin 7 [Source:HGNC Symbol;Acc:HGNC:14108]	protein_coding	100546072
653	ENSMGAG00000001427	MSTRG.8227	12,41079023	3,832187032	5,467861747	12,31882504	6,512353262	8,586452026	8,188078223	OPCML	OPCML	opioid binding protein/cell adhesion molecule like [Source:HGNC Symbol;Acc:HGNC:8143]	protein_coding	100547810
654	ENSMGAG00000001428	MSTRG.3467	51,72263748	45,58318922	72,10371681	76,43595532	83,33958102	88,34377639	69,58814271	GLG1	GLG1		protein_coding	NA
655	ENSMGAG00000001429	MSTRG.4911	2,902479935	6,369082232	8,964598918	7,067835614	8,985970036	5,305714276	6,599280169	COMT	NA		protein_coding	100545849
656	ENSMGAG00000001433	MSTRG.12089	1,516512109	1,210669295	3,616862536	4,825195426	3,14302358	3,461453531	2,96228608	DIP2A	NA		protein_coding	NA
657	ENSMGAG00000001435	MSTRG.4912	0,675861026	1,435684509	4,569028485	4,197986057	2,993892815	3,412952862	2,880900959	ARVCF	NA		protein_coding	100547080
658	ENSMGAG00000001436	MSTRG.8798	7,832504858	9,293275625	13,13922248	13,69736433	14,48286625	12,49923354	11,82407785	CUL1	NA	cullin 1 [Source:HGNC Symbol;Acc:HGNC:2551]	protein_coding	100540218
659	ENSMGAG00000001438	MSTRG.4215	115,649979	128,91568	152,887817	168,462204	169,750793	180,199478	152,6443252	HSPA9	HSPA9		protein_coding	100551017
660	ENSMGAG00000001439	MSTRG.13445	10,1559884	6,645174611	4,560773081	5,310633376	4,392639599	4,318733465	5,897323755	PAN2	PAN2		protein_coding	100541487
661	ENSMGAG00000001444	MSTRG.4506	19,76579219	26,30899468	22,40363101	26,01333763	27,01603718	32,63546676	25,69054324	NA			protein_coding	NA
662	ENSMGAG00000001445	MSTRG.8440	19,2596687	34,94645331	54,68588895	58,84836112	75,06110977	42,27663822	47,51302001	IPO9	IPO9		protein_coding	NA
663	ENSMGAG00000001446	MSTRG.2194	14,93782493	1,176644324	0,728355147	6,75055389	0,912175816	12,58805516	6,182268211	C1orf21	NA		protein_coding	NA
664	ENSMGAG00000001450	MSTRG.3840	23,14611195	6,313591091	4,14525415	10,65002204	3,03197202	15,69616433	10,49718593	RASSF1	NA	NA	NA	NA
665	ENSMGAG00000001451	MSTRG.5272	5,10980843	2,060974482	0,602105552	1,547922269	1,121549867	0,433357852	1,812619742	NA			protein_coding	NA
666	ENSMGAG00000001453	MSTRG.10614	82,29744	129,684998	114,39872	86,452057	84,987923	57,353256	92,52906567	EIF3M	NA	eukaryotic translation initiation factor 3 subunit M [Source:HGNC Symbol;Acc:HGNC:24460]	protein_coding	NA
667	ENSMGAG00000001454	MSTRG.8643	2,765803852	4,450030858	9,462870134	10,635517	9,536345678	7,395762305	7,374388305	TANC2	TANC2		protein_coding	NA
668	ENSMGAG00000001455	MSTRG.7376	5,884325402	6,803989774	14,52489299	14,54313101	16,63358001	12,74308269	11,85550031	PHF20	PHF20	PHD finger protein 20 [Source:HGNC Symbol;Acc:HGNC:16098]	protein_coding	NA
669	ENSMGAG00000001456	MSTRG.3465	45,22635151	18,3286784	24,23465966	34,43787551	20,08085648	44,87475299	31,19719576	PDPR	PDPR		protein_coding	NA
670	ENSMGAG00000001458	MSTRG.13104	8,995720968	6,414828455	6,249031062	7,700330308	6,908006053	7,737932335	7,334308197	NA			protein_coding	NA
671	ENSMGAG00000001459	MSTRG.3842	5,509009382	3,757104225	1,877824252	2,323609404	1,75741852	2,550175084	2,962523478	ZMYND10	NA	zinc finger MYND-type containing 10 [Source:HGNC Symbol;Acc:HGNC:19412]	protein_coding	NA
672	ENSMGAG00000001460	MSTRG.2195	4,57725	9,678235	6,287779	6,994736	4,752893	2,611993	5,817147667	TSEN15	NA		protein_coding	NA
673	ENSMGAG00000001461	MSTRG.12577	1,120004384	1,805486609	4,471388963	5,376375565	4,784580195	3,359746191	3,486263651	PCDH15	NA	protocadherin related 15 [Source:HGNC Symbol;Acc:HGNC:14674]	protein_coding	100540020
674	ENSMGAG00000001463	MSTRG.9879	1,850305	0,208492	0,106354	1,026919	0,069871	2,936308	1,0330415	LRAT	NA	lecithin retinol acyltransferase [Source:HGNC Symbol;Acc:HGNC:6685]	protein_coding	NA
675	ENSMGAG00000001464	MSTRG.2207	10,00877535	19,47112557	14,44607978	15,67628385	15,76110035	14,57164574	14,98916844	COLGALT2	NA		protein_coding	100540024
676	ENSMGAG00000001465	MSTRG.11564	21,69195128	32,89827463	37,44554053	27,86345298	36,58954264	28,69161567	30,86339629	ELP6	NA	elongator acetyltransferase complex subunit 6 [Source:HGNC Symbol;Acc:HGNC:25976]	protein_coding	NA
677	ENSMGAG00000001466	MSTRG.3843	35,412907	23,083931	14,850016	18,86484	13,481373	19,814072	20,9178565	NPRL2	NA		protein_coding	NA
678	ENSMGAG00000001467	MSTRG.9671	8,36672	8,815112	6,36641	6,122429	6,210972	4,195457	6,679516667	NA			protein_coding	104914649
679	ENSMGAG00000001468	MSTRG.9673	41,18317264	52,75639135	29,58063001	26,94943049	29,17144776	26,18169647	34,30379479	DOHH	DOHH	deoxyhypusine hydroxylase [Source:HGNC Symbol;Acc:HGNC:28662]	protein_coding	100542254
680	ENSMGAG00000001469	MSTRG.13626	41,119167	49,891842	27,381521	25,845587	27,08112	25,544441	32,810613	TMUB1	NA	NA	NA	NA
681	ENSMGAG00000001470	MSTRG.13104	8,995720968	6,414828455	6,249031062	7,700330308	6,908006053	7,737932335	7,334308197	NA			protein_coding	100541254
682	ENSMGAG00000001471	MSTRG.11560	4,448575	7,598163	5,958403	6,086095	6,743375	5,876283	6,118482333	CDC25A	NA		protein_coding	NA
683	ENSMGAG00000001474	MSTRG.4213	41,24015	47,117844	50,151806	60,753345	66,390526	89,128128	59,13029983	ETF1	ETF1		protein_coding	100550710
684	ENSMGAG00000001475	MSTRG.9883	0,615406466	4,927815402	5,737058531	4,574456432	7,436897884	2,796300664	4,34798923	GUCY1A1	NA	guanylate cyclase 1 soluble subunit alpha 1 [Source:HGNC Symbol;Acc:HGNC:4685]	protein_coding	100547213
685	ENSMGAG00000001476	MSTRG.2714	5,64608135	6,949088456	9,128524222	9,298435473	8,856572749	9,059378891	8,156346857	IWS1	IWS1		protein_coding	100546413
686	ENSMGAG00000001477	MSTRG.8037	5,666004	1,818349	1,250618	3,059578	1,439286	1,007003	2,373473	ASAP3	ASAP3		protein_coding	NA
687	ENSMGAG00000001479	MSTRG.4908	1,001408533	2,196495377	2,17214647	2,597793423	1,847407124	1,502325875	1,8862628	TANGO2	NA		protein_coding	100548308
688	ENSMGAG00000001480	MSTRG.13446	193,5052448	127,296154	81,60525094	124,5592058	97,08796432	128,760895	125,4691191	CS	CS		protein_coding	NA
689	ENSMGAG00000001483	MSTRG.8228	1,164687531	1,024035538	2,78474392	2,64152791	1,237039968	1,02355815	1,645932169	IGSF9B	IGSF9B	immunoglobulin superfamily member 9B [Source:HGNC Symbol;Acc:HGNC:32326]	protein_coding	NA
690	ENSMGAG00000001484	MSTRG.13105	48,83638303	61,98426801	37,83687692	36,69488506	37,78709081	41,36586581	44,08422827	PDZD11	PDZD11		protein_coding	100538687
691	ENSMGAG00000001486	MSTRG.7377	3,896364	3,701057	3,615022	4,713496	2,709821	2,445795	3,5135925	NA			protein_coding	NA
692	ENSMGAG00000001487	MSTRG.12576	1,340076005	0,699696092	0,639131258	3,890725884	0,717052519	0,954664809	1,373557761	PRKG1	NA	protein kinase cGMP-dependent 1 [Source:HGNC Symbol;Acc:HGNC:9414]	protein_coding	NA
693	ENSMGAG00000001488	MSTRG.9680	3,513592	1,32814	1,507375	4,237857	2,614349	3,91376	2,852512167	ATCAY	ATCAY		protein_coding	NA
694	ENSMGAG00000001489	MSTRG.10613	14,71330259	0,781813705	0,588641173	3,272685709	0,594941792	0,317552655	3,37815627	WT1	NA	WT1 transcription factor [Source:HGNC Symbol;Acc:HGNC:12796]	protein_coding	NA
695	ENSMGAG00000001490	MSTRG.3466	21,95111319	30,27963595	22,88969865	22,7935681	21,84869794	22,07790699	23,64010347	ST3GAL2	ST3GAL2		protein_coding	NA
696	ENSMGAG00000001492	MSTRG.8030	2,267818	1,662313	1,656626	2,423064	1,370699	1,055334	1,739309	E2F2	E2F2	NA	NA	NA
697	ENSMGAG00000001493	MSTRG.8439	18,483633	12,772007	12,286989	17,557697	15,562944	10,302798	14,49434467	LZTR1	LZTR1		protein_coding	NA
698	ENSMGAG00000001494	MSTRG.5527	0,378319543	1,356041947	11,18016786	10,20560786	13,14733546	7,002721526	7,211699032	NA	NA		protein_coding	104909482
699	ENSMGAG00000001495	MSTRG.7684	3,002736729	2,952736998	1,744678635	2,215219353	1,611508786	1,33202034	2,14315014	NPHP4	NPHP4	nephrocystin 4 [Source:HGNC Symbol;Acc:HGNC:19104]	protein_coding	NA
700	ENSMGAG00000001496	MSTRG.5528	4,209991	9,188601	16,400414	16,407221	21,821484	11,434625	13,24372267	NA	NA		protein_coding	104909481
701	ENSMGAG00000001498	MSTRG.9884	1,76741893	2,984757065	6,260031012	6,479020291	6,548955366	3,751175481	4,631893024	GUCY1B1	NA	guanylate cyclase 1 soluble subunit beta 1 [Source:HGNC Symbol;Acc:HGNC:4687]	protein_coding	100547365
702	ENSMGAG00000001499	MSTRG.3841	71,228485	66,536804	44,973061	44,060562	47,329777	47,929401	53,67634833	TMEM115	NA		protein_coding	NA
703	ENSMGAG00000001500	MSTRG.8229	7,152753	7,14206	13,302423	19,873821	12,111719	9,16389	11,45777767	JAM3	JAM3	junctional adhesion molecule 3 [Source:HGNC Symbol;Acc:HGNC:15532]	protein_coding	100539731
704	ENSMGAG00000001501	MSTRG.13106	1,14817	4,950372	10,813626	13,023778	10,709907	8,05225	8,1163505	KIF4A	KIF4A		protein_coding	100538843
705	ENSMGAG00000001502	MSTRG.7381	1,228988447	1,900944599	13,11151426	15,40753815	13,55178031	14,42190803	9,937112299	RBM12	RBM12	RNA binding motif protein 12 [Source:HGNC Symbol;Acc:HGNC:9898]	protein_coding	104913972
706	ENSMGAG00000001504	MSTRG.10616	5,10686	4,519313	16,337193	23,172518	13,736799	12,923371	12,63267567	NA	NA		protein_coding	NA
707	ENSMGAG00000001505	MSTRG.13447	27,27162073	18,49689262	8,364915644	13,03236569	12,05125124	23,73010441	17,15785839	COQ10A	COQ10A		protein_coding	100541795
708	ENSMGAG00000001509	MSTRG.7378	29,40455084	33,09046067	38,91323981	39,42496719	42,59947993	31,92187889	35,89242955	RBM39	RBM39	RNA binding motif protein 39 [Source:HGNC Symbol;Acc:HGNC:15923]	protein_coding	100539784
709	ENSMGAG00000001510	MSTRG.2197	203,066284	115,008179	81,855888	123,781044	96,016571	96,552856	119,380137	ARPC5	NA	actin related protein 2/3 complex subunit 5 [Source:HGNC Symbol;Acc:HGNC:708]	protein_coding	NA
710	ENSMGAG00000001511	MSTRG.4222	21,57832069	28,41830758	43,91003741	42,20291794	43,72742593	50,08753498	38,32075742	FBXW11	FBXW11		protein_coding	NA
711	ENSMGAG00000001513	MSTRG.3846	5,703315873	14,28047657	12,55632048	7,113651262	10,23202004	9,949165072	9,972491549	CACNA2D2	NA	calcium voltage-gated channel auxiliary subunit alpha2delta 2 [Source:HGNC Symbol;Acc:HGNC:1400]	protein_coding	NA
712	ENSMGAG00000001516	MSTRG.2208	37,89011777	16,01115965	23,88010636	56,10476545	36,54347724	39,63343394	35,01051007	RGL1	NA	ral guanine nucleotide dissociation stimulator like 1 [Source:HGNC Symbol;Acc:HGNC:30281]	protein_coding	NA
713	ENSMGAG00000001517	MSTRG.4913	11,63821	15,494652	13,833519	9,854619	13,150529	9,23197	12,20058317	TRMT2A	NA		protein_coding	NA
714	ENSMGAG00000001520	MSTRG.8441	6,169155826	5,594215581	4,348545135	7,32270941	5,650110848	2,628478952	5,285535958	RNPEP	RNPEP		protein_coding	NA
715	ENSMGAG00000001522	MSTRG.13448	3,149552	7,944617	14,91853	15,752601	18,475052	10,747836	11,83136467	ANKRD52	ANKRD52		protein_coding	100541951
716	ENSMGAG00000001523	MSTRG.4507	1,884808	2,40368	6,353699	6,323772	7,346691	7,229053	5,2569505	LMTK2	LMTK2		protein_coding	100543792
717	ENSMGAG00000001524	MSTRG.8231	0,79875	1,961744	4,453526	5,011261	4,658469	2,796912	3,280110333	NCAPD3	NCAPD3	non-SMC condensin II complex subunit D3 [Source:HGNC Symbol;Acc:HGNC:28952]	protein_coding	100539887
718	ENSMGAG00000001526	MSTRG.13646	11,68793703	9,609192637	6,515272409	9,832893781	7,076973422	6,983003409	8,617545448	NMRK2	NMRK2		protein_coding	NA
719	ENSMGAG00000001527	MSTRG.5537	2,974364879	4,803212017	8,244661716	8,559456691	9,556587605	5,301303911	6,57326447	NA	NA		protein_coding	NA
720	ENSMGAG00000001528	MSTRG.8658	834,365173	26,656126	1,908222	576,536621	33,294228	1,067119	245,6379148	NA		NA	NA	NA
721	ENSMGAG00000001529	MSTRG.3478	4,877153424	9,975297752	5,654912797	4,396236368	5,672489455	3,806231794	5,730386932	FCSK	FCSK		protein_coding	NA
722	ENSMGAG00000001532	MSTRG.15257	1,129127358	1,188355478	2,066174261	2,502319608	2,290046758	1,986293767	1,860386205	EPG5	NA	ectopic P-granules autophagy protein 5 homolog [Source:HGNC Symbol;Acc:HGNC:29331]	protein_coding	NA
723	ENSMGAG00000001534	MSTRG.4909	6,938945507	7,367940598	14,93478971	15,88380503	16,20233298	13,49903787	12,47114195	DGCR8	NA		protein_coding	100546160
724	ENSMGAG00000001535	MSTRG.8027	305,1265562	554,0197096	525,5616785	421,6536289	478,9139588	397,5480977	447,1372716	NA			protein_coding	NA
725	ENSMGAG00000001538	MSTRG.8792	0,29416479	4,490164214	7,754137418	6,05840005	7,705674856	1,682866298	4,664234604	RAMP3	NA		protein_coding	NA
726	ENSMGAG00000001539	MSTRG.9678	3,870923	0,442069	0,971191	1,970615	0,674266	0,047211	1,329379167	NRTN	NRTN	NA	NA	NA
727	ENSMGAG00000001540	MSTRG.4512	4,219404301	15,62782617	23,16142681	17,60940083	30,8299191	23,62218511	19,17836039	TECPR1	TECPR1	tectonin beta-propeller repeat containing 1 [Source:HGNC Symbol;Acc:HGNC:22214]	protein_coding	100543946
728	ENSMGAG00000001542	MSTRG.13625	37,246593	47,365051	27,77969	27,339737	31,902882	27,955376	33,26488817	NA	NA	NA	NA	NA
729	ENSMGAG00000001543	MSTRG.8443	8,594618875	3,654801428	2,017070534	5,411100909	2,286522454	1,757529521	3,953607287	NAV1	NAV1		protein_coding	NA
730	ENSMGAG00000001544	MSTRG.12090	72,95813722	67,06225313	60,88568859	49,64639593	49,03287894	66,81164825	61,06616701	LSS	NA		protein_coding	NA
731	ENSMGAG00000001545	MSTRG.12580	1,988921	1,089355	1,600033	1,744223	1,366183	1,438143	1,537809667	SGMS1	NA		protein_coding	NA
732	ENSMGAG00000001547	MSTRG.9683	4,612218117	4,560904461	3,670816144	3,627072032	3,725896864	4,337577922	4,089080923	NA			protein_coding	100544526
733	ENSMGAG00000001549	MSTRG.2716	5,005929639	4,698200648	10,39395826	13,77616336	9,369054577	20,81445225	10,67629312	DGKD	DGKD	diacylglycerol kinase delta [Source:HGNC Symbol;Acc:HGNC:2851]	protein_coding	100549171
734	ENSMGAG00000001551	MSTRG.14775	17,119682	13,483213	5,941038	8,000765	6,618871	5,589307	9,458812667	NA		NA	NA	NA
735	ENSMGAG00000001552	MSTRG.4914	15,42961489	16,2174833	17,57053724	19,64299847	16,42746018	19,01379419	17,38364805	RANBP1	NA		protein_coding	NA
736	ENSMGAG00000001553	MSTRG.12584	23,68892862	1,187906287	1,487884737	11,26322331	1,374300208	19,13056116	9,68880072	MINPP1	NA	NA	NA	NA
737	ENSMGAG00000001554	MSTRG.5275	3,794896907	3,300075875	2,638750941	2,187124123	2,380356169	2,396587335	2,782965225	NDOR1	NDOR1		protein_coding	100546771
738	ENSMGAG00000001556	MSTRG.7380	11,420848	12,975133	30,714073	37,904053	29,17885	39,31501	26,9179945	NFS1		NFS1 cysteine desulfurase [Source:HGNC Symbol;Acc:HGNC:15910]	protein_coding	NA
739	ENSMGAG00000001559	MSTRG.15237	0,751985	4,530969	4,789347	6,339109	4,113595	2,229227	3,792372	HAUS1	NA	HAUS augmin like complex subunit 1 [Source:HGNC Symbol;Acc:HGNC:25174]	protein_coding	100545611
740	ENSMGAG00000001561	MSTRG.2206	10,57350117	7,865360133	8,978848148	10,81954495	10,69286368	10,26015904	9,865046187	SMG7	NA	SMG7 nonsense mediated mRNA decay factor [Source:HGNC Symbol;Acc:HGNC:16792]	protein_coding	100540800
741	ENSMGAG00000001565	MSTRG.4915	3,626066202	3,022161534	5,505230153	5,867661214	4,355310598	4,685413209	4,510307152	ZDHHC8	NA		protein_coding	NA
742	ENSMGAG00000001566	MSTRG.8662	30,09200941	164,6715026	104,7773676	69,08549948	113,9919174	90,78534611	95,56727375	KCNH2		potassium voltage-gated channel subfamily H member 2 [Source:HGNC Symbol;Acc:HGNC:6251]	protein_coding	NA
743	ENSMGAG00000001567	MSTRG.12586	16,69888179	13,34879917	14,04656281	15,0957749	11,53253456	15,86566208	14,43136922	ATAD1	NA	ATPase family AAA domain containing 1 [Source:HGNC Symbol;Acc:HGNC:25903]	protein_coding	100541100
744	ENSMGAG00000001569	MSTRG.5535	5,063240077	6,140403672	8,596145176	8,19262093	7,510593621	8,057581277	7,260097459	NA	NA		protein_coding	NA
745	ENSMGAG00000001571	MSTRG.4514	4,790345779	11,06199748	11,49434529	11,83089025	16,3002483	8,859159288	10,72283107	BAIAP2L1	BAIAP2L1		protein_coding	100541933
746	ENSMGAG00000001572	MSTRG.9684	1,088477759	3,77543448	4,389126259	5,111485394	3,549662876	1,245347211	3,193255663	RFX2	RFX2		protein_coding	100542563
747	ENSMGAG00000001576	MSTRG.8823	1,369528994	2,492367029	6,340360976	6,356703978	5,52396123	5,00477643	4,51461644	SLC12A7	NA	solute carrier family 12 member 7 [Source:HGNC Symbol;Acc:HGNC:10915]	protein_coding	NA
748	ENSMGAG00000001578	MSTRG.3479	13,57093542	18,25480549	18,70478718	15,58181723	18,3742129	12,31529781	16,13364267	COG4	COG4		protein_coding	100543631
749	ENSMGAG00000001582	MSTRG.7382	12,97356174	12,26681528	12,08137076	12,49460926	14,43468665	11,00164687	12,54211509	CPNE1	CPNE1	copine 1 [Source:HGNC Symbol;Acc:HGNC:2314]	protein_coding	100540093
750	ENSMGAG00000001583	MSTRG.10617	1,240956	1,556023	1,672861	1,272323	1,211971	0,712334	1,277744667	ELP4	NA	elongator acetyltransferase complex subunit 4 [Source:HGNC Symbol;Acc:HGNC:1171]	protein_coding	NA
751	ENSMGAG00000001585	MSTRG.12584	23,68892862	1,187906287	1,487884737	11,26322331	1,374300208	19,13056116	9,68880072	PAPSS2	NA	3'-phosphoadenosine 5'-phosphosulfate synthase 2 [Source:HGNC Symbol;Acc:HGNC:8604]	protein_coding	100540947
752	ENSMGAG00000001586	MSTRG.5281	1,0355112	1,406438243	3,387654111	2,7797664	2,144031056	1,877309537	2,105118425	ZNF618	ZNF618	zinc finger protein 618 [Source:HGNC Symbol;Acc:HGNC:29416]	protein_coding	104913654
753	ENSMGAG00000001588	MSTRG.11566	1142,97664	2082,902386	1398,440252	921,7973868	1103,440763	1396,430115	1340,997924	CSPG5	NA	chondroitin sulfate proteoglycan 5 [Source:HGNC Symbol;Acc:HGNC:2467]	protein_coding	NA
754	ENSMGAG00000001589	MSTRG.9886	6,619884043	16,36324822	22,13557805	16,21342711	17,91755912	16,01677157	15,87774469	CTSO	NA	cathepsin O [Source:HGNC Symbol;Acc:HGNC:2542]	protein_coding	100547831
755	ENSMGAG00000001591	MSTRG.4224	495,780212	643,450439	522,631897	508,055176	405,948578	393,207947	494,8457082	NA			protein_coding	NA
756	ENSMGAG00000001595	MSTRG.10618	2,935726	4,926889	2,278116	2,8504	1,632046	1,296049	2,653204333	IMMP1L	NA	inner mitochondrial membrane peptidase subunit 1 [Source:HGNC Symbol;Acc:HGNC:26317]	protein_coding	100544710
757	ENSMGAG00000001597	MSTRG.3480	31,00503616	35,06571058	41,66763614	44,79094231	44,88987825	31,92072347	38,22332115	SF3B3	SF3B3		protein_coding	100543885
758	ENSMGAG00000001598	MSTRG.8442	1,471745	21,184118	11,472249	7,670438	19,949436	6,551976	11,383327	SYT2	SYT2		protein_coding	100549595
759	ENSMGAG00000001599	MSTRG.7685	1,683790544	10,16823886	8,056055071	7,325448119	6,299578409	4,971396704	6,417417951	C1orf174	C1orf174	chromosome 1 open reading frame 174 [Source:HGNC Symbol;Acc:HGNC:27915]	protein_coding	104914116
760	ENSMGAG00000001600	MSTRG.13107	21,96935911	21,23230062	16,04060735	16,60510595	15,64451492	19,71043415	18,53372035	TAF9	TAF9		protein_coding	100538996
761	ENSMGAG00000001601	MSTRG.3111	4,575183	3,205134	2,471271	2,801558	2,456922	1,831047	2,890185833	SENP8	NA	SUMO peptidase family member, NEDD8 specific [Source:HGNC Symbol;Acc:HGNC:22992]	protein_coding	NA
762	ENSMGAG00000001602	MSTRG.10619	2,660252908	1,354341269	2,202065689	3,051408944	1,918347067	1,822347046	2,168127154	DNAJC24	NA	DnaJ heat shock protein family (Hsp40) member C24 [Source:HGNC Symbol;Acc:HGNC:26979]	protein_coding	100546402
763	ENSMGAG00000001603	MSTRG.7686	2,764296027	6,107037303	7,274786834	5,578728396	6,801541871	4,331017608	5,476234673	DFFB	DFFB	DNA fragmentation factor subunit beta [Source:HGNC Symbol;Acc:HGNC:2773]	protein_coding	100548517
764	ENSMGAG00000001605	MSTRG.11581	136,5166805	139,3091385	115,5146313	85,96639843	105,6376034	128,7295759	118,612338	SCAP	NA	SREBF chaperone [Source:HGNC Symbol;Acc:HGNC:30634]	protein_coding	100550186
765	ENSMGAG00000001606	MSTRG.15132	10,87867837	11,30512146	13,96670326	15,28496257	14,93256281	14,67307274	13,5068502	POFUT2	POFUT2		protein_coding	NA
766	ENSMGAG00000001608	MSTRG.12582	34,818741	20,985018	42,385906	61,171463	48,904125	69,903954	46,3615345	NA	NA		protein_coding	NA
767	ENSMGAG00000001610	MSTRG.8042	14,20341167	15,56778999	21,39899433	21,68690297	23,10737777	24,13512676	20,01660058	YTHDF2	YTHDF2		protein_coding	NA
768	ENSMGAG00000001611	MSTRG.3093	6,408194465	16,5789008	10,19197586	9,007413779	10,54804281	13,41012635	11,02410901	GRAMD2A	NA	GRAM domain containing 2A [Source:HGNC Symbol;Acc:HGNC:27287]	protein_coding	NA
769	ENSMGAG00000001612	MSTRG.7922	7,928429752	9,34244828	4,873815438	5,372475199	4,681873084	8,279258457	6,746383368	TTI2	TTI2	TELO2 interacting protein 2 [Source:HGNC Symbol;Acc:HGNC:26262]	protein_coding	NA
770	ENSMGAG00000001614	MSTRG.8232	28,823765	14,913755	31,910482	40,006001	32,895	58,526169	34,51252867	VPS26B	VPS26B	VPS26, retromer complex component B [Source:HGNC Symbol;Acc:HGNC:28119]	protein_coding	100539268
771	ENSMGAG00000001615	MSTRG.10622	1,403506426	5,527006224	5,856037935	6,627656093	3,181019269	3,785465785	4,396781955	MPPED2	NA	metallophosphoesterase domain containing 2 [Source:HGNC Symbol;Acc:HGNC:1180]	protein_coding	100546554
772	ENSMGAG00000001619	MSTRG.3473	6,00324	10,191086	7,127988	7,646393	6,495324	5,471692	7,155953833	NA			protein_coding	NA
773	ENSMGAG00000001621	MSTRG.10620	10,65916562	28,23538977	37,49443852	37,05333559	34,15810589	25,08439151	28,78080448	ARL14EP	NA	ADP ribosylation factor like GTPase 14 effector protein [Source:HGNC Symbol;Acc:HGNC:26798]	protein_coding	100546706
774	ENSMGAG00000001622	MSTRG.8234	30,46009253	23,48326223	18,91317443	21,79683778	16,83210288	24,15078299	22,60604214	THYN1	THYN1	thymocyte nuclear protein 1 [Source:HGNC Symbol;Acc:HGNC:29560]	protein_coding	100540352
775	ENSMGAG00000001625	MSTRG.9685	0,686004	1,009272	1,908262	2,142336	0,937385	6,576275	2,209922333	ACSBG2	ACSBG2		protein_coding	100542721
776	ENSMGAG00000001626	MSTRG.3094	462,9847575	198,1238651	149,6030515	228,0121907	136,6543569	211,7331169	231,1852231	PKM	NA	pyruvate kinase M1/2 [Source:HGNC Symbol;Acc:HGNC:9021]	protein_coding	100541568
777	ENSMGAG00000001628	MSTRG.3820	1,784242931	2,555507155	2,622228124	2,415600496	2,096770179	1,57089873	2,174207936	POC1A	NA	POC1 centriolar protein A [Source:HGNC Symbol;Acc:HGNC:24488]	protein_coding	100540759
778	ENSMGAG00000001630	MSTRG.13115	18,16101125	17,51638583	39,37815143	50,91005061	45,76610909	82,04468591	42,29606569	NA			protein_coding	100539152
779	ENSMGAG00000001631	MSTRG.3476	2,810592655	3,507993646	4,198206677	4,386994796	3,44908679	3,302296508	3,609195179	MTSS2	MTSS2		protein_coding	NA
780	ENSMGAG00000001635	MSTRG.7924	18,65368645	20,01763552	15,43814846	17,53258716	15,63190788	13,18165814	16,74260393	MAK16	MAK16	MAK16 homolog [Source:HGNC Symbol;Acc:HGNC:13703]	protein_coding	100544887
781	ENSMGAG00000001637	MSTRG.7687	3,772424	2,33895	3,677018	4,920249	4,082579	2,853455	3,607445833	CEP104	CEP104	centrosomal protein 104 [Source:HGNC Symbol;Acc:HGNC:24866]	protein_coding	100548672
782	ENSMGAG00000001638	MSTRG.8235	2,855561	4,904816	3,766417	3,00098	3,163267	3,822579	3,585603333	ACAD8	ACAD8	acyl-CoA dehydrogenase family member 8 [Source:HGNC Symbol;Acc:HGNC:87]	protein_coding	NA
783	ENSMGAG00000001640	MSTRG.15130	1,967189	3,221001	9,740923	8,023501	10,266386	7,580182	6,799863667	MCM3AP	MCM3AP	minichromosome maintenance complex component 3 associated protein [Source:HGNC Symbol;Acc:HGNC:6946]	protein_coding	NA
784	ENSMGAG00000001641	MSTRG.5539	0,548735	0,717016	1,210667	1,351956	1,177307	1,264299	1,044996667	KIAA1841	NA		protein_coding	NA
785	ENSMGAG00000001642	MSTRG.8452	2,963593356	11,56829715	11,82648877	8,940592734	13,51504851	8,832264425	9,607714158	PPP1R12B	PPP1R12B		protein_coding	NA
786	ENSMGAG00000001643	MSTRG.4515	0,458317068	0,669897	1,590244	1,639090867	1,909031545	0,696598	1,160529747	NPTX2	NPTX2		protein_coding	NA
787	ENSMGAG00000001646	MSTRG.3477	9,895048	17,712122	17,247076	18,097034	14,086687	7,539954	14,09632017	VAC14	VAC14		protein_coding	NA
788	ENSMGAG00000001647	MSTRG.13459	33,058426	1,173791	0,216927	12,270038	0,810639	0,203229	7,955508333	NA	NA		pseudogene	NA
789	ENSMGAG00000001648	MSTRG.4915	3,626066202	3,022161534	5,505230153	5,867661214	4,355310598	4,685413209	4,510307152	PGAM5	NA		protein_coding	100546615
790	ENSMGAG00000001651	MSTRG.8236	37,04544005	23,70770553	27,84355781	37,72817549	30,0534451	49,61727626	34,33260004	NA			protein_coding	NA
791	ENSMGAG00000001653	MSTRG.10623	0,52004	0,910875	1,688341452	1,59244	1,296965852	1,110482	1,186524051	METTL15	NA	methyltransferase like 15 [Source:HGNC Symbol;Acc:HGNC:26606]	protein_coding	100547474
792	ENSMGAG00000001654	MSTRG.7058	33,544514	22,7185	11,58791	14,997329	14,560908	14,579904	18,66484417	NSUN5	NSUN5		protein_coding	NA
793	ENSMGAG00000001656	MSTRG.8628	4,408202	4,096965	12,11442	15,213615	13,573792	15,4687	10,81261567	DCAF7	DCAF7	DDB1 and CUL4 associated factor 7 [Source:HGNC Symbol;Acc:HGNC:30915]	protein_coding	100542405
794	ENSMGAG00000001657	MSTRG.4516	1,435164	7,096713638	5,808034668	3,796729946	5,045242669	3,748331717	4,48836944	TMEM130	TMEM130		protein_coding	100544255
795	ENSMGAG00000001661	MSTRG.15266	5,034071	4,203607	6,990559	8,075314	7,049646	6,288559	6,273626	TPGS2	NA	tubulin polyglutamylase complex subunit 2 [Source:HGNC Symbol;Acc:HGNC:24561]	protein_coding	104914758
796	ENSMGAG00000001664	MSTRG.7059	11,461663	12,89223323	12,35756288	13,93295984	13,71037276	9,419058175	12,29564165	NA			protein_coding	NA
797	ENSMGAG00000001665	MSTRG.5308	4,080728249	4,177340941	3,777407388	4,339252262	3,492231281	3,013908567	3,813478115	LRSAM1	LRSAM1		protein_coding	100548359
798	ENSMGAG00000001667	MSTRG.4520	0,84711148	2,563860719	9,605408518	8,965565678	7,770798343	6,570095631	6,053806728	TRRAP	TRRAP		protein_coding	100544412
799	ENSMGAG00000001669	MSTRG.5538	3,587594137	4,817357093	8,785899538	8,787518557	8,798237075	7,133437195	6,985007266	PEX13	NA	peroxisomal biogenesis factor 13 [Source:HGNC Symbol;Acc:HGNC:8855]	protein_coding	NA
800	ENSMGAG00000001670	MSTRG.7688	1,476450202	6,358684511	4,656134389	3,964456192	4,979290636	2,937546365	4,062093716	LRRC47	LRRC47	leucine rich repeat containing 47 [Source:HGNC Symbol;Acc:HGNC:29207]	protein_coding	NA
801	ENSMGAG00000001671	MSTRG.9688	4,278706281	5,24057186	7,590684354	7,273208546	10,43375835	7,194801115	7,001955085	MLLT1	MLLT1		protein_coding	NA
802	ENSMGAG00000001672	MSTRG.12553	53,54145171	39,64906817	41,26376201	54,54155448	42,77046624	54,64536747	47,73527835	GHITM	NA	growth hormone inducible transmembrane protein [Source:HGNC Symbol;Acc:HGNC:17281]	protein_coding	100549011
803	ENSMGAG00000001673	MSTRG.3821	36,463173	36,498234	23,50585	22,494713	21,20808	20,484695	26,77579083	RRP9	NA		protein_coding	NA
804	ENSMGAG00000001678	MSTRG.4919	1,6215772	2,151419927	10,83404352	9,578598208	10,76748447	9,380970984	7,389015719	NA	NA	NA	NA	NA
805	ENSMGAG00000001680	MSTRG.8644	4,593794634	4,053537592	6,907633816	7,457324542	7,122471032	7,550131274	6,280815482	MAP3K3	MAP3K3	mitogen-activated protein kinase kinase kinase 3 [Source:HGNC Symbol;Acc:HGNC:6855]	protein_coding	100542719
806	ENSMGAG00000001682	MSTRG.5280	12,88467301	14,96384193	11,51013747	9,616475936	10,42125233	24,34410854	13,9567482	ZMYND19	ZMYND19	NA	NA	NA
807	ENSMGAG00000001683	MSTRG.5540	0,399127	0,495867	1,885473	1,807363	1,355001	1,263226	1,2010095	PUS10	NA		protein_coding	100541903
808	ENSMGAG00000001684	MSTRG.13112	436,119873	676,500488	760,58136	757,284241	724,032043	644,952576	666,5784302	ITM2A	ITM2A	integral membrane protein 2A [Source:HGNC Symbol;Acc:HGNC:6173]	protein_coding	NA
809	ENSMGAG00000001686	MSTRG.11582	9,155639317	4,233480753	4,082425908	5,934483473	3,85356618	3,532979383	5,132095836	PTPN23	NA	protein tyrosine phosphatase non-receptor type 23 [Source:HGNC Symbol;Acc:HGNC:14406]	protein_coding	NA
810	ENSMGAG00000001687	MSTRG.13460	66,704002	33,534309	18,930937	30,159115	24,685326	26,420879	33,40576133	POLD2	NA	NA	NA	NA
811	ENSMGAG00000001690	MSTRG.3415	18,22579	15,074955	8,713724	7,666076	9,531672	8,355517	11,261289	NA			protein_coding	100541618
812	ENSMGAG00000001692	MSTRG.7691	1,238556549	3,791257399	4,224441845	4,698270093	5,360550019	1,939449338	3,54208754	WRAP73	WRAP73	WD repeat containing, antisense to TP73 [Source:HGNC Symbol;Acc:HGNC:12759]	protein_coding	NA
813	ENSMGAG00000001694	MSTRG.3492	10,28280039	28,5991344	21,5753722	17,10215087	23,80717178	13,27698306	19,10726878	FHOD1	FHOD1		protein_coding	NA
814	ENSMGAG00000001695	MSTRG.3095	4,144264672	0,452297685	0,252706386	1,137895507	0,214645971	0,366583101	1,094732221	NA	NA		protein_coding	NA
815	ENSMGAG00000001699	MSTRG.8028	6,942988482	7,655354694	11,14193862	10,93678476	12,31400233	8,04364741	9,50578605	FAM76A	FAM76A		protein_coding	100547809
816	ENSMGAG00000001702	MSTRG.10626	1,537026	2,413697	3,72293	3,87042	3,485565	3,498082	3,087953333	LGR4	NA		protein_coding	NA
817	ENSMGAG00000001703	MSTRG.5309	9,834579256	12,15683635	14,67821653	11,9268305	13,70646201	10,52023188	12,13719275	FKBP15	FKBP15	FKBP prolyl isomerase family member 15 [Source:HGNC Symbol;Acc:HGNC:23397]	protein_coding	100549232
818	ENSMGAG00000001704	MSTRG.7053	1,945782	2,956491	2,715779	1,286374	1,333395	1,135985	1,895634333	NA			protein_coding	100546728
819	ENSMGAG00000001706	MSTRG.8237	25,13509931	10,06695849	4,302612464	19,53936655	3,549662809	29,32287045	15,31942834	B3GAT1	B3GAT1	beta-1,3-glucuronyltransferase 1 [Source:HGNC Symbol;Acc:HGNC:921]	protein_coding	NA
820	ENSMGAG00000001707	MSTRG.7061	17,46619027	101,6385202	78,29510227	59,47107722	89,78153719	42,23100633	64,81390557	HIP1	HIP1		protein_coding	NA
821	ENSMGAG00000001708	MSTRG.4919	1,6215772	2,151419927	10,83404352	9,578598208	10,76748447	9,380970984	7,389015719	GOLGA3	NA		protein_coding	100546923
822	ENSMGAG00000001709	MSTRG.7921	7,7136	18,051512	45,898453	28,558203	35,347034	31,642723	27,8685875	ATP6V1B2	ATP6V1B2	ATPase H+ transporting V1 subunit B2 [Source:HGNC Symbol;Acc:HGNC:854]	protein_coding	100544578
823	ENSMGAG00000001711	MSTRG.13113	43,036507	41,803215	41,896721	48,447327	45,558037	45,740532	44,41372317	CHMP1B	CHMP1B		protein_coding	100539768
824	ENSMGAG00000001713	MSTRG.11586	1,186917465	5,355572921	5,567827537	5,600997136	15,61427654	3,123681238	6,074878806	MINDY4	NA	MINDY lysine 48 deubiquitinase 4 [Source:HGNC Symbol;Acc:HGNC:21916]	protein_coding	100548340
825	ENSMGAG00000001714	MSTRG.4518	2,171546	0,885278	1,937702	4,963678	1,427083	2,988346	2,3956055	FAM20C	FAM20C	NA	NA	NA
826	ENSMGAG00000001716	MSTRG.8031	4,450013	4,410718	4,398586	4,605042	4,642428	4,221845	4,454772	GMEB1	GMEB1		protein_coding	100545853
827	ENSMGAG00000001718	MSTRG.3488	12,70801675	10,08920307	7,016569347	7,940055412	7,101979362	10,27208035	9,187984048	NA			protein_coding	NA
828	ENSMGAG00000001719	MSTRG.12091	73,78274412	2,415617796	0,549299477	57,25693033	3,914304353	0,288860529	23,0346261	COL6A2	NA	collagen type VI alpha 2 chain [Source:HGNC Symbol;Acc:HGNC:2212]	protein_coding	NA
829	ENSMGAG00000001721	MSTRG.5541	1,679436794	1,46224	2,005532	2,201715	0,95431	1,560892	1,644020966	REL	NA		protein_coding	NA
830	ENSMGAG00000001722	MSTRG.3865	1,615443	1,594857	1,308323	1,40622	1,110316	1,056756	1,3486525	RNF123	NA		protein_coding	NA
831	ENSMGAG00000001723	MSTRG.2214	51,811142	67,085732	86,183792	83,421043	97,659538	96,922028	80,51387917	LAMC1	NA		protein_coding	NA
832	ENSMGAG00000001725	MSTRG.8032	4,218887118	5,231866781	2,968085234	2,676359357	2,766834723	2,640528206	3,41709357	NA			protein_coding	NA
833	ENSMGAG00000001727	MSTRG.9687	103,817667	66,51750437	61,97402817	85,57792941	54,48159904	63,29083065	72,60992644	NA			protein_coding	NA
834	ENSMGAG00000001728	MSTRG.7054	13,30156589	7,626162911	13,74393483	17,89104465	15,04993465	12,73867821	13,39188686	BAZ1B	BAZ1B		protein_coding	NA
835	ENSMGAG00000001731	MSTRG.8033	62,912945	64,614792	41,375389	41,51741	46,974121	31,050865	48,07425367	TAF12	TAF12		protein_coding	100546121
836	ENSMGAG00000001732	MSTRG.4918	2,122136331	3,340709235	10,48978978	8,382731259	11,27101783	8,94877205	7,425859415	CHFR	NA		protein_coding	100547234
837	ENSMGAG00000001733	MSTRG.4521	0,751405729	4,788742485	4,021275622	2,346776116	3,900691738	3,194294421	3,167197685	PDGFA	PDGFA		protein_coding	NA
838	ENSMGAG00000001734	MSTRG.7920	3,603087148	2,675619524	3,188622882	2,390165682	0,999211534	0,971464357	2,304695188	LZTS1	LZTS1	leucine zipper tumor suppressor 1 [Source:HGNC Symbol;Acc:HGNC:13861]	protein_coding	100549642
839	ENSMGAG00000001735	MSTRG.8646	4,422308488	0,820144918	0,691856004	1,648505613	0,811143902	0,49626998	1,481704818	LIMD2	LIMD2		protein_coding	NA
840	ENSMGAG00000001736	MSTRG.7692	32,890469	50,261227	52,570904	55,593609	57,267303	37,297676	47,64686467	TPRG1L	TPRG1L	tumor protein p63 regulated 1 like [Source:HGNC Symbol;Acc:HGNC:27007]	protein_coding	NA
841	ENSMGAG00000001737	MSTRG.13461	6,920598	3,463139	3,925709	5,739607	5,325572	1,921392	4,549336167	CADM3	NA	NA	NA	NA
842	ENSMGAG00000001738	MSTRG.13114	4,682527117	5,431732443	9,452475548	9,365545759	10,19880662	9,846786805	8,162979048	ENOX2	ENOX2		protein_coding	100540023
843	ENSMGAG00000001743	MSTRG.8043	26,63270985	34,20775399	21,71630766	21,01050214	24,34895361	19,86551289	24,63029002	MTFR1L	MTFR1L		protein_coding	NA
844	ENSMGAG00000001744	MSTRG.15276	3,669022079	2,35711214	3,031660507	3,293370475	4,566771336	3,478876772	3,399468885	AQP3	NA	NA	NA	NA
845	ENSMGAG00000001745	MSTRG.11568	51,76810459	6,114587716	1,008477678	21,54162996	3,857427129	3,917258007	14,70124751	NA	NA		protein_coding	100550338
846	ENSMGAG00000001750	MSTRG.2717	12,96650058	14,00855098	12,59009784	15,06341856	12,40369694	15,07457409	13,68447316	ATG16L1	ATG16L1		protein_coding	NA
847	ENSMGAG00000001753	MSTRG.8647	27,381144	26,259159	18,039778	18,828751	16,777889	16,743254	20,6716625	NA			protein_coding	100543495
848	ENSMGAG00000001755	MSTRG.5306	362,2149498	453,3352227	380,6761815	307,8206373	288,3546877	258,0947832	341,7494104	RPL12	RPL12		protein_coding	NA
849	ENSMGAG00000001759	MSTRG.4523	3,821632068	6,118065848	9,174496252	6,578617905	8,099389416	6,2738077	6,677668198	PRKAR1B	PRKAR1B		protein_coding	NA
850	ENSMGAG00000001760	MSTRG.3490	78,03202722	120,9523802	75,92715893	66,00701515	97,30190987	75,51503991	85,62258855	ATP6V0D1	ATP6V0D1		protein_coding	NA
851	ENSMGAG00000001764	MSTRG.10627	2,150339034	1,997295741	1,697620634	1,969830107	1,428169536	1,058131762	1,716897802	CCDC34	NA	coiled-coil domain containing 34 [Source:HGNC Symbol;Acc:HGNC:25079]	protein_coding	NA
852	ENSMGAG00000001766	MSTRG.7916	8,627098	0,228098	0	0,339469	0	0	1,532444167	GFRA2	GFRA2	GDNF family receptor alpha 2 [Source:HGNC Symbol;Acc:HGNC:4244]	protein_coding	NA
853	ENSMGAG00000001771	MSTRG.2734	12,83306938	18,5767056	29,1132141	24,93432913	32,63356543	20,03075513	23,02027313	GIGYF2	GIGYF2		pseudogene	NA
854	ENSMGAG00000001772	MSTRG.10628	6,20141	4,432394	5,6307	9,506967	5,374751	5,96617	6,185398667	BBOX1	NA	gamma-butyrobetaine hydroxylase 1 [Source:HGNC Symbol;Acc:HGNC:964]	protein_coding	100548089
855	ENSMGAG00000001774	MSTRG.5310	4,899086429	12,5300376	17,91186798	16,40648973	19,66130014	10,23991261	13,60811575	SLC31A1	SLC31A1	solute carrier family 31 member 1 [Source:HGNC Symbol;Acc:HGNC:11016]	protein_coding	NA
856	ENSMGAG00000001778	MSTRG.8044	10,450502	10,285884	11,590636	13,155294	12,074697	8,432573	10,99826433	NA			protein_coding	NA
857	ENSMGAG00000001779	MSTRG.7384	0,087064	3,145705	1,347657394	0,818907	1,340211196	0,374256	1,185633432	NA			protein_coding	NA
858	ENSMGAG00000001780	MSTRG.13119	31,52164621	26,91992036	18,65195145	18,91096617	19,47943374	22,01954746	22,91724423	SLC25A14	SLC25A14		protein_coding	NA
859	ENSMGAG00000001782	MSTRG.8651	13,25593864	9,254471534	12,53102489	13,15109291	11,13382101	15,18264694	12,41816599	STRADA	STRADA	STE20 related adaptor alpha [Source:HGNC Symbol;Acc:HGNC:30172]	protein_coding	100542875
860	ENSMGAG00000001787	MSTRG.4924	3,949806833	9,195259625	11,77432656	10,48588993	14,03966682	13,97691656	10,57031105	FBRSL1	NA		protein_coding	NA
861	ENSMGAG00000001788	MSTRG.14762	31,36582859	10,75165748	7,20163566	10,17945749	8,402505783	6,274756211	12,3626402	NA			protein_coding	100548224
862	ENSMGAG00000001789	MSTRG.12092	43,06428708	1,051262984	0,121907818	42,45248392	2,424599999	0,041073387	14,8592692	COL6A1	NA		protein_coding	NA
863	ENSMGAG00000001790	MSTRG.10629	163,9241304	111,235283	66,271729	94,04103303	74,400879	83,97890016	98,97532577	FIBIN	NA	NA	NA	NA
864	ENSMGAG00000001791	MSTRG.7917	9,299125	0	0	2,492649	0	0	1,965295667	NA			protein_coding	NA
865	ENSMGAG00000001794	MSTRG.13469	13,71497923	9,757643404	9,771146391	11,73902069	9,872980312	10,4429675	10,88312292	NA		NA	NA	NA
866	ENSMGAG00000001796	MSTRG.5301	23,843678	14,889118	12,724813	15,601057	12,363485	12,33762197	15,29329549	PRPF4	PRPF4	pre-mRNA processing factor 4 [Source:HGNC Symbol;Acc:HGNC:17349]	protein_coding	100548768
867	ENSMGAG00000001797	MSTRG.3830	6,108508931	5,245318563	2,70978712	3,283498731	3,00251701	2,536262292	3,814315441	NA	NA		protein_coding	100541369
868	ENSMGAG00000001801	MSTRG.13120	17,45684077	13,06191301	11,02678124	11,77099269	13,29200022	12,14482627	13,12555903	RBMX2	RBMX2		protein_coding	NA
869	ENSMGAG00000001802	MSTRG.8045	17,412539	4,627534	6,165819	12,06648	6,109152	10,615009	9,499422167	MAN1C1	MAN1C1		protein_coding	NA
870	ENSMGAG00000001803	MSTRG.9697	5,715682	0,273313	0,129724	3,375727	0,238978	0,407394	1,690136333	ADAMTS10	ADAMTS10		protein_coding	100545455
871	ENSMGAG00000001804	MSTRG.13574	3,493513491	1,268952965	1,242053211	1,321820628	0,85586919	1,665460605	1,641278348	NA			protein_coding	100539581
872	ENSMGAG00000001805	MSTRG.8661	4,420017842	5,966297143	5,931651762	5,621780773	5,755927432	4,333151598	5,338137758	NA			protein_coding	NA
873	ENSMGAG00000001806	MSTRG.8819	0,249265	1,67723698	1,771708315	2,400357187	2,339961106	0,451803203	1,481721965	TRIP13	NA	thyroid hormone receptor interactor 13 [Source:HGNC Symbol;Acc:HGNC:12307]	protein_coding	NA
874	ENSMGAG00000001807	MSTRG.2209	105,046107	89,55836104	57,41352233	61,29428533	62,41389719	60,31299462	72,67319458	SARNP	NA		protein_coding	NA
875	ENSMGAG00000001808	MSTRG.13121	8,823190818	10,73719652	7,798975233	6,408608921	10,07119362	7,130775029	8,494990023	RAB33A	RAB33A		protein_coding	NA
876	ENSMGAG00000001809	MSTRG.8651	13,25593864	9,254471534	12,53102489	13,15109291	11,13382101	15,18264694	12,41816599	CCDC47	CCDC47	coiled-coil domain containing 47 [Source:HGNC Symbol;Acc:HGNC:24856]	protein_coding	NA
877	ENSMGAG00000001810	MSTRG.16283	10,121545	7,529202	6,050096	6,935194	7,315766	6,023109	7,329152	AK6	NA		protein_coding	NA
878	ENSMGAG00000001814	MSTRG.13474	12,155909	0,369872	0	0,41169	0	0	2,156245167	NA			protein_coding	104916840
879	ENSMGAG00000001817	MSTRG.3491	37,50585531	53,42410567	35,54432575	30,36948024	44,39557854	32,75585866	38,9992007	HSD11B2	HSD11B2		protein_coding	NA
880	ENSMGAG00000001820	MSTRG.7386	100,0862915	96,97364413	81,22428533	80,96806107	122,2184362	88,54398738	95,00245094	ERGIC3	ERGIC3	ERGIC and golgi 3 [Source:HGNC Symbol;Acc:HGNC:15927]	protein_coding	NA
881	ENSMGAG00000001821	MSTRG.12596	7,880060443	2,876301843	1,258482535	1,49847688	1,003356584	1,511791249	2,671411589	NA	NA		protein_coding	NA
882	ENSMGAG00000001822	MSTRG.8652	22,889645	17,083481	20,992622	25,143419	23,176003	25,85601	22,52353	DDX42	DDX42		protein_coding	100543184
883	ENSMGAG00000001824	MSTRG.8046	3,021394542	2,025000654	5,310881853	10,04406721	5,956746143	10,58680519	6,157482598	LDLRAP1	LDLRAP1	NA	NA	NA
884	ENSMGAG00000001825	MSTRG.13475	10,709995	8,282124	4,976974	5,697043	6,029661	6,144221	6,973336333	NEMP1	NEMP1		protein_coding	100544267
885	ENSMGAG00000001826	MSTRG.12597	25,60981777	36,63520165	20,16920485	14,58622531	20,63470422	17,98037558	22,60258823	MTG1	NA		protein_coding	NA
886	ENSMGAG00000001827	MSTRG.4225	0,525027	1,756374	2,842844	2,194126	0,569389	1,686288	1,595674667	KCNIP1	KCNIP1	potassium voltage-gated channel interacting protein 1 [Source:HGNC Symbol;Acc:HGNC:15521]	protein_coding	100551480
887	ENSMGAG00000001828	MSTRG.13121	8,823190818	10,73719652	7,798975233	6,408608921	10,07119362	7,130775029	8,494990023	MARS2	MARS2		protein_coding	NA
888	ENSMGAG00000001831	MSTRG.2213	51,35837073	36,50057483	35,83486323	41,51517011	38,29036389	35,9141258	39,90224476	SNRNP200	NA		protein_coding	NA
889	ENSMGAG00000001832	MSTRG.3117	12,090054	13,367933	12,955006	13,153964	11,394491	11,583924	12,42422867	ARIH1	NA	ariadne RBR E3 ubiquitin protein ligase 1 [Source:HGNC Symbol;Acc:HGNC:689]	protein_coding	NA
890	ENSMGAG00000001837	MSTRG.15283	7,000598353	62,99859321	107,8974357	67,86451841	114,9949419	57,2767836	69,6721452	NA	NA		protein_coding	NA
891	ENSMGAG00000001838	MSTRG.13476	0,56865	2,187461	1,116293	1,210499	1,61235	0,678218	1,228911833	ANKLE1	ANKLE1	NA	NA	NA
892	ENSMGAG00000001839	MSTRG.7376	5,884325402	6,803989774	14,52489299	14,54313101	16,63358001	12,74308269	11,85550031	CEP250	CEP250	centrosomal protein 250 [Source:HGNC Symbol;Acc:HGNC:1859]	protein_coding	NA
893	ENSMGAG00000001841	MSTRG.7933	3,996361362	3,524167169	6,340350703	6,652451031	7,02665066	7,265679211	5,800943356	RAB11FIP1	RAB11FIP1	RAB11 family interacting protein 1 [Source:HGNC Symbol;Acc:HGNC:30265]	protein_coding	100546120
894	ENSMGAG00000001845	MSTRG.8047	18,30093863	14,1723479	15,19524003	16,27341365	16,03056032	14,99161759	15,82735302	MACO1	MACO1	macoilin 1 [Source:HGNC Symbol;Acc:HGNC:25572]	protein_coding	NA
895	ENSMGAG00000001846	MSTRG.8255	2,250112	1,508018	1,861361	1,101169	2,015394	3,809732	2,090964333	SCN3B	SCN3B	sodium voltage-gated channel beta subunit 3 [Source:HGNC Symbol;Acc:HGNC:20665]	protein_coding	100551025
896	ENSMGAG00000001848	MSTRG.13118	31,229126	38,453857	37,137905	33,83329	42,878017	30,87104	35,7338725	AIFM1	AIFM1		protein_coding	NA
897	ENSMGAG00000001849	MSTRG.12599	75,508148	52,710499	25,664526	36,787308	28,862644	27,544788	41,17965217	ECHS1	NA		pseudogene	NA
898	ENSMGAG00000001851	MSTRG.5303	1,464193	2,494801	1,611674	1,142553	1,413205	1,09011	1,536089333	BSPRY	BSPRY	B-box and SPRY domain containing [Source:HGNC Symbol;Acc:HGNC:18232]	protein_coding	NA
899	ENSMGAG00000001852	MSTRG.5548	1,834769341	6,609075989	8,070448665	7,157917023	5,180865024	6,488673515	5,890291593	FANCL	NA		protein_coding	100540678
900	ENSMGAG00000001853	MSTRG.8820	2,87934566	3,961548494	9,325392208	10,56887314	11,13951731	7,375421392	7,541683033	BRD9	NA	bromodomain containing 9 [Source:HGNC Symbol;Acc:HGNC:25818]	protein_coding	NA
901	ENSMGAG00000001855	MSTRG.5304	3,696568	17,507477	11,976005	7,727409	15,421414	5,498387	10,30454333	ALAD	ALAD	aminolevulinate dehydratase [Source:HGNC Symbol;Acc:HGNC:395]	protein_coding	NA
902	ENSMGAG00000001856	MSTRG.3483	100,533546	93,477104	69,162209	77,886055	78,398628	68,308662	81,29436733	GOT2	GOT2		protein_coding	NA
903	ENSMGAG00000001859	MSTRG.10631	1,096276	1,327571	3,032795	4,333069	1,407477	3,003583	2,366795167	ANO3	NA	anoctamin 3 [Source:HGNC Symbol;Acc:HGNC:14004]	protein_coding	NA
904	ENSMGAG00000001861	MSTRG.7932	3,880184	3,479185	2,720505	3,00829	3,137973	2,523013	3,124858333	BRF2	BRF2	BRF2 RNA polymerase III transcription initiation factor subunit [Source:HGNC Symbol;Acc:HGNC:17298]	protein_coding	NA
905	ENSMGAG00000001864	MSTRG.5305	7,335021	10,231029	10,359439	11,408204	10,406942	5,458536	9,199861833	NA		NA	NA	NA
906	ENSMGAG00000001865	MSTRG.12601	11,314935	9,600335	12,827969	13,898894	10,714267	13,04604	11,90040667	TUBGCP2	NA		protein_coding	100541559
907	ENSMGAG00000001869	MSTRG.8253	8,657021834	10,14607157	36,43614231	39,86964872	46,40945486	37,08074691	29,76651437	GRAMD1B	GRAMD1B	GRAM domain containing 1B [Source:HGNC Symbol;Acc:HGNC:29214]	protein_coding	100540507
908	ENSMGAG00000001870	MSTRG.3851	3,145563317	3,930924989	6,845915557	5,568131741	7,053069021	5,278831345	5,303739328	C3orf18	NA	chromosome 3 open reading frame 18 [Source:HGNC Symbol;Acc:HGNC:24837]	protein_coding	NA
909	ENSMGAG00000001871	MSTRG.7930	20,068615	1,492372	1,069945	3,28678	1,450185	1,889515	4,876235333	ADGRA2	ADGRA2	adhesion G protein-coupled receptor A2 [Source:HGNC Symbol;Acc:HGNC:17849]	protein_coding	100545812
910	ENSMGAG00000001872	MSTRG.5549	3,150236172	5,809654474	8,298861398	8,472685563	7,623637877	6,121728111	6,579467266	VRK2	NA		protein_coding	NA
911	ENSMGAG00000001876	MSTRG.3118	1,719436288	1,368737592	1,64702398	1,883520856	1,513051083	0,723122424	1,47581537	BBS4	NA	Bardet-Biedl syndrome 4 [Source:HGNC Symbol;Acc:HGNC:969]	protein_coding	NA
912	ENSMGAG00000001877	MSTRG.3484	8,01538	6,53131	6,746547	5,304353	5,856566	6,445645	6,483300167	SLC38A7	SLC38A7		protein_coding	100547743
913	ENSMGAG00000001881	MSTRG.13122	2,666757	2,763220584	3,194489	2,137087	3,508729	1,968892	2,706529097	BCORL1	BCORL1		protein_coding	NA
914	ENSMGAG00000001882	MSTRG.3852	2,274394987	3,164010621	3,317437989	3,043551513	3,651487483	3,347249741	3,133022056	HEMK1	NA		protein_coding	100543482
915	ENSMGAG00000001883	MSTRG.12096	2,074714443	2,251380074	1,551416404	1,307895549	2,057275753	1,362382914	1,767510856	NA	NA		protein_coding	NA
916	ENSMGAG00000001885	MSTRG.15271	4,933049487	7,359865757	7,837758167	8,472008112	8,15792725	6,59784602	7,226409132	UBE2R2	NA		protein_coding	100548219
917	ENSMGAG00000001886	MSTRG.2737	2,180876	1,440639	3,551302	5,308853	2,835843	3,723137	3,173441667	EFHD1	EFHD1		protein_coding	100549785
918	ENSMGAG00000001887	MSTRG.5311	0,645275971	12,465602	16,0621036	6,394591892	20,6508758	1,232227455	9,575112788	RGS3	RGS3	regulator of G protein signaling 3 [Source:HGNC Symbol;Acc:HGNC:9999]	protein_coding	NA
919	ENSMGAG00000001888	MSTRG.15978	0,471586846	0,860792805	1,911526589	2,082384525	1,569500706	1,425341716	1,386855531	NA	NA		protein_coding	NA
920	ENSMGAG00000001889	MSTRG.2741	31,13933918	15,99334916	30,40675202	39,82836455	39,0423294	35,18596315	31,93268291	NA		NA	NA	NA
921	ENSMGAG00000001892	MSTRG.9699	1,014458	2,847103	1,505697	2,311676	2,531292	1,000861	1,8685145	AMH	AMH		protein_coding	NA
922	ENSMGAG00000001893	MSTRG.9889	6,420269239	8,633001211	32,61400219	38,70493469	32,825683	35,2723711	25,74504357	ETFDH	NA	electron transfer flavoprotein dehydrogenase [Source:HGNC Symbol;Acc:HGNC:3483]	protein_coding	100549205
923	ENSMGAG00000001894	MSTRG.3855	6,038139251	1,074094117	1,527183579	5,492071383	2,525852787	2,683547498	3,223481436	PCDHGC3	NA		protein_coding	100544252
924	ENSMGAG00000001895	MSTRG.8821	0,497829539	1,444985566	3,301104923	2,847534434	4,340819014	2,342253978	2,462421242	TPPP	NA	tubulin polymerization promoting protein [Source:HGNC Symbol;Acc:HGNC:24164]	protein_coding	NA
925	ENSMGAG00000001897	MSTRG.3119	17,19294432	11,72369029	15,50620297	21,41617466	16,13355848	19,11581335	16,84806401	ADPGK	NA	ADP dependent glucokinase [Source:HGNC Symbol;Acc:HGNC:25250]	protein_coding	100544507
926	ENSMGAG00000001899	MSTRG.15292	1,382152	2,566371	10,140082	12,112379	12,578986	16,262543	9,173752167	DCAF12	NA	NA	NA	NA
927	ENSMGAG00000001901	MSTRG.4923	1,228166133	6,624289988	6,176366927	3,316047774	9,660347969	6,585454125	5,598445486	NOC4L	NA		protein_coding	NA
928	ENSMGAG00000001904	MSTRG.7928	60,36855866	19,88301845	17,09268148	21,74886644	21,97649371	20,6755815	26,95753337	PLPBP	PLPBP	pyridoxal phosphate binding protein [Source:HGNC Symbol;Acc:HGNC:9457]	protein_coding	100545659
929	ENSMGAG00000001905	MSTRG.13479	13,45558014	8,263602225	5,51067507	7,556881212	8,509900671	8,186101973	8,580456881	NA	NA		protein_coding	100540875
930	ENSMGAG00000001906	MSTRG.2741	31,13933918	15,99334916	30,40675202	39,82836455	39,0423294	35,18596315	31,93268291	NA	NA		protein_coding	NA
931	ENSMGAG00000001908	MSTRG.3494	14,1962295	10,26850305	21,37981558	28,29008835	24,18546427	21,20200421	19,92035083	CNOT1	CNOT1		protein_coding	100546363
932	ENSMGAG00000001909	MSTRG.7050	1,100124317	1,536335811	3,450745702	2,485167268	2,460094014	1,90103608	2,155583865	TSPOAP1			protein_coding	NA
933	ENSMGAG00000001911	MSTRG.2732	8,618940919	6,05134979	3,479366873	4,405777294	4,005586598	4,190960873	5,125330391	SCLY	SCLY		protein_coding	100550094
934	ENSMGAG00000001912	MSTRG.8816	1,80078098	2,708383705	4,814436591	4,932831091	5,722870451	3,081930086	3,843538817	NA	NA	NA	NA	NA
935	ENSMGAG00000001914	MSTRG.9888	49,93357818	99,8129224	90,15606447	67,16932626	78,94612653	77,33868947	77,22611788	PPID	NA	NA	NA	NA
936	ENSMGAG00000001915	MSTRG.3120	1,001734742	1,06536951	2,791365987	3,61057197	2,771623335	1,575788945	2,136075748	NEO1	NA	neogenin 1 [Source:HGNC Symbol;Acc:HGNC:7754]	protein_coding	NA
937	ENSMGAG00000001916	MSTRG.13123	59,84346811	37,57514196	24,0109906	29,91265312	25,49720802	33,43583149	35,04588222	NA			protein_coding	NA
938	ENSMGAG00000001918	MSTRG.4226	6,47625	0,447311	0,103053	7,265769	0,529724	0,246565	2,511445333	KCNMB1	KCNMB1	potassium calcium-activated channel subfamily M regulatory beta subunit 1 [Source:HGNC Symbol;Acc:HGNC:6285]	protein_coding	NA
939	ENSMGAG00000001920	MSTRG.2211	33,499622	37,224472	25,563814	23,767687	21,514328	22,935606	27,41758817	CIAO1	NA		protein_coding	NA
940	ENSMGAG00000001921	MSTRG.5546	2,393613627	0,780173	0,86312	3,621215733	0,99431142	1,920163234	1,762099502	NA	NA	NA	NA	NA
941	ENSMGAG00000001923	MSTRG.9709	67,06800587	87,72252128	51,48141924	53,03065177	52,87135056	47,16700399	59,89015878	NA			protein_coding	100546378
942	ENSMGAG00000001924	MSTRG.5546	2,393613627	0,780173	0,86312	3,621215733	0,99431142	1,920163234	1,762099502	CCDC85A	NA		protein_coding	NA
943	ENSMGAG00000001925	MSTRG.7929	20,30533543	19,43216916	34,16544376	38,13516568	39,47544186	35,75747951	31,21183923	ERLIN2	ERLIN2	ER lipid raft associated 2 [Source:HGNC Symbol;Acc:HGNC:1356]	protein_coding	NA
944	ENSMGAG00000001927	MSTRG.15293	2,91526199	2,590204956	6,232891933	6,888086188	6,222241308	15,30542032	6,692351116	UBAP1	NA	ubiquitin associated protein 1 [Source:HGNC Symbol;Acc:HGNC:12461]	protein_coding	100548986
945	ENSMGAG00000001929	MSTRG.8244	796,3498804	336,0919786	400,171996	689,6393973	502,3834708	994,731148	619,8946452	HSPA8	HSPA8	heat shock protein family A (Hsp70) member 8 [Source:HGNC Symbol;Acc:HGNC:5241]	protein_coding	100551334
946	ENSMGAG00000001931	MSTRG.7363	9,406058982	10,42208786	10,00883136	10,16156266	11,02083489	9,347862158	10,06120632	UQCC1	UQCC1	NA	NA	NA
947	ENSMGAG00000001932	MSTRG.13481	3,100805566	3,093539053	5,261047282	5,384628638	5,425058165	4,251191903	4,419378435	ANKRA2	ANKRA2	ankyrin repeat family A member 2 [Source:HGNC Symbol;Acc:HGNC:13208]	protein_coding	NA
948	ENSMGAG00000001933	MSTRG.3859	32,85173937	18,03778719	17,169834	21,36934477	30,81473023	19,69559803	23,32317227	CISH	NA		protein_coding	NA
949	ENSMGAG00000001934	MSTRG.2722	3,549375345	6,142715172	5,679781519	5,391421924	3,877134986	6,911284655	5,258618933	SLC35G2	SLC35G2		protein_coding	100547532
950	ENSMGAG00000001935	MSTRG.2220	2,801132897	2,662219471	2,483096854	2,622386441	2,341633397	2,622420787	2,588814975	NPL	NA		protein_coding	100538535
951	ENSMGAG00000001936	MSTRG.4933	4,010700213	3,983549926	9,678980069	11,79146903	11,16703439	26,03057716	11,11038513	EP400	NA		protein_coding	100547851
952	ENSMGAG00000001937	MSTRG.13483	3,882282463	3,483292672	4,610043537	5,280389744	4,455711438	5,829598498	4,590219725	UTP15	UTP15	UTP15 small subunit processome component [Source:HGNC Symbol;Acc:HGNC:25758]	protein_coding	NA
953	ENSMGAG00000001938	MSTRG.2723	1,049168	1,463359	2,682749	2,199157	2,460862299	2,407171	2,043744383	STAG1	STAG1		protein_coding	NA
954	ENSMGAG00000001940	MSTRG.5547	17,139353	0,562709	0,616399	11,281374	1,096874	0,328368	5,170846167	EFEMP1	NA		protein_coding	NA
955	ENSMGAG00000001941	MSTRG.8654	7,730862	1,165029	0,294942	3,676172	0,445157	0,960081	2,378707167	NA	MYL4		protein_coding	NA
956	ENSMGAG00000001945	MSTRG.12097	7,590236	14,234091	10,986889	8,861338	9,470981	7,862611	9,834357667	SLC19A1	NA	solute carrier family 19 member 1 [Source:HGNC Symbol;Acc:HGNC:10937]	protein_coding	100544028
957	ENSMGAG00000001946	MSTRG.9890	5,086486018	3,064267097	8,245581276	12,75220843	9,292325859	11,87500229	8,385978496	FNIP2	NA	folliculin interacting protein 2 [Source:HGNC Symbol;Acc:HGNC:29280]	protein_coding	NA
958	ENSMGAG00000001950	MSTRG.9700	78,818253	132,483093	78,109177	84,550377	95,710144	59,274529	88,1575955	SF3A2	SF3A2		protein_coding	100546222
959	ENSMGAG00000001952	MSTRG.5550	2,900902	2,847797	5,53630757	5,725975017	6,470257404	4,919440909	4,73344665	PNPT1	NA	polyribonucleotide nucleotidyltransferase 1 [Source:HGNC Symbol;Acc:HGNC:23166]	protein_coding	NA
960	ENSMGAG00000001953	MSTRG.13124	43,62257813	25,9630354	21,04700072	28,63775363	26,316684	21,51190689	27,84982646	ZDHHC9	ZDHHC9		protein_coding	NA
961	ENSMGAG00000001957	MSTRG.3498	2,573695652	9,358022356	11,24825988	6,820722768	12,3581665	6,899484609	8,209725293	SLC9A5	SLC9A5		protein_coding	NA
962	ENSMGAG00000001958	MSTRG.4927	4,848638666	5,212961716	5,703093243	6,431739619	5,365235394	9,421943135	6,163935296	PUS1	NA		protein_coding	100548003
963	ENSMGAG00000001962	MSTRG.8656	23,76299908	14,44540319	20,56426591	28,9354158	23,2716016	27,68938029	23,11151098	CDC27	CDC27		protein_coding	NA
964	ENSMGAG00000001963	MSTRG.7944	26,84116388	0,825918909	0,327713416	3,270331314	0,425050307	0,240440974	5,3217698	TACC1	TACC1		protein_coding	NA
965	ENSMGAG00000001964	MSTRG.8049	49,52715853	43,79768816	31,30170439	34,04161449	35,36478112	33,48039193	37,91888977	TMEM50A	TMEM50A		protein_coding	100546431
966	ENSMGAG00000001965	MSTRG.7365	42,36974583	48,30865293	49,71610958	54,87668454	50,7253832	61,20762738	51,20070058	NA	EIF6		protein_coding	NA
967	ENSMGAG00000001967	MSTRG.12098	113,8266281	14,6034093	4,95573944	22,38812064	5,119565824	5,905726608	27,79986499	COL18A1	NA		pseudogene	NA
968	ENSMGAG00000001969	MSTRG.8246	0,294676	0,384967	1,146047	2,357842	1,284722	1,305936	1,129031667	UBASH3B	UBASH3B	ubiquitin associated and SH3 domain containing B [Source:HGNC Symbol;Acc:HGNC:29884]	protein_coding	NA
969	ENSMGAG00000001973	MSTRG.4931	3,68308543	1,453031771	3,045805929	7,869100926	3,590025036	11,0804607	5,120251631	ULK1	NA		protein_coding	100548157
970	ENSMGAG00000001975	MSTRG.7048	0,118089909	2,779994699	4,359486921	3,430458511	5,725377227	1,760731085	3,029023059	NA		NA	NA	NA
971	ENSMGAG00000001976	MSTRG.2219	1,899495993	2,270334764	8,809657391	10,22889345	13,11348437	15,93332061	8,709197762	ZBTB37	NA		protein_coding	NA
972	ENSMGAG00000001978	MSTRG.15328	43,596409	0,844387	0,188508	13,875054	1,084001	0,251368	9,973287833	NA	NA		protein_coding	723980
973	ENSMGAG00000001981	MSTRG.9698	875,491882	525,605286	355,240051	463,499939	384,056274	429,636902	505,588389	OAZ1	OAZ1		protein_coding	NA
974	ENSMGAG00000001982	MSTRG.5313	2,316809	4,957781	13,67993	7,008198	8,353986	8,829873	7,5244295	NA			protein_coding	NA
975	ENSMGAG00000001985	MSTRG.7369	1,579668129	2,393006546	2,061421668	2,30581548	2,222647552	2,304181925	2,144456883	MMP24	MMP24	matrix metallopeptidase 24 [Source:HGNC Symbol;Acc:HGNC:7172]	protein_coding	100541171
976	ENSMGAG00000001987	MSTRG.15353	0,175505	2,153656	2,838678	1,7815	1,80941	0,943102	1,616975167	ARHGEF39	NA	Rho guanine nucleotide exchange factor 39 [Source:HGNC Symbol;Acc:HGNC:25909]	protein_coding	100540309
977	ENSMGAG00000001989	MSTRG.15422	4,021482984	6,29538756	8,187759779	6,545245468	7,365179044	4,806303413	6,203559708	NA	NA	NA	NA	NA
978	ENSMGAG00000001990	MSTRG.5316	12,82724458	12,90959034	14,99791394	14,95860325	14,27774324	13,33491426	13,88433493	NA			protein_coding	NA
979	ENSMGAG00000001992	MSTRG.7072	4,388319316	6,656535672	12,16139648	10,33897062	11,86090801	9,213266157	9,10323271	MTMR4	MTMR4		protein_coding	100549025
980	ENSMGAG00000001994	MSTRG.15330	65,18977272	37,6254106	46,11323416	44,88056787	39,52303549	57,65839419	48,49840251	CREB3	NA	cAMP responsive element binding protein 3 [Source:HGNC Symbol;Acc:HGNC:2347]	protein_coding	NA
981	ENSMGAG00000001995	MSTRG.13486	89,353226	48,037689	33,809258	42,153629	33,76371	38,628574	47,62434767	MAF1	MAF1		protein_coding	100545507
982	ENSMGAG00000001997	MSTRG.3488	12,70801675	10,08920307	7,016569347	7,940055412	7,101979362	10,27208035	9,187984048	SETD6	SETD6		protein_coding	NA
983	ENSMGAG00000001999	MSTRG.9893	9,421716345	6,739181517	16,06724504	22,28698756	18,14389054	25,36706848	16,33768158	RAPGEF2	NA	Rap guanine nucleotide exchange factor 2 [Source:HGNC Symbol;Acc:HGNC:16854]	protein_coding	100549357
984	ENSMGAG00000002002	MSTRG.3850	4,209558	2,9172	1,750445	2,467536	1,612873	1,483975	2,406931167	FCHSD1	NA		protein_coding	NA
985	ENSMGAG00000002004	MSTRG.7940	40,44891565	23,88347549	25,15106697	26,6085191	16,63108762	21,29618508	25,66987498	FGFR1	FGFR1	fibroblast growth factor receptor 1 [Source:HGNC Symbol;Acc:HGNC:3688]	protein_coding	100547498
986	ENSMGAG00000002005	MSTRG.10633	1,09390717	7,98436256	12,00438956	9,35632108	12,51385539	6,854939749	8,301295919	GAS2	NA	growth arrest specific 2 [Source:HGNC Symbol;Acc:HGNC:4167]	protein_coding	100548240
987	ENSMGAG00000002006	MSTRG.15296	0,085826	0,555195	5,755131	4,899368	5,250545	5,18354	3,621600833	FAM219A	NA		protein_coding	NA
988	ENSMGAG00000002007	MSTRG.8649	20,46798989	8,402877441	8,985407493	11,832033	9,93970804	13,3179449	12,15766013	KANSL1	KANSL1	NA	NA	NA
989	ENSMGAG00000002008	MSTRG.15648	0,540093	0,648988	6,808993	6,455142	9,084670632	4,517809	4,675949272	JMY	NA	NA	NA	NA
990	ENSMGAG00000002011	MSTRG.8257	134,5894018	126,3484172	157,4407251	192,0885726	185,350239	226,1914261	170,334797	SORL1	SORL1	sortilin related receptor 1 [Source:HGNC Symbol;Acc:HGNC:11185]	protein_coding	100548262
991	ENSMGAG00000002012	MSTRG.7939	4,323508339	4,910706013	5,126880444	5,165943593	4,54943947	6,492666519	5,094857396	LETM2	LETM2	leucine zipper and EF-hand containing transmembrane protein 2 [Source:HGNC Symbol;Acc:HGNC:14648]	protein_coding	100547345
992	ENSMGAG00000002016	MSTRG.8446	61,307423	90,478378	73,701157	114,050117	75,10675	39,60059	75,7074025	CSRP1	CSRP1	cysteine and glycine rich protein 1 [Source:HGNC Symbol;Acc:HGNC:2469]	protein_coding	NA
993	ENSMGAG00000002017	MSTRG.8050	47,10714199	31,89648816	36,8319617	34,67086057	44,07787529	33,37964138	37,99399485	RSRP1	RSRP1		protein_coding	100546580
994	ENSMGAG00000002018	MSTRG.13128	9,683566435	3,780265361	3,863295614	5,448020986	3,812320086	5,067537175	5,275834276	OCRL	OCRL		protein_coding	NA
995	ENSMGAG00000002019	MSTRG.8051	46,386768	46,431808	30,106268	29,716799	30,483414	23,952414	34,51291183	SYF2	SYF2		protein_coding	100549797
996	ENSMGAG00000002021	MSTRG.5551	6,632001574	9,472077094	15,68511807	14,17306272	14,72820283	8,566986297	11,5429081	PPP4R3B	NA		protein_coding	100541441
997	ENSMGAG00000002022	MSTRG.7704	3,111182	2,525155	3,051643	4,527086	2,984246	3,36195	3,260210333	PANK4	PANK4		protein_coding	NA
998	ENSMGAG00000002025	MSTRG.8664	5,135149819	5,557743502	24,41318179	26,10680577	27,642909	23,96468116	18,80341184	KAT7	KAT7	lysine acetyltransferase 7 [Source:HGNC Symbol;Acc:HGNC:17016]	protein_coding	NA
999	ENSMGAG00000002028	MSTRG.7943	2,628198703	3,711212457	7,053511427	6,658752134	7,374148415	5,783949454	5,534962098	NSD3	NSD3	nuclear receptor binding SET domain protein 3 [Source:HGNC Symbol;Acc:HGNC:12767]	protein_coding	100550821
1000	ENSMGAG00000002030	MSTRG.7068	5,290349767	5,999460943	4,059935427	3,354040599	3,555953874	5,140843073	4,566763947	LIMK1	LIMK1		protein_coding	100550102
1001	ENSMGAG00000002031	MSTRG.12603	19,16897015	11,25781645	12,73975682	15,64302089	14,25417799	15,80688864	14,81177182	ERLIN1	NA	ER lipid raft associated 1 [Source:HGNC Symbol;Acc:HGNC:16947]	protein_coding	NA
1002	ENSMGAG00000002032	MSTRG.9701	16,75625912	53,55879818	31,67534367	27,88190948	37,94710002	23,95089706	31,96171792	PLEKHJ1	PLEKHJ1		protein_coding	NA
1003	ENSMGAG00000002033	MSTRG.2224	1,370372	1,864733	16,260429	17,677711	19,410147	11,89473	11,41302033	RC3H1	NA	ring finger and CCCH-type domains 1 [Source:HGNC Symbol;Acc:HGNC:29434]	protein_coding	NA
1004	ENSMGAG00000002036	MSTRG.15343	19,36634173	12,33152607	14,538303	15,4022897	13,51600283	15,95628505	15,18512473	TLN1	NA	talin 1 [Source:HGNC Symbol;Acc:HGNC:11845]	protein_coding	NA
1005	ENSMGAG00000002037	MSTRG.9705	2,128714909	6,523857344	16,62517426	10,99237627	14,4123383	10,14579001	10,13804185	DOT1L	DOT1L		protein_coding	100546682
1006	ENSMGAG00000002038	MSTRG.3499	54,250858	30,314177	25,197573	31,813454	22,648802	33,268272	32,91552267	AARS1	AARS1		protein_coding	100545071
1007	ENSMGAG00000002039	MSTRG.15994	1,004603976	6,001472609	13,60692887	12,63251137	10,17401742	7,479895011	8,483238209	CKS2	NA	CDC28 protein kinase regulatory subunit 2 [Source:HGNC Symbol;Acc:HGNC:2000]	protein_coding	NA
1008	ENSMGAG00000002040	MSTRG.6753	3,515508668	6,446187251	5,498699135	4,556278025	5,456347938	4,784834457	5,042975912	SCO1	SCO1	synthesis of cytochrome C oxidase 1 [Source:HGNC Symbol;Acc:HGNC:10603]	protein_coding	NA
1009	ENSMGAG00000002041	MSTRG.8048	6,556530637	2,674302066	3,330785645	10,46248787	3,231632093	4,359084902	5,102470535	CLIC4	CLIC4		protein_coding	NA
1010	ENSMGAG00000002044	MSTRG.8448	0,353454563	2,456823677	6,73686436	9,149655663	6,225681278	1,13858411	4,343510608	NA			protein_coding	NA
1011	ENSMGAG00000002047	MSTRG.15610	0,130590368	0,371682667	4,79840726	4,107060158	5,021783834	2,658611034	2,848022554	SREK1	NA	splicing regulatory glutamic acid and lysine rich protein 1 [Source:HGNC Symbol;Acc:HGNC:17882]	protein_coding	NA
1012	ENSMGAG00000002048	MSTRG.8665	28,66324587	15,02437937	11,12821986	13,9680813	13,99914597	6,476861663	14,87665567	FAM117A	FAM117A	family with sequence similarity 117 member A [Source:HGNC Symbol;Acc:HGNC:24179]	protein_coding	NA
1013	ENSMGAG00000002049	MSTRG.4528	6,068217987	5,345838511	4,0247162	5,787510333	5,938723776	6,541527787	5,617755766	C7orf50	C7orf50	NA	NA	NA
1014	ENSMGAG00000002050	MSTRG.8835	2,675256235	3,438455807	7,234645351	7,72637116	7,666296024	7,441286989	6,030385261	TGFBR1	NA		protein_coding	NA
1015	ENSMGAG00000002052	MSTRG.7371	76,62252839	156,5148771	97,42967061	78,25571377	110,5303201	109,793394	104,8577507	MAP1LC3A	MAP1LC3A	microtubule associated protein 1 light chain 3 alpha [Source:HGNC Symbol;Acc:HGNC:6838]	protein_coding	NA
1016	ENSMGAG00000002053	MSTRG.16288	2,114572	2,428381	3,49969	3,77997	3,972156	3,005689	3,133409667	RAD17	NA	RAD17 checkpoint clamp loader component [Source:HGNC Symbol;Acc:HGNC:9807]	protein_coding	100551285
1017	ENSMGAG00000002054	MSTRG.10639	4,020612399	4,70208	11,10286984	10,53492981	9,896894246	10,81930815	8,512782408	ANO5	NA	anoctamin 5 [Source:HGNC Symbol;Acc:HGNC:27337]	protein_coding	NA
1018	ENSMGAG00000002055	MSTRG.3854	15,60082044	14,20295355	11,71131083	12,92570375	12,78796164	11,64647717	13,14587123	HDAC3	NA		protein_coding	100541774
1019	ENSMGAG00000002056	MSTRG.8450	13,70975244	62,17457426	45,70004466	36,95759164	59,990906	22,69298813	40,20430952	TMEM9	TMEM9		protein_coding	100550211
1020	ENSMGAG00000002057	MSTRG.7371	76,62252839	156,5148771	97,42967061	78,25571377	110,5303201	109,793394	104,8577507	DYNLRB1	DYNLRB1	dynein light chain roadblock-type 1 [Source:HGNC Symbol;Acc:HGNC:15468]	protein_coding	NA
1021	ENSMGAG00000002058	MSTRG.4524	2,977807	1,496779	2,407154	2,263204	2,266724	1,83156	2,207204667	DNAAF5	DNAAF5		protein_coding	NA
1022	ENSMGAG00000002060	MSTRG.8053	21,8019474	22,15707603	34,78503688	37,26585047	38,93194587	34,38010635	31,5536605	SRRM1	SRRM1		protein_coding	NA
1023	ENSMGAG00000002062	MSTRG.2725	13,87862787	15,97631612	16,48837893	13,58347067	13,95620388	13,61907136	14,58367814	PCCB	PCCB	propionyl-CoA carboxylase subunit beta [Source:HGNC Symbol;Acc:HGNC:8654]	protein_coding	NA
1024	ENSMGAG00000002063	MSTRG.8666	190,734528	119,125641	87,730354	142,787369	106,854874	115,481422	127,1190313	SLC35B1	SLC35B1	solute carrier family 35 member B1 [Source:HGNC Symbol;Acc:HGNC:20798]	protein_coding	NA
1025	ENSMGAG00000002065	MSTRG.7373	1,667331	2,497245	5,667598	5,915851	6,043077	5,135697	4,487799833	ITCH	ITCH	itchy E3 ubiquitin protein ligase [Source:HGNC Symbol;Acc:HGNC:13890]	protein_coding	NA
1026	ENSMGAG00000002067	MSTRG.8453	27,02684159	28,05437156	16,7600667	21,09330554	21,49468874	19,5324141	22,32694804	TMEM183A	TMEM183A		protein_coding	NA
1027	ENSMGAG00000002069	MSTRG.8835	2,675256235	3,438455807	7,234645351	7,72637116	7,666296024	7,441286989	6,030385261	RECK	NA		protein_coding	NA
1028	ENSMGAG00000002071	MSTRG.7943	2,628198703	3,711212457	7,053511427	6,658752134	7,374148415	5,783949454	5,534962098	PLPP5	PLPP5	phospholipid phosphatase 5 [Source:HGNC Symbol;Acc:HGNC:25026]	protein_coding	NA
1029	ENSMGAG00000002072	MSTRG.2229	1,606800778	0,55701478	1,129222715	1,970873998	1,11520264	1,539195005	1,319718319	RABGAP1L	NA		protein_coding	100538845
1030	ENSMGAG00000002073	MSTRG.4527	4,404917287	6,495406907	13,43279532	12,28189053	10,50526493	10,90417197	9,670741159	SUN1	SUN1		protein_coding	NA
1031	ENSMGAG00000002074	MSTRG.8262	7,039194973	4,430062529	3,459252049	7,624897315	5,581188765	6,638416129	5,79550196	GRIK4	GRIK4	glutamate ionotropic receptor kainate type subunit 4 [Source:HGNC Symbol;Acc:HGNC:4582]	protein_coding	NA
1032	ENSMGAG00000002075	MSTRG.12605	8,260840406	6,576595416	6,800363889	9,6096439	6,07369661	5,568804262	7,14832408	CWF19L1	NA	CWF19 like cell cycle control factor 1 [Source:HGNC Symbol;Acc:HGNC:25613]	protein_coding	NA
1033	ENSMGAG00000002077	MSTRG.7942	35,30829189	28,67247299	19,36471944	18,78402149	19,68935988	22,46248553	24,04689187	DDHD2	DDHD2	DDHD domain containing 2 [Source:HGNC Symbol;Acc:HGNC:29106]	protein_coding	NA
1034	ENSMGAG00000002078	MSTRG.14739	2,50896	7,845318	7,234891	3,926344	4,783793	4,568747	5,1446755	NA	NA	NA	NA	NA
1035	ENSMGAG00000002079	MSTRG.3860	7,92385611	9,53375636	8,869242112	9,355517117	9,241017306	10,29155101	9,202490002	MAPKAPK3	NA	NA	NA	NA
1036	ENSMGAG00000002080	MSTRG.6756	3,111220853	3,251824137	3,003522934	3,550266222	3,541909768	4,775407333	3,539025208	MAP2K4	MAP2K4		protein_coding	100544828
1037	ENSMGAG00000002083	MSTRG.3113	22,12820351	21,27036705	23,24303689	23,74129079	26,16473206	20,9418098	22,91490668	NPTN	NA	neuroplastin [Source:HGNC Symbol;Acc:HGNC:17867]	protein_coding	100541875
1038	ENSMGAG00000002084	MSTRG.14738	14,11529861	2,913909544	1,966207643	7,373591991	1,667094921	8,773897066	6,134999962	NA	NA	NA	NA	NA
1039	ENSMGAG00000002086	MSTRG.7074	93,98438707	2,920309463	1,151389809	27,87659291	2,808077882	0,874291964	21,60250818	NA			lncRNA	NA
1040	ENSMGAG00000002087	MSTRG.10637	0,482298	13,047411	18,24918	8,073878	13,308283	4,397569	9,593103167	NA	NA	NA	NA	NA
1041	ENSMGAG00000002088	MSTRG.4227	1,097266	2,369658	3,345182	3,370291	2,841314	1,80875	2,472076833	SPDL1	SPDL1	spindle apparatus coiled-coil protein 1 [Source:HGNC Symbol;Acc:HGNC:26010]	protein_coding	100539831
1042	ENSMGAG00000002091	MSTRG.9707	23,94277816	25,82258504	34,99058996	35,88865339	39,2603518	34,13922413	32,34069708	AP3D1	AP3D1		protein_coding	NA
1043	ENSMGAG00000002092	MSTRG.10643	0,860024975	0,721809394	1,792713191	0,892889437	0,966892835	2,504978106	1,289884656	NELL1	NA	neural EGFL like 1 [Source:HGNC Symbol;Acc:HGNC:7750]	protein_coding	100549928
1044	ENSMGAG00000002093	MSTRG.5278	5,173161544	5,440686224	12,50269781	9,167864032	11,63804178	11,70783409	9,271714247	DPH7	DPH7		protein_coding	NA
1045	ENSMGAG00000002094	MSTRG.13126	0,361115	0,809615	2,291774	3,033646	2,625418	0,987581	1,684858167	ERCC6L	ERCC6L		protein_coding	100543568
1046	ENSMGAG00000002097	MSTRG.3869	1,771752962	1,924790515	6,009028984	8,017334577	8,978398145	6,078770491	5,463345946	DOCK3	NA	NA	NA	NA
1047	ENSMGAG00000002099	MSTRG.8668	21,96432744	16,92861684	18,72285353	20,05837097	18,99460688	15,13945768	18,63470556	SPOP	SPOP	speckle type BTB/POZ protein [Source:HGNC Symbol;Acc:HGNC:11254]	protein_coding	NA
1048	ENSMGAG00000002100	MSTRG.8052	0,456795	1,924855	1,680665	1,201275	1,093865	1,033325	1,231796667	NCMAP	NCMAP		protein_coding	104914306
1049	ENSMGAG00000002102	MSTRG.2727	1,268985634	1,143564624	2,777678666	3,03345416	3,339356581	2,583559069	2,357766456	MSL2	MSL2		protein_coding	NA
1050	ENSMGAG00000002103	MSTRG.13495	7,406890503	0,764517941	0,343456212	3,081105639	0,703086471	0,819333855	2,186398437	NCKAP1L	NCKAP1L		protein_coding	100545969
1051	ENSMGAG00000002105	MSTRG.8054	1,057606935	2,46351188	2,620699446	2,440996163	2,09017433	1,235053946	1,984673783	TRNAU1AP	TRNAU1AP		protein_coding	100550258
1052	ENSMGAG00000002106	MSTRG.14736	16,32801475	18,99251646	12,2002124	12,13171892	12,46400094	12,76364854	14,14668533	ANAPC2	NA		protein_coding	NA
1053	ENSMGAG00000002107	MSTRG.5554	1,47219772	8,801358878	15,79384825	9,335513896	16,03836665	10,1313086	10,262099	CCDC88A	NA		protein_coding	NA
1054	ENSMGAG00000002109	MSTRG.2728	0,71153863	1,800057536	4,787352545	2,809784377	4,418612138	2,070619076	2,766327384	PPP2R3A	PPP2R3A		protein_coding	NA
1055	ENSMGAG00000002111	MSTRG.3097	21,66753	24,575415	21,976501	22,202248	22,610378	16,459475	21,5819245	CD276	NA	CD276 molecule [Source:HGNC Symbol;Acc:HGNC:19137]	protein_coding	NA
1056	ENSMGAG00000002112	MSTRG.10643	0,860024975	0,721809394	1,792713191	0,892889437	0,966892835	2,504978106	1,289884656	SLC6A5	NA	solute carrier family 6 member 5 [Source:HGNC Symbol;Acc:HGNC:11051]	protein_coding	NA
1057	ENSMGAG00000002116	MSTRG.7705	0,559656446	2,033868629	6,977622858	6,820062085	8,591104687	3,398125322	4,730073338	NA			protein_coding	100550056
1058	ENSMGAG00000002117	MSTRG.2228	263,9052026	521,3729318	531,1194535	436,1536924	509,5215659	524,7451316	464,4696629	CACYBP	NA		protein_coding	100539252
1059	ENSMGAG00000002119	MSTRG.7070	30,856356	24,057741	29,507179	33,268284	31,893467	36,569939	31,02549433	SBDS	SBDS		protein_coding	100550255
1060	ENSMGAG00000002120	MSTRG.7938	89,36164952	34,49858794	24,03542455	37,85650555	26,39402218	54,19217403	44,3897273	BAG4	BAG4	NA	NA	NA
1061	ENSMGAG00000002121	MSTRG.5320	127,7646336	71,84662659	69,89266913	109,6641639	96,99042747	117,2448732	98,90056566	NA			protein_coding	100551074
1062	ENSMGAG00000002122	MSTRG.12093	16,91151839	23,44464631	20,70541462	18,49625948	19,02811253	15,70537761	19,04855482	NDUFA10	NA	NADH:ubiquinone oxidoreductase subunit A10 [Source:HGNC Symbol;Acc:HGNC:7684]	protein_coding	100545737
1063	ENSMGAG00000002125	MSTRG.7937	51,14694394	62,30738494	39,53488251	31,76758007	38,85929136	39,83058303	43,90777764	LSM1	LSM1	LSM1 homolog, mRNA degradation associated [Source:HGNC Symbol;Acc:HGNC:20472]	protein_coding	100550668
1064	ENSMGAG00000002126	MSTRG.8822	2,244407958	2,289141354	5,460969237	5,654496196	5,293464121	4,436241539	4,229786734	ADNP2	NA	ADNP homeobox 2 [Source:HGNC Symbol;Acc:HGNC:23803]	protein_coding	100544227
1065	ENSMGAG00000002127	MSTRG.2236	44,92822943	68,56413501	49,2863346	36,46954994	47,60471642	36,41458814	47,21125892	MRPS14	NA	mitochondrial ribosomal protein S14 [Source:HGNC Symbol;Acc:HGNC:14049]	protein_coding	100542176
1066	ENSMGAG00000002129	MSTRG.8833	2,879437103	8,206735	7,616204	6,570027774	6,602246	3,871352114	5,957666998	RBFA	NA		protein_coding	NA
1067	ENSMGAG00000002130	MSTRG.7936	4137,553223	685,763672	624,574402	2036,225098	669,730591	2369,592041	1753,906505	STAR	STAR	steroidogenic acute regulatory protein [Source:HGNC Symbol;Acc:HGNC:11359]	protein_coding	100546732
1068	ENSMGAG00000002132	MSTRG.2238	3,683617512	4,703389822	5,320404872	3,883730449	3,916838832	7,927064182	4,905840945	TNN	NA		protein_coding	100542328
1069	ENSMGAG00000002133	MSTRG.9894	2,094530249	2,504203217	3,503559384	3,133432866	2,764778376	2,712252475	2,785459428	NAF1	NA	nuclear assembly factor 1 ribonucleoprotein [Source:HGNC Symbol;Acc:HGNC:25126]	protein_coding	NA
1070	ENSMGAG00000002134	MSTRG.6758	6,818084	6,538878	8,302265	8,826781	8,513857	9,687197	8,114510333	ELAC2	ELAC2		protein_coding	100545129
1071	ENSMGAG00000002136	MSTRG.8670	6,920119	42,144733	36,791748	65,362267	81,651527	58,732105	48,6004165	NGFR	NGFR	nerve growth factor receptor [Source:HGNC Symbol;Acc:HGNC:7809]	protein_coding	NA
1072	ENSMGAG00000002138	MSTRG.12099	5,044773815	1,356845189	3,199459497	10,57524886	4,855730286	9,666025954	5,783013934	HDAC4	NA	histone deacetylase 4 [Source:HGNC Symbol;Acc:HGNC:14063]	protein_coding	NA
1073	ENSMGAG00000002139	MSTRG.8834	1,005794111	2,135902389	1,927124341	2,460675933	1,339924003	1,298091273	1,694585342	NA	NA		protein_coding	NA
1074	ENSMGAG00000002142	MSTRG.2721	4,96403867	4,949719369	6,843065629	6,500463087	7,147669215	6,692937029	6,182982167	DBR1	DBR1		protein_coding	NA
1075	ENSMGAG00000002143	MSTRG.7372	14,781615	32,400459	51,662624	37,612118	34,386341	27,191261	33,00573633	AHCY	AHCY	adenosylhomocysteinase [Source:HGNC Symbol;Acc:HGNC:343]	protein_coding	100542036
1076	ENSMGAG00000002145	MSTRG.3502	19,94742791	16,12765202	11,09055123	11,43308661	10,84143837	9,109337364	13,09158225	NA			protein_coding	104912982
1077	ENSMGAG00000002147	MSTRG.9898	15,92059932	16,1026544	13,34699001	12,8069114	10,88402621	10,64722694	13,28473471	TMA16	NA	translation machinery associated 16 homolog [Source:HGNC Symbol;Acc:HGNC:25638]	protein_coding	100550385
1078	ENSMGAG00000002148	MSTRG.7935	38,31787738	74,41735587	63,602856	51,787315	70,42331267	35,942005	55,74845365	ASH2L	ASH2L	ASH2 like, histone lysine methyltransferase complex subunit [Source:HGNC Symbol;Acc:HGNC:744]	protein_coding	NA
1079	ENSMGAG00000002149	MSTRG.7705	0,559656446	2,033868629	6,977622858	6,820062085	8,591104687	3,398125322	4,730073338	PLCH2	PLCH2	phospholipase C eta 2 [Source:HGNC Symbol;Acc:HGNC:29037]	protein_coding	100538446
1080	ENSMGAG00000002151	MSTRG.13135	20,34876017	0,830942286	0,283924	5,955221637	0,736532586	1,158182432	4,885593852	CLIC2	CLIC2		protein_coding	100540332
1081	ENSMGAG00000002153	MSTRG.8831	5,159021456	6,031389327	3,762233408	3,330423063	3,836591169	3,044649752	4,194051362	TXNL4A	NA	thioredoxin like 4A [Source:HGNC Symbol;Acc:HGNC:30551]	protein_coding	100542679
1082	ENSMGAG00000002154	MSTRG.9899	0,477458116	1,300970658	2,118731122	2,536296583	2,265433452	1,362938857	1,676971465	MARCHF1	NA	membrane associated ring-CH-type finger 1 [Source:HGNC Symbol;Acc:HGNC:26077]	protein_coding	100550845
1083	ENSMGAG00000002162	MSTRG.2729	1,947477189	2,839074499	3,569169675	3,259701451	3,593678415	3,372885595	3,096997804	ARMC8	ARMC8		protein_coding	NA
1084	ENSMGAG00000002164	MSTRG.8838	2,985885408	6,026309042	7,250312997	6,849570494	6,02369621	6,951735342	6,014584916	SLC66A2	NA	solute carrier family 66 member 2 [Source:HGNC Symbol;Acc:HGNC:26188]	protein_coding	NA
1085	ENSMGAG00000002167	MSTRG.9895	2,273304553	4,461141447	5,69931251	5,5060037	6,863266669	3,864178555	4,777867906	TMEM192	NA	transmembrane protein 192 [Source:HGNC Symbol;Acc:HGNC:26775]	protein_coding	NA
1086	ENSMGAG00000002172	MSTRG.4526	17,12256118	15,3339687	14,57287929	14,43498461	16,06526502	13,90679786	15,23940944	GET4	GET4		protein_coding	NA
1087	ENSMGAG00000002173	MSTRG.13137	9,034241	5,613857	7,921505	6,96602	8,120314	5,35671	7,1687745	FOXO4	FOXO4		protein_coding	NA
1088	ENSMGAG00000002174	MSTRG.7374	43,5775309	33,98878572	33,77564075	43,12284762	36,95264487	43,12618696	39,09060614	EIF2S2	EIF2S2	eukaryotic translation initiation factor 2 subunit beta [Source:HGNC Symbol;Acc:HGNC:3266]	protein_coding	100544359
1089	ENSMGAG00000002175	MSTRG.9710	22,547678	20,937984	16,936916	16,859591	22,912085	18,49564	19,781649	MKNK2	MKNK2		protein_coding	NA
1090	ENSMGAG00000002176	MSTRG.7071	10,39069305	9,734373528	9,927239735	10,15917564	9,373322255	8,060864802	9,6076115	NA			protein_coding	100550560
1091	ENSMGAG00000002177	MSTRG.9714	17,602217	23,606968	15,759953	11,832692	15,887872	10,557225	15,87448783	NA			protein_coding	100547143
1092	ENSMGAG00000002179	MSTRG.8672	4,241729283	3,56277603	4,623512904	6,330450812	4,224568504	8,392552632	5,229265028	MPP3	MPP3	membrane palmitoylated protein 3 [Source:HGNC Symbol;Acc:HGNC:7221]	protein_coding	100546279
1093	ENSMGAG00000002181	MSTRG.3115	8,33918809	21,18597052	17,5873413	19,32992868	19,27770557	14,46923876	16,69822882	LOXL1	NA	lysyl oxidase like 1 [Source:HGNC Symbol;Acc:HGNC:6665]	protein_coding	NA
1094	ENSMGAG00000002182	MSTRG.9896	20,93686884	21,26585633	34,33167832	37,62255097	36,86231092	44,34543086	32,5607827	KLHL2	NA	kelch like family member 2 [Source:HGNC Symbol;Acc:HGNC:6353]	protein_coding	100551148
1095	ENSMGAG00000002183	MSTRG.2239	4,001031467	3,247803816	3,497436435	4,309603021	3,675851992	4,77718854	3,918152545	TNR	NA		protein_coding	NA
1096	ENSMGAG00000002184	MSTRG.7694	11,9306208	15,30959934	12,5312395	10,16257366	10,85864598	7,872669	11,44422471	PEX10	PEX10		protein_coding	NA
1097	ENSMGAG00000002185	MSTRG.8839	1,373254	0,221939	0,490404	4,666175	1,137957	0,335138	1,370811167	KCNG2	NA	potassium voltage-gated channel modifier subfamily G member 2 [Source:HGNC Symbol;Acc:HGNC:6249]	protein_coding	100542835
1098	ENSMGAG00000002186	MSTRG.8258	84,84835137	130,753769	81,58744595	65,58212229	87,04655372	82,14663552	88,66081297	SC5D	SC5D	sterol-C5-desaturase [Source:HGNC Symbol;Acc:HGNC:10547]	protein_coding	NA
1099	ENSMGAG00000002189	MSTRG.5320	127,7646336	71,84662659	69,89266913	109,6641639	96,99042747	117,2448732	98,90056566	NA		NA	NA	NA
1100	ENSMGAG00000002190	MSTRG.8258	84,84835137	130,753769	81,58744595	65,58212229	87,04655372	82,14663552	88,66081297	TECTA	TECTA	tectorin alpha [Source:HGNC Symbol;Acc:HGNC:11720]	protein_coding	100538651
1101	ENSMGAG00000002191	MSTRG.4935	5,158269738	6,819768812	13,18799938	11,90264553	16,18930438	9,36229125	10,43671318	SFSWAP	NA		protein_coding	100545540
1102	ENSMGAG00000002193	MSTRG.8840	2,087904792	3,896837548	6,692692888	6,214579033	7,040191297	4,859506866	5,131952071	CTDP1	NA	CTD phosphatase subunit 1 [Source:HGNC Symbol;Acc:HGNC:2498]	protein_coding	100545007
1103	ENSMGAG00000002194	MSTRG.3124	3,762633093	15,83314665	14,55040901	12,34851688	14,41839031	5,479248608	11,06539076	C15orf39	NA	chromosome 15 open reading frame 39 [Source:HGNC Symbol;Acc:HGNC:24497]	protein_coding	104912753
1104	ENSMGAG00000002195	MSTRG.10642	2,878750048	3,169243475	3,999914918	4,094622998	4,019381789	6,640461684	4,133729152	PRMT3	NA	protein arginine methyltransferase 3 [Source:HGNC Symbol;Acc:HGNC:30163]	protein_coding	100549619
1105	ENSMGAG00000002196	MSTRG.7695	13,27026714	17,6178245	16,704131	16,38466015	18,10855135	14,20144436	16,04781308	RER1	RER1		protein_coding	NA
1106	ENSMGAG00000002197	MSTRG.4534	119,0389056	20,68943756	7,251222473	58,4143123	13,58999683	95,12893834	52,35213551	ADAP1	ADAP1		protein_coding	NA
1107	ENSMGAG00000002199	MSTRG.9713	29,052158	26,34194	18,169838	20,555357	21,335003	18,828173	22,3804115	CSNK1G2	CSNK1G2		protein_coding	100547605
1108	ENSMGAG00000002200	MSTRG.3503	5,23882079	4,452721428	8,95354375	11,57448052	8,552931672	7,449146501	7,703607443	CTCF	CTCF		protein_coding	NA
1109	ENSMGAG00000002201	MSTRG.13138	65,007202	99,155556	64,787781	55,455231	65,853943	48,725842	66,4975925	SNX12	SNX12	NA	NA	NA
1110	ENSMGAG00000002202	MSTRG.5319	2519,18042	407,988617	244,473679	851,214539	286,097076	693,159912	833,6857072	NA			protein_coding	NA
1111	ENSMGAG00000002203	MSTRG.13140	2,568692952	2,041792757	2,839917547	2,318030225	1,631258136	1,372424701	2,128686053	SLC7A3	SLC7A3		protein_coding	100544186
1112	ENSMGAG00000002204	MSTRG.7696	5,271583681	1,75461457	10,37906464	29,20322247	10,94497204	32,885395	15,07314207	SKI	SKI		protein_coding	100550362
1113	ENSMGAG00000002208	MSTRG.9897	520,167175	371,881317	414,900085	477,744537	379,76004	635,663513	466,6861112	MSMO1	NA	methylsterol monooxygenase 1 [Source:HGNC Symbol;Acc:HGNC:10545]	protein_coding	100550538
1114	ENSMGAG00000002209	MSTRG.2744	4,363964	8,993977	12,820945	9,072902	11,503155	8,192042	9,157830833	VPS8	VPS8		protein_coding	NA
1115	ENSMGAG00000002211	MSTRG.13497	2,948950319	2,025898374	0,953992563	1,448095848	1,004166818	0,92581945	1,551153895	NA	NA	NA	NA	NA
1116	ENSMGAG00000002214	MSTRG.7375	1,866623254	4,533156215	5,877579897	7,20528186	5,898472623	3,189504358	4,761769701	RALY	RALY	RALY heterogeneous nuclear ribonucleoprotein [Source:HGNC Symbol;Acc:HGNC:15921]	protein_coding	100542654
1117	ENSMGAG00000002216	MSTRG.7934	161,9298255	163,9401613	109,1294274	106,9994613	117,3054992	88,63700928	124,6568973	EIF4EBP1	EIF4EBP1		protein_coding	NA
1118	ENSMGAG00000002217	MSTRG.5324	152,6219779	76,48144798	69,22289024	96,86256008	56,48182402	192,3848932	107,3425989	NA			protein_coding	104913658
1119	ENSMGAG00000002219	MSTRG.3863	283,5575241	259,1488708	135,1121571	145,2448333	139,2168239	170,9958132	188,8793371	MANF	NA	mesencephalic astrocyte derived neurotrophic factor [Source:HGNC Symbol;Acc:HGNC:15461]	protein_coding	NA
1120	ENSMGAG00000002220	MSTRG.7078	2,40728059	4,985712982	3,071906011	2,365623794	3,713472391	1,617511777	3,026917924	ABHD11	ABHD11		protein_coding	NA
1121	ENSMGAG00000002223	MSTRG.8469	11,41835886	34,70868588	26,37018418	16,04875492	27,75342238	19,20212975	22,58358933	AHCYL1	AHCYL1	adenosylhomocysteinase like 1 [Source:HGNC Symbol;Acc:HGNC:344]	protein_coding	NA
1122	ENSMGAG00000002224	MSTRG.9901	79,262657	150,993973	206,744095	197,145096	223,897079	132,52269	165,094265	CPE	NA	carboxypeptidase E [Source:HGNC Symbol;Acc:HGNC:2303]	protein_coding	NA
1123	ENSMGAG00000002225	MSTRG.8260	7,026757746	3,291104748	3,766337731	6,302491072	4,764358928	6,998964142	5,358335728	NA			protein_coding	100548415
1124	ENSMGAG00000002227	MSTRG.12095	2,325196449	2,208967376	2,576715172	2,919756142	2,514021705	2,852816924	2,566245628	ASB1	NA	ankyrin repeat and SOCS box containing 1 [Source:HGNC Symbol;Acc:HGNC:16011]	protein_coding	100546805
1125	ENSMGAG00000002228	MSTRG.7698	0,821556	1,715502626	2,475636484	3,034565416	2,871369218	1,75669562	2,112554228	PRKCZ	PRKCZ		protein_coding	100538756
1126	ENSMGAG00000002230	MSTRG.4532	9,966667	4,034258	2,288223	12,017737	1,495072	31,009926	10,13531383	GPER1	GPER1		protein_coding	116216164
1127	ENSMGAG00000002231	MSTRG.4533	105,2322824	50,56126521	31,32035615	48,13407765	30,97524219	71,90280143	56,35433751	ZFAND2A	ZFAND2A		protein_coding	100547491
1128	ENSMGAG00000002234	MSTRG.8266	7,923616052	3,881764228	12,22799012	15,76868089	12,28665718	16,19456356	11,38054534	ARHGEF12	ARHGEF12	Rho guanine nucleotide exchange factor 12 [Source:HGNC Symbol;Acc:HGNC:14193]	protein_coding	100548723
1129	ENSMGAG00000002235	MSTRG.4936	5,57316	0,132546	0,03635	0,747733	0,054478	0,017904	1,093695167	ADGRD1	NA		protein_coding	100548614
1130	ENSMGAG00000002236	MSTRG.12095	2,325196449	2,208967376	2,576715172	2,919756142	2,514021705	2,852816924	2,566245628	TRAF3IP1	NA	TRAF3 interacting protein 1 [Source:HGNC Symbol;Acc:HGNC:17861]	protein_coding	100546958
1131	ENSMGAG00000002238	MSTRG.3862	13,389297	17,174393	16,783278	15,27581	17,95479	11,997811	15,42922983	RBM15B	NA	NA	NA	NA
1132	ENSMGAG00000002240	MSTRG.3864	5,840051364	4,005083191	8,281984711	10,65384747	8,457845081	10,43100054	7,944968727	DCAF1	NA		protein_coding	100545803
1133	ENSMGAG00000002242	MSTRG.3124	3,762633093	15,83314665	14,55040901	12,34851688	14,41839031	5,479248608	11,06539076	PPCDC	NA	phosphopantothenoylcysteine decarboxylase [Source:HGNC Symbol;Acc:HGNC:28107]	protein_coding	NA
1134	ENSMGAG00000002243	MSTRG.7398	11,23821	0,674793	0,586199	3,214741	0,430024	0,196251	2,723369667	SNTA1		NA	NA	NA
1135	ENSMGAG00000002244	MSTRG.7955	29,2277287	21,3627692	16,74910479	20,28425057	17,1143336	26,9984817	21,95611143	GINS4	GINS4	GINS complex subunit 4 [Source:HGNC Symbol;Acc:HGNC:28226]	protein_coding	100541634
1136	ENSMGAG00000002245	MSTRG.15756	1,594991178	1,454126204	3,174669455	4,04348456	2,532129213	2,469164947	2,544760926	RCL1	NA		protein_coding	100548572
1137	ENSMGAG00000002246	MSTRG.10647	0,328080421	0,590675524	4,308775298	3,962193227	4,335489593	2,840987854	2,727700319	NA	NA	NA	NA	NA
1138	ENSMGAG00000002247	MSTRG.13498	19,81154794	15,31103765	7,956406607	14,67593968	9,622118598	23,11232371	15,08156236	NA		NA	NA	NA
1139	ENSMGAG00000002248	MSTRG.8467	27,371996	24,816328	17,053595	17,935078	18,527393	14,347616	20,00866767	STRIP1	STRIP1		protein_coding	NA
1140	ENSMGAG00000002249	MSTRG.7083	0	0,911215	5,776393	4,167595	5,970493	2,251941	3,179606167	NA	GALNT17		protein_coding	NA
1141	ENSMGAG00000002250	MSTRG.8845	1,946097284	1,744796314	3,872880369	4,853805243	3,601187309	3,236401192	3,209194619	ATP9B	NA	ATPase phospholipid transporting 9B (putative) [Source:HGNC Symbol;Acc:HGNC:13541]	protein_coding	NA
1142	ENSMGAG00000002252	MSTRG.7953	38,51513583	42,91200541	40,50722768	36,01652688	39,95140017	32,5178509	38,40335781	GOLGA7	GOLGA7	golgin A7 [Source:HGNC Symbol;Acc:HGNC:24876]	protein_coding	NA
1143	ENSMGAG00000002253	MSTRG.3510	11,2461413	0,290638609	0,032821228	2,233527626	0,13205062	0	2,322529898	RIPOR1	RIPOR1		protein_coding	100538744
1144	ENSMGAG00000002254	MSTRG.13140	2,568692952	2,041792757	2,839917547	2,318030225	1,631258136	1,372424701	2,128686053	NA			protein_coding	NA
1145	ENSMGAG00000002255	MSTRG.15738	5,106287973	6,117442908	8,039547388	8,638365499	7,359050308	7,867236949	7,187988504	PUM3	NA		protein_coding	NA
1146	ENSMGAG00000002256	MSTRG.9711	46,314449	33,819073	22,012379	29,258987	23,553728	25,833508	30,13202067	ABHD17A	ABHD17A	abhydrolase domain containing 17A, depalmitoylase [Source:HGNC Symbol;Acc:HGNC:28756]	protein_coding	100547449
1147	ENSMGAG00000002257	MSTRG.13139	60,368126	105,55722	73,267395	58,250023	66,061089	46,367149	68,31183367	NA			protein_coding	NA
1148	ENSMGAG00000002259	MSTRG.5555	26,32921683	0,475291004	0,105611895	0,280856462	0,108502781	0,222454046	4,586988837	NA	NA		protein_coding	NA
1149	ENSMGAG00000002261	MSTRG.3822	2,666464853	1,87465395	2,670718421	2,180446588	2,610756331	2,104171646	2,351201965	NA	NA		protein_coding	NA
1150	ENSMGAG00000002262	MSTRG.5556	8,983393593	5,938728177	9,349847476	11,47283391	9,136003773	9,055755295	8,989427037	MTIF2	NA		protein_coding	100539439
1151	ENSMGAG00000002265	MSTRG.5323	31,96676352	11,48367605	9,952910688	32,13935646	13,75209378	32,13901332	21,90563564	NELFB	NELFB		protein_coding	NA
1152	ENSMGAG00000002267	MSTRG.9717	12,264852	10,062429	10,159087	10,347205	11,382704	9,80409	10,67006117	REXO1	REXO1		protein_coding	100547761
1153	ENSMGAG00000002268	MSTRG.11587	2,288624122	2,478933094	5,454409929	3,845990566	5,047987174	4,404613451	3,920093056	SEC22C	NA	SEC22 homolog C, vesicle trafficking protein [Source:HGNC Symbol;Acc:HGNC:16828]	protein_coding	100550904
1154	ENSMGAG00000002269	MSTRG.3121	175,535944	222,029805	137,0216	126,5600664	120,2944479	115,5694286	149,501882	COX5A	NA	cytochrome c oxidase subunit 5A [Source:HGNC Symbol;Acc:HGNC:2267]	protein_coding	100545745
1155	ENSMGAG00000002273	MSTRG.15573	1,406927	6,292919	30,930376	28,991426	42,121899	17,69759	21,2401895	NA	NA	NA	NA	NA
1156	ENSMGAG00000002274	MSTRG.8735	52,54216698	10,25404092	7,164576747	13,48597799	5,866635895	21,45438028	18,46129647	NA		NA	NA	NA
1157	ENSMGAG00000002275	MSTRG.7088	4,851942019	3,986428047	6,799941798	11,50997575	6,950617677	15,30365287	8,233759692	AUTS2	AUTS2		protein_coding	NA
1158	ENSMGAG00000002277	MSTRG.12102	0,415336	0,59971	4,682405	4,331514	4,672671	3,27036	2,995332667	USP40	NA		protein_coding	100547270
1159	ENSMGAG00000002279	MSTRG.2746	1,769615045	2,615321794	2,973771303	1,974149214	1,864186868	3,207616348	2,400776762	MAP3K13	MAP3K13		protein_coding	NA
1160	ENSMGAG00000002280	MSTRG.3902	369,1862396	313,7587648	258,1823089	308,3673522	311,3022863	303,0056387	310,6337651	RHOA	NA	ras homolog family member A [Source:HGNC Symbol;Acc:HGNC:667]	protein_coding	NA
1161	ENSMGAG00000002282	MSTRG.3123	26,630556	25,476307	15,448865	16,424095	14,754944	19,220852	19,65926983	MPI	NA	mannose phosphate isomerase [Source:HGNC Symbol;Acc:HGNC:7216]	protein_coding	100545896
1162	ENSMGAG00000002284	MSTRG.5553	772,581909	817,51239	634,744995	583,664429	508,588837	436,202881	625,5492402	NA	NA		protein_coding	NA
1163	ENSMGAG00000002285	MSTRG.4934	283,266418	142,284531	112,759529	167,35788	114,453102	141,225723	160,2245305	RAN	NA	NA	NA	NA
1164	ENSMGAG00000002288	MSTRG.7952	1,299452244	1,648039542	3,067543063	2,788852221	4,63341949	2,333285025	2,628431931	ZMAT4	ZMAT4	zinc finger matrin-type 4 [Source:HGNC Symbol;Acc:HGNC:25844]	protein_coding	NA
1165	ENSMGAG00000002289	MSTRG.12589	4,796090395	7,586505619	8,406157233	18,41369614	19,95733728	15,84607447	12,50097686	PARG	NA	poly(ADP-ribose) glycohydrolase [Source:HGNC Symbol;Acc:HGNC:8605]	protein_coding	NA
1166	ENSMGAG00000002290	MSTRG.8669	6,823781298	1,255912725	0,827785477	3,918879677	3,294521209	5,293840759	3,569120191	NA		NA	NA	NA
1167	ENSMGAG00000002292	MSTRG.11591	1,952652493	1,60668172	5,068806817	6,508168209	5,152640362	6,35968134	4,44143849	NKTR	NA	natural killer cell triggering receptor [Source:HGNC Symbol;Acc:HGNC:7833]	protein_coding	100548801
1168	ENSMGAG00000002294	MSTRG.3872	349,408295	382,574829	180,991913	166,327545	206,753006	221,822327	251,3129858	GPX1	NA		protein_coding	NA
1169	ENSMGAG00000002295	MSTRG.7947	7,019229	57,434467	43,583462	13,34895	31,802227	13,654864	27,80719983	TCIM	TCIM	transcriptional and immune response regulator [Source:HGNC Symbol;Acc:HGNC:1357]	protein_coding	100551081
1170	ENSMGAG00000002301	MSTRG.5557	99,89294011	79,0528574	80,21017173	86,17070167	91,27891097	113,5294414	91,68917055	RTN4	NA		protein_coding	104909464
1171	ENSMGAG00000002302	MSTRG.3126	99,141823	82,813019	48,880413	60,757874	57,719276	56,299362	67,60196117	SCAMP2	NA	secretory carrier membrane protein 2 [Source:HGNC Symbol;Acc:HGNC:10564]	protein_coding	NA
1172	ENSMGAG00000002303	MSTRG.10645	0,222926	1,593681	2,25495	3,417925	3,068362	0,487587	1,840905167	E2F8	NA	E2F transcription factor 8 [Source:HGNC Symbol;Acc:HGNC:24727]	protein_coding	NA
1173	ENSMGAG00000002304	MSTRG.2240	4,249588058	13,70974609	14,39041334	9,656658468	16,02854367	6,349038358	10,73066466	COP1	NA		protein_coding	100542481
1174	ENSMGAG00000002305	MSTRG.3873	18,44563588	20,07748343	29,02930256	30,13827146	35,32207123	28,19675532	26,86825331	USP4	NA	ubiquitin specific peptidase 4 [Source:HGNC Symbol;Acc:HGNC:12627]	protein_coding	NA
1175	ENSMGAG00000002307	MSTRG.4943	3,752969702	1,103592524	2,004135078	5,068174547	2,472822694	3,347479233	2,95819563	STX2	NA		protein_coding	NA
1176	ENSMGAG00000002309	MSTRG.8263	1,90565	0,953748	1,184142	1,694589	0,861111	3,53405	1,688881667	TLCD5	TLCD5	NA	NA	NA
1177	ENSMGAG00000002311	MSTRG.7090	1,769519	2,012100393	1,898026236	2,013349144	1,823045	1,106341	1,770396796	NA			protein_coding	NA
1178	ENSMGAG00000002313	MSTRG.5325	8,159173467	29,28705431	22,23356086	17,80879274	21,99510133	23,61559407	20,51654613	NA			protein_coding	100539008
1179	ENSMGAG00000002314	MSTRG.8673	5,441560939	2,99246063	2,131712295	3,645160948	4,333335758	5,160136823	3,950727899	NA			protein_coding	NA
1180	ENSMGAG00000002319	MSTRG.2747	2,482248	15,922429	7,524116	4,677707	4,799282	7,234828	7,106768333	TMEM41A	TMEM41A		protein_coding	NA
1181	ENSMGAG00000002320	MSTRG.4242	38,89163335	32,65943645	26,33859819	30,0347382	25,29110036	27,91259549	30,18801701	RARS1	RARS1	arginyl-tRNA synthetase 1 [Source:HGNC Symbol;Acc:HGNC:9870]	protein_coding	100540606
1182	ENSMGAG00000002321	MSTRG.7091	2,957120775	3,479439087	3,908601772	3,434059683	3,97699104	2,817852661	3,429010836	RCC1L	RCC1L		protein_coding	NA
1183	ENSMGAG00000002323	MSTRG.13519	6,284106256	4,873438764	6,795146699	8,829112822	7,574876772	6,258656235	6,769222925	NA	NA	NA	NA	NA
1184	ENSMGAG00000002325	MSTRG.9723	5,327905463	4,09950871	4,546864179	4,456057288	3,896510135	6,26633124	4,765529503	MEX3D	NA		protein_coding	NA
1185	ENSMGAG00000002332	MSTRG.5325	8,159173467	29,28705431	22,23356086	17,80879274	21,99510133	23,61559407	20,51654613	ARRDC1	ARRDC1	arrestin domain containing 1 [Source:HGNC Symbol;Acc:HGNC:28633]	protein_coding	NA
1186	ENSMGAG00000002333	MSTRG.4943	3,752969702	1,103592524	2,004135078	5,068174547	2,472822694	3,347479233	2,95819563	RIMBP2	NA		protein_coding	NA
1187	ENSMGAG00000002335	MSTRG.7948	3,229458476	4,023467511	7,067232489	6,983630555	7,941065744	5,85377516	5,849771656	ADAM9	ADAM9	ADAM metallopeptidase domain 9 [Source:HGNC Symbol;Acc:HGNC:216]	protein_coding	NA
1188	ENSMGAG00000002338	MSTRG.8674	8,460104	0,47457	0,162347	6,039606	1,664824	12,390038	4,865248167	SOST	SOST	NA	NA	NA
1189	ENSMGAG00000002341	MSTRG.8265	21,6435485	11,72567755	11,21502999	16,17097768	12,58808355	19,57072084	15,48567302	OAF	OAF	NA	NA	NA
1190	ENSMGAG00000002343	MSTRG.8682	2,206702065	2,645286753	6,807622163	7,902969586	7,878554585	7,669607507	5,851790443	DHX8	DHX8	DEAH-box helicase 8 [Source:HGNC Symbol;Acc:HGNC:2749]	protein_coding	100547655
1191	ENSMGAG00000002344	MSTRG.3500	2,226998588	2,735746264	1,753695736	1,33424392	1,983572889	1,510094257	1,924058609	NA			protein_coding	NA
1192	ENSMGAG00000002345	MSTRG.8847	0,121168415	0,474665676	4,854931286	4,696777164	4,17428567	3,798603521	3,020071955	ALDH5A1	NA	aldehyde dehydrogenase 5 family member A1 [Source:HGNC Symbol;Acc:HGNC:408]	protein_coding	NA
1193	ENSMGAG00000002347	MSTRG.10650	0,507757937	1,144906887	1,61634026	1,598175404	1,644166628	1,423787123	1,322522373	NA	NA	NA	NA	NA
1194	ENSMGAG00000002348	MSTRG.2243	0,726078591	3,082979303	2,336016545	2,416290717	2,727854691	1,542410291	2,138605023	PAPPA2	NA		protein_coding	NA
1195	ENSMGAG00000002349	MSTRG.8060	1,24396902	2,221924462	4,42277306	3,940352521	3,080291883	2,778038908	2,947891642	NA			protein_coding	100550717
1196	ENSMGAG00000002353	MSTRG.11593	11,412192	12,86751	9,698965	8,302529	10,173632	11,126461	10,5968815	ZBTB47	NA	zinc finger and BTB domain containing 47 [Source:HGNC Symbol;Acc:HGNC:26955]	protein_coding	104911314
1197	ENSMGAG00000002354	MSTRG.12592	8,703163953	48,31983682	69,68625184	37,13307863	78,18210303	27,18793741	44,86872861	NCOA4	NA		protein_coding	100543566
1198	ENSMGAG00000002355	MSTRG.7700	0,296334489	1,992484528	2,533429231	2,013459897	2,445788896	0,762025508	1,673920425	TMEM52	TMEM52		protein_coding	NA
1199	ENSMGAG00000002358	MSTRG.5328	10,09563725	6,884255022	11,60710251	11,95238146	11,9475447	8,384818636	10,14528993	EHMT1	EHMT1		protein_coding	NA
1200	ENSMGAG00000002359	MSTRG.2973	12,13126833	18,36915786	29,59444024	35,31779413	37,7272519	39,15522011	28,71585543	GNB4	GNB4	G protein subunit beta 4 [Source:HGNC Symbol;Acc:HGNC:20731]	protein_coding	100546564
1201	ENSMGAG00000002360	MSTRG.5558	0,448109403	1,158122406	3,897056592	3,963603183	3,523282792	5,255892742	3,041011186	EML6	NA		protein_coding	NA
1202	ENSMGAG00000002361	MSTRG.8470	52,61113472	64,88185945	37,29190026	33,55658621	41,97525165	31,70189669	43,6697715	LAMTOR5	LAMTOR5		protein_coding	100539685
1203	ENSMGAG00000002362	MSTRG.2749	2,27108851	11,96689094	8,631140272	5,614016396	7,672544103	6,498783024	7,109077207	CEP63	CEP63		protein_coding	NA
1204	ENSMGAG00000002364	MSTRG.7401	0,532477798	1,869748369	1,337312968	1,417425376	1,326737337	0,70253483	1,197706113	NECAB3	NECAB3		protein_coding	NA
1205	ENSMGAG00000002368	MSTRG.13520	5,797145	5,476574	3,394279	3,406607	3,559097	2,84309	4,079465333	OSBPL7		oxysterol binding protein like 7 [Source:HGNC Symbol;Acc:HGNC:16387]	protein_coding	NA
1206	ENSMGAG00000002371	MSTRG.4241	18,82997856	25,99709613	58,41695723	55,92068046	54,99309901	86,81162527	50,16157278	PANK3	PANK3	pantothenate kinase 3 [Source:HGNC Symbol;Acc:HGNC:19365]	protein_coding	100540294
1207	ENSMGAG00000002372	MSTRG.8270	2,793127514	12,53146341	15,57785421	10,03168133	16,36325114	10,78603839	11,347236	NECTIN1	NECTIN1	nectin cell adhesion molecule 1 [Source:HGNC Symbol;Acc:HGNC:9706]	protein_coding	100549644
1208	ENSMGAG00000002373	MSTRG.7093	4,757062646	8,184435736	10,18391431	12,60417448	12,78695168	7,792201364	9,384790036	GTF2I	GTF2I	NA	NA	NA
1209	ENSMGAG00000002376	MSTRG.3127	7,440204316	7,641148744	5,039322622	5,400846626	4,405820321	5,311913037	5,873209278	ULK3	NA	unc-51 like kinase 3 [Source:HGNC Symbol;Acc:HGNC:19703]	protein_coding	100546206
1210	ENSMGAG00000002377	MSTRG.3511	1,986134476	1,395527237	1,391254792	1,161871226	0,827009158	0,82298382	1,264130118	KIAA0895L	KIAA0895L		protein_coding	NA
1211	ENSMGAG00000002378	MSTRG.12608	0,221095003	8,644449137	6,368848471	4,287022473	9,967883509	2,41349238	5,317131829	NA	NA		protein_coding	100545118
1212	ENSMGAG00000002380	MSTRG.8270	2,793127514	12,53146341	15,57785421	10,03168133	16,36325114	10,78603839	11,347236	NA		NA	NA	NA
1213	ENSMGAG00000002383	MSTRG.13522	81,12904605	33,998795	27,172836	38,533314	25,383675	35,220139	40,23963417	NA			protein_coding	NA
1214	ENSMGAG00000002385	MSTRG.7402	2,613084	5,782816	5,86157	8,994945	5,173587	3,582836	5,334806333	E2F1	E2F1	E2F transcription factor 1 [Source:HGNC Symbol;Acc:HGNC:3113]	protein_coding	100544202
1215	ENSMGAG00000002386	MSTRG.3516	5,313206406	3,705238007	4,890767092	5,564863396	4,89477516	4,962484399	4,888555743	TMEM208	TMEM208		protein_coding	NA
1216	ENSMGAG00000002388	MSTRG.9721	5,570846469	6,422394536	7,03478738	6,93866245	6,556482339	6,495593079	6,503127709	TCF3	TCF3		protein_coding	NA
1217	ENSMGAG00000002389	MSTRG.5559	21,38067674	18,6252812	72,42268676	90,11582233	101,2077813	95,47809922	66,53839126	SPTBN1	NA		protein_coding	NA
1218	ENSMGAG00000002390	MSTRG.10655	43,5141673	47,18171453	59,23971651	42,27226972	44,90780261	80,68199421	52,96627748	DHCR7	NA		protein_coding	NA
1219	ENSMGAG00000002392	MSTRG.4243	9,797495	0,646574	0,843582	1,772171	0,568491	0,426317	2,342438333	WWC1	WWC1	WW and C2 domain containing 1 [Source:HGNC Symbol;Acc:HGNC:29435]	protein_coding	NA
1220	ENSMGAG00000002394	MSTRG.3130	21,89537659	29,1715453	26,50475055	21,03604832	22,95794725	32,44408167	25,66829161	CSK	NA	C-terminal Src kinase [Source:HGNC Symbol;Acc:HGNC:2444]	protein_coding	100546361
1221	ENSMGAG00000002398	MSTRG.16149	57,28868671	168,8709566	250,3341695	157,5021543	294,4445505	227,9059507	192,7244114	LPL	NA		protein_coding	100544844
1222	ENSMGAG00000002399	MSTRG.2753	3,753364551	8,888873092	8,535545967	8,562411408	3,851752019	6,938322337	6,755044896	EPHB1	EPHB1		protein_coding	NA
1223	ENSMGAG00000002400	MSTRG.8058	13,41871046	8,707686454	8,27236983	11,33197238	8,501511803	12,09887186	10,38852046	SRSF4	SRSF4		protein_coding	NA
1224	ENSMGAG00000002401	MSTRG.8278	12,560637	30,756613	22,562931	15,311733	27,891193	14,368638	20,57529083	RNF26	RNF26	NA	NA	NA
1225	ENSMGAG00000002406	MSTRG.8267	3,43772957	3,262101449	5,262608993	5,826191803	5,971583984	7,744136126	5,250725321	CBL	CBL	Cbl proto-oncogene [Source:HGNC Symbol;Acc:HGNC:1541]	protein_coding	100549952
1226	ENSMGAG00000002408	MSTRG.7403	15,55026084	23,2271081	18,45424107	20,0843837	20,99898292	14,24933429	18,76071849	PXMP4	PXMP4		protein_coding	NA
1227	ENSMGAG00000002409	MSTRG.15856	360,889	453,0851653	848,6595986	809,3508407	1014,481779	907,9981015	732,4107475	NA	NA	NA	NA	NA
1228	ENSMGAG00000002410	MSTRG.11595	164,4204144	167,0694235	91,5901187	90,04045879	76,12010573	149,1817835	123,0703841	HIGD1A	NA	HIG1 hypoxia inducible domain family member 1A [Source:HGNC Symbol;Acc:HGNC:29527]	protein_coding	100546956
1229	ENSMGAG00000002414	MSTRG.8683	60,26357575	58,27276737	38,5504723	44,09586252	44,72943017	39,45654223	47,56144172	PHB	PHB	prohibitin [Source:HGNC Symbol;Acc:HGNC:8912]	protein_coding	100546735
1230	ENSMGAG00000002415	MSTRG.10656	2,678147577	4,30960049	5,411115426	4,14081224	5,193927177	5,303066224	4,506111522	NADSYN1	NA		protein_coding	NA
1231	ENSMGAG00000002418	MSTRG.14	44,920906	84,542862	61,856224	48,136539	64,686562	54,864193	59,83454767	ARSA	NA		protein_coding	100539178
1232	ENSMGAG00000002423	MSTRG.7404	1,304788	2,691748118	3,140728689	1,964285991	2,134195774	1,60311726	2,139810639	ZNF341	ZNF341		protein_coding	NA
1233	ENSMGAG00000002427	MSTRG.10652	7,973361444	8,087092842	7,2289045	6,388023338	5,803895274	4,298292401	6,6299283	RIC8A	NA		protein_coding	100550898
1234	ENSMGAG00000002430	MSTRG.18	6,216422	9,374797715	18,66035421	17,58508795	21,07365862	9,545939	13,74270992	GOLGB1	NA		protein_coding	100538713
1235	ENSMGAG00000002431	MSTRG.8846	3,410116668	5,77288146	5,91379579	5,801351558	6,008495787	5,387785832	5,382404516	MRS2	NA	magnesium transporter MRS2 [Source:HGNC Symbol;Acc:HGNC:13785]	protein_coding	NA
1236	ENSMGAG00000002434	MSTRG.8680	1,605677793	3,038806882	4,443107227	3,385693841	4,675910531	2,295581843	3,240796353	ZNF652	ZNF652	zinc finger protein 652 [Source:HGNC Symbol;Acc:HGNC:29147]	protein_coding	100546885
1237	ENSMGAG00000002437	MSTRG.12610	4,698591	3,6603	8,226608	8,531559	6,310422	3,994162	5,903607	NA	NA		protein_coding	NA
1238	ENSMGAG00000002439	MSTRG.4939	4,948388	0,924343	0,533707	3,928589	2,000942	2,33117	2,444523167	NA	NA		protein_coding	NA
1239	ENSMGAG00000002441	MSTRG.8061	7,74551384	8,262269366	4,087790423	5,113937911	3,568281408	5,532098385	5,718315222	MECR	MECR		protein_coding	NA
1240	ENSMGAG00000002442	MSTRG.6761	89,74881924	31,15736177	17,53161098	43,80015147	25,05809988	61,11568622	44,73528826	NA	NDEL1		protein_coding	100545750
1241	ENSMGAG00000002444	MSTRG.7405	74,76440407	47,22456944	48,98764769	66,43367486	54,41562976	79,06664692	61,81542879	CHMP4B	CHMP4B		protein_coding	NA
1242	ENSMGAG00000002445	MSTRG.15303	4,501687001	11,07076895	4,769073852	6,049288373	8,504607733	4,03305397	6,488079979	NA	NA		protein_coding	100549907
1243	ENSMGAG00000002447	MSTRG.8676	1,522451803	3,424345593	3,806501568	6,164829277	5,791692065	3,728555609	4,073062652	PHOSPHO1	PHOSPHO1	phosphoethanolamine/phosphocholine phosphatase 1 [Source:HGNC Symbol;Acc:HGNC:16815]	protein_coding	NA
1244	ENSMGAG00000002450	MSTRG.13527	7,211811489	0,246885353	0,0753941	2,974045811	0,184958841	0	1,782182599	CAPG	CAPG		protein_coding	100548573
1245	ENSMGAG00000002453	MSTRG.4940	0,091210647	0,60801888	1,642161252	1,389327978	2,085184353	1,251407619	1,177885122	GLT1D1	NA	glycosyltransferase 1 domain containing 1 [Source:HGNC Symbol;Acc:HGNC:26483]	protein_coding	100549536
1246	ENSMGAG00000002454	MSTRG.9912	2,093954	3,547762	5,299469	13,499839	9,25693	9,34498	7,173822333	PALLD	NA	palladin, cytoskeletal associated protein [Source:HGNC Symbol;Acc:HGNC:17068]	protein_coding	NA
1247	ENSMGAG00000002456	MSTRG.8850	0,28321	1,597528	4,120336	2,637389	2,94322	3,175416	2,4595165	DCDC2	NA	doublecortin domain containing 2 [Source:HGNC Symbol;Acc:HGNC:18141]	protein_coding	104910082
1248	ENSMGAG00000002457	MSTRG.10653	7,857408977	4,594665044	3,132006281	4,252921126	3,2778564	2,584219889	4,28317962	SIRT3	NA		protein_coding	NA
1249	ENSMGAG00000002458	MSTRG.13530	38,69389	39,200153	22,888523	23,859177	27,627533	20,017775	28,7145085	FARSA	FARSA	phenylalanyl-tRNA synthetase subunit alpha [Source:HGNC Symbol;Acc:HGNC:3592]	protein_coding	100548881
1250	ENSMGAG00000002461	MSTRG.9914	2,440194158	4,826242338	6,54923136	6,158167095	6,548710727	4,363056241	5,14760032	AADAT	NA	aminoadipate aminotransferase [Source:HGNC Symbol;Acc:HGNC:17929]	protein_coding	100539859
1251	ENSMGAG00000002462	MSTRG.7094	1,321077	2,839654	4,110081	2,341547	2,135911	0,817011	2,260880167	CLIP2	CLIP2	CAP-Gly domain containing linker protein 2 [Source:HGNC Symbol;Acc:HGNC:2586]	protein_coding	100540039
1252	ENSMGAG00000002463	MSTRG.8065	0,925210243	4,747470071	3,79390976	2,714725609	0,948059763	2,546204016	2,612596577	PTPRU	PTPRU		protein_coding	100551024
1253	ENSMGAG00000002464	MSTRG.12613	0,125743735	0,270418866	3,75470173	3,727003855	3,781242339	3,790952739	2,575010544	BMPR1A	NA	bone morphogenetic protein receptor type 1A [Source:HGNC Symbol;Acc:HGNC:1076]	protein_coding	100545739
1254	ENSMGAG00000002465	MSTRG.13150	0,654365775	0,392538753	2,912946715	4,847171662	3,970689459	4,326245884	2,850659708	LRCH2	LRCH2	leucine rich repeats and calponin homology domain containing 2 [Source:HGNC Symbol;Acc:HGNC:29292]	protein_coding	NA
1255	ENSMGAG00000002466	MSTRG.3876	42,27086425	60,73610138	45,19419226	39,46773332	43,85728454	34,90285204	44,40483796	EMC3	NA		protein_coding	100547799
1256	ENSMGAG00000002468	MSTRG.2244	3,512907697	2,844109489	3,154984317	2,36334545	2,015238829	1,328919809	2,536584265	NA	NA		protein_coding	100543103
1257	ENSMGAG00000002469	MSTRG.6773	36,89981819	6,386146913	9,744707044	43,83504055	8,363770872	25,38248265	21,76866104	MYH10	MYH10		protein_coding	100545901
1258	ENSMGAG00000002470	MSTRG.13532	2903,641357	2349,719727	1279,519043	1552,368042	1404,623291	1706,427856	1866,049886	CALR	CALR	calreticulin [Source:HGNC Symbol;Acc:HGNC:1455]	protein_coding	100549034
1259	ENSMGAG00000002471	MSTRG.10654	65,57886217	51,61104602	38,42663261	48,23379672	43,00173789	38,49347287	47,55759138	PSMD13	NA		protein_coding	NA
1260	ENSMGAG00000002472	MSTRG.8853	16,19646607	86,24322812	73,01399418	50,13765208	79,83084499	66,54881325	61,99516645	NRSN1	NA	neurensin 1 [Source:HGNC Symbol;Acc:HGNC:17881]	protein_coding	NA
1261	ENSMGAG00000002473	MSTRG.8472	6,26138791	5,080096075	7,985098401	8,148330252	8,496831183	7,545311215	7,252842506	KCTD20	KCTD20		protein_coding	100541226
1262	ENSMGAG00000002474	MSTRG.8271	35,89974411	32,00606354	15,80570968	30,39311409	20,429837	9,602684446	24,02285881	MCAM	MCAM	melanoma cell adhesion molecule [Source:HGNC Symbol;Acc:HGNC:6934]	protein_coding	100549798
1263	ENSMGAG00000002475	MSTRG.15304	0,386681846	7,722130588	5,105888026	7,84062568	7,666275228	0,965091375	4,947782124	PHF24	NA	PHD finger protein 24 [Source:HGNC Symbol;Acc:HGNC:29180]	protein_coding	100550215
1264	ENSMGAG00000002478	MSTRG.3877	0,431937	1,173321	2,674886	2,869806	2,730676	1,443098	1,887287333	FANCD2	NA		protein_coding	NA
1265	ENSMGAG00000002479	MSTRG.4937	1,964941	4,447231	14,14319	10,798587	17,391319	12,80531	10,25842967	SLC15A4	NA	solute carrier family 15 member 4 [Source:HGNC Symbol;Acc:HGNC:23090]	protein_coding	100549691
1266	ENSMGAG00000002481	MSTRG.5568	1,980815795	2,319908201	1,530969302	2,076699537	1,793070646	1,287891561	1,831559174	ACYP2	NA		protein_coding	NA
1267	ENSMGAG00000002482	MSTRG.8471	2,869542	3,782694	6,174307	6,906077	5,958494	6,364717	5,3426385	STK38	STK38		protein_coding	NA
1268	ENSMGAG00000002483	MSTRG.15306	14,07143115	34,97082527	24,40762403	20,29235326	32,20585285	23,93561613	24,98061712	DNAJB5	NA		protein_coding	100550367
1269	ENSMGAG00000002484	MSTRG.5567	3,108147452	10,48057201	30,13081296	27,2406013	29,2755426	19,85451657	20,01503215	PSME4	NA	proteasome activator subunit 4 [Source:HGNC Symbol;Acc:HGNC:20635]	protein_coding	100542361
1270	ENSMGAG00000002485	MSTRG.7397	1,544285	32,359772	55,467758	32,468609	67,787453	16,369314	34,33286517	TOX2	TOX2		protein_coding	NA
1271	ENSMGAG00000002486	MSTRG.7708	9,556022173	16,0051538	23,23303638	21,18814928	19,34219321	15,61013408	17,48911482	NADK	NADK	NAD kinase [Source:HGNC Symbol;Acc:HGNC:29831]	protein_coding	NA
1272	ENSMGAG00000002487	MSTRG.7095	17,612318	15,013817	15,034103	13,372598	12,389445	8,232063	13,60905733	RFC2	RFC2		protein_coding	100551330
1273	ENSMGAG00000002489	MSTRG.9720	122,9824612	130,4992711	75,87452793	68,12665115	69,27289011	61,94534825	88,11685829	NA			protein_coding	100549801
1274	ENSMGAG00000002490	MSTRG.7394	1,851452383	4,209759237	13,17758924	11,30645279	16,10026417	6,819576487	8,910849049	TRPC4AP	TRPC4AP		protein_coding	100543270
1275	ENSMGAG00000002491	MSTRG.15313	76,63728897	61,6153955	55,30395683	64,39347956	60,91680145	58,94995323	62,96947926	NA	NA		protein_coding	100548376
1276	ENSMGAG00000002493	MSTRG.9722	3,187611	3,759536	5,869508	6,70683	5,039296	3,342421	4,650867	NA			protein_coding	100548371
1277	ENSMGAG00000002495	MSTRG.9911	1,17927163	10,03590807	15,23281615	8,175943485	21,30368883	6,996343873	10,48732867	MFAP3L	NA	microfibril associated protein 3 like [Source:HGNC Symbol;Acc:HGNC:29083]	protein_coding	100540013
1278	ENSMGAG00000002496	MSTRG.10659	3,905695	1,55624	0,971177	1,709201	0,600816	1,096361	1,639915	PGGHG	NA		protein_coding	100538987
1279	ENSMGAG00000002498	MSTRG.9916	3,971233487	31,40841774	26,58331522	17,93441901	34,5976941	9,025822063	20,58681694	HPF1	NA	histone PARylation factor 1 [Source:HGNC Symbol;Acc:HGNC:26051]	protein_coding	NA
1280	ENSMGAG00000002500	MSTRG.15986	2,731886851	3,722258425	7,524078857	7,113596534	11,07663772	5,508868287	6,279554445	NA	NA		protein_coding	100548316
1281	ENSMGAG00000002501	MSTRG.4942	2,063742861	2,147185577	1,699787377	3,106776404	3,440526141	5,761244921	3,03654388	TMEM132C	NA	transmembrane protein 132C [Source:HGNC Symbol;Acc:HGNC:25436]	protein_coding	NA
1282	ENSMGAG00000002503	MSTRG.8475	37,00019273	31,89379944	26,3604922	32,73549985	24,51601532	26,64423008	29,8583716	SRSF3	SRSF3		protein_coding	100541381
1283	ENSMGAG00000002506	MSTRG.8977	3,884904	4,043797	6,000961	5,8722	5,982831	5,724978	5,251611833	CDKAL1	NA	CDK5 regulatory subunit associated protein 1 like 1 [Source:HGNC Symbol;Acc:HGNC:21050]	protein_coding	NA
1284	ENSMGAG00000002508	MSTRG.7096	61,74600637	62,16273918	77,91357172	87,51082111	82,88599394	76,94634868	74,8609135	EIF4H	EIF4H		protein_coding	NA
1285	ENSMGAG00000002509	MSTRG.9917	8,741986503	16,04618373	38,72566033	38,26144968	43,03624076	33,28898032	29,68341689	CLCN3	NA	chloride voltage-gated channel 3 [Source:HGNC Symbol;Acc:HGNC:2021]	protein_coding	100539242
1286	ENSMGAG00000002510	MSTRG.8986	0,424886997	4,492780332	12,13905413	9,256137494	13,00754171	5,044779133	7,394196633	E2F3	NA		protein_coding	NA
1287	ENSMGAG00000002511	MSTRG.13538	10,450731	2,845123	2,430888	4,664516	2,913401	2,258908	4,2605945	IGSF9	IGSF9		pseudogene	NA
1288	ENSMGAG00000002513	MSTRG.2249	0,690447865	1,896724085	3,224486428	2,618085981	2,740645287	1,692993468	2,143897186	RALGPS2	NA		protein_coding	NA
1289	ENSMGAG00000002514	MSTRG.46	14,19361059	9,91395527	9,881250404	11,07400005	10,2979764	9,813409521	10,86236704	SBF1	NA	SET binding factor 1 [Source:HGNC Symbol;Acc:HGNC:10542]	protein_coding	100542664
1290	ENSMGAG00000002517	MSTRG.3518	6,453085499	4,826744616	4,772953743	4,909469289	5,064490546	4,751186363	5,129655009	E2F4	E2F4		protein_coding	NA
1291	ENSMGAG00000002518	MSTRG.3129	1,031224	1,473822	1,086216	1,772571	1,249291	1,852738	1,410977	CYP1A5	NA	cytochrome P450, family 1, subfamily A, polypeptide 5 [Source:NCBI gene (formerly Entrezgene);Acc:664714]	protein_coding	664714
1292	ENSMGAG00000002522	MSTRG.4252	0,549731	2,447211	5,349411	7,136309	4,706046	3,219903	3,901435167	HMMR	HMMR	hyaluronan mediated motility receptor [Source:HGNC Symbol;Acc:HGNC:5012]	protein_coding	NA
1293	ENSMGAG00000002523	MSTRG.8984	1,299363	0,933667	1,720412	2,033597	1,261256	1,819942	1,511372833	MBOAT1	NA	membrane bound O-acyltransferase domain containing 1 [Source:HGNC Symbol;Acc:HGNC:21579]	protein_coding	100549156
1294	ENSMGAG00000002524	MSTRG.12108	21,09334622	23,08018027	27,21030165	26,57546578	32,85029336	22,55957225	25,56152659	SH3BP4	NA	SH3 domain binding protein 4 [Source:HGNC Symbol;Acc:HGNC:10826]	protein_coding	NA
1295	ENSMGAG00000002525	MSTRG.4946	0,130201348	0,881040553	1,423383866	1,259687883	1,992617789	1,241216632	1,154691345	TMEM132B	NA	transmembrane protein 132B [Source:HGNC Symbol;Acc:HGNC:29397]	protein_coding	NA
1296	ENSMGAG00000002529	MSTRG.10658	9,069944909	0,267374262	0	4,982127865	0,42734271	0	2,457798291	IFITM5	NA	interferon induced transmembrane protein 5 [Source:HGNC Symbol;Acc:HGNC:16644]	protein_coding	100551050
1297	ENSMGAG00000002530	MSTRG.11596	1,837763503	2,178592535	3,467329273	2,698258511	2,520495178	1,958199746	2,443439791	NA	NA	NA	NA	NA
1298	ENSMGAG00000002532	MSTRG.9725	5,270549	3,7687	3,371169	3,604851	4,019336	3,509919	3,924087333	MIER2	MIER2		protein_coding	100549238
1299	ENSMGAG00000002533	MSTRG.7396	3,703038062	8,739086639	9,266024314	7,712005447	7,153605801	4,248384262	6,803690754	EDEM2	EDEM2		protein_coding	NA
1300	ENSMGAG00000002535	MSTRG.11596	1,837763503	2,178592535	3,467329273	2,698258511	2,520495178	1,958199746	2,443439791	IBA57	NA	iron-sulfur cluster assembly factor IBA57 [Source:HGNC Symbol;Acc:HGNC:27302]	protein_coding	NA
1301	ENSMGAG00000002537	MSTRG.12111	12,99314158	4,290932595	7,971304285	17,75448087	9,693972579	19,83209386	12,08932096	AGAP1	NA	ArfGAP with GTPase domain, ankyrin repeat and PH domain 1 [Source:HGNC Symbol;Acc:HGNC:16922]	protein_coding	100548342
1302	ENSMGAG00000002539	MSTRG.5	2,163841842	5,225862295	5,267254538	3,339776709	2,809859912	1,78399886	3,431765693	NA	NA		protein_coding	100547397
1303	ENSMGAG00000002540	MSTRG.16484	1,18043	1,59148	1,852997	2,331812	2,519063	1,834062	1,884974	PGGT1B	NA	protein geranylgeranyltransferase type I subunit beta [Source:HGNC Symbol;Acc:HGNC:8895]	protein_coding	NA
1304	ENSMGAG00000002545	MSTRG.10660	67,451225	7,150708	1,687163	33,678349	6,197466	0,751445	19,48605933	NA	NA		protein_coding	100539142
1305	ENSMGAG00000002547	MSTRG.4544	9,36850133	7,826268471	9,651667885	10,56830484	9,792431111	9,346172697	9,425557723	INTS1	INTS1		protein_coding	100548816
1306	ENSMGAG00000002548	MSTRG.13539	31,78961	20,749836	12,280961	17,496971	16,299528	12,410945	18,50464183	NA		NA	NA	NA
1307	ENSMGAG00000002549	MSTRG.11597	3,052685007	2,16824367	2,261492979	3,104943773	2,183623902	1,68619203	2,409530227	GJC2	NA	gap junction protein gamma 2 [Source:HGNC Symbol;Acc:HGNC:17494]	protein_coding	100547113
1308	ENSMGAG00000002551	MSTRG.13143	76,134369	2,008856	0,100356	1,472407	0,095688	0	13,301946	IL13RA2	IL13RA2		protein_coding	100545119
1309	ENSMGAG00000002552	MSTRG.7097	5,038104456	5,263535031	8,315394931	7,698703242	7,403518198	7,153695841	6,812158616	MYBBP1A	MYBBP1A		protein_coding	100540192
1310	ENSMGAG00000002553	MSTRG.8477	2,817858603	5,212649481	14,09093294	13,66484375	11,92691345	4,924399013	8,772932873	C6orf89	C6orf89		protein_coding	100541636
1311	ENSMGAG00000002554	MSTRG.10661	11,285769	4,646484	4,604935	16,305372	15,879185	1,740976	9,077120167	B4GALNT4	NA	beta-1,4-N-acetyl-galactosaminyltransferase 4 [Source:HGNC Symbol;Acc:HGNC:26315]	protein_coding	100539296
1312	ENSMGAG00000002555	MSTRG.8063	1,644199958	1,924619244	2,533007111	2,910297139	3,38152963	1,780949527	2,362433768	FAM110D	FAM110D		protein_coding	104914303
1313	ENSMGAG00000002558	MSTRG.9920	4,645944811	3,865504607	6,685424555	10,63355372	7,802559525	9,843636813	7,246104006	NA	NA	NA	NA	NA
1314	ENSMGAG00000002559	MSTRG.2251	1,382602	3,714008	5,347497	5,67942	3,594309	2,612956	3,721798667	TOR3A	NA		protein_coding	NA
1315	ENSMGAG00000002561	MSTRG.7712	7,114940487	6,528695752	8,9478588	9,454821385	8,885316673	8,155038462	8,181111927	NA			protein_coding	100539530
1316	ENSMGAG00000002563	MSTRG.4948	7,383848025	12,70982606	20,44657181	12,87847774	18,75254556	33,57357365	17,62414047	AACS	NA	acetoacetyl-CoA synthetase [Source:HGNC Symbol;Acc:HGNC:21298]	protein_coding	NA
1317	ENSMGAG00000002566	MSTRG.38	34,829689	28,272749	20,847965	23,450819	20,978975	21,960773	25,05682833	NA	NA	NA	NA	NA
1318	ENSMGAG00000002568	MSTRG.8063	1,644199958	1,924619244	2,533007111	2,910297139	3,38152963	1,780949527	2,362433768	PDIK1L	PDIK1L		protein_coding	NA
1319	ENSMGAG00000002569	MSTRG.11597	3,052685007	2,16824367	2,261492979	3,104943773	2,183623902	1,68619203	2,409530227	GUK1	NA	guanylate kinase 1 [Source:HGNC Symbol;Acc:HGNC:4693]	protein_coding	100547268
1320	ENSMGAG00000002570	MSTRG.9727	13,01507504	10,12567545	10,98239784	10,53149501	11,11652269	9,04219701	10,80222717	SH3GL1	SH3GL1	SH3 domain containing GRB2 like 1, endophilin A2 [Source:HGNC Symbol;Acc:HGNC:10830]	protein_coding	NA
1321	ENSMGAG00000002571	MSTRG.15347	125,9424754	56,22883429	41,52327052	74,1262167	47,7691752	42,67635899	64,71105518	NA	NA		protein_coding	NA
1322	ENSMGAG00000002573	MSTRG.2252	0,091287745	0,810846797	5,399411534	4,388828642	5,951558689	2,619468479	3,210233648	ABL2	NA		protein_coding	NA
1323	ENSMGAG00000002574	MSTRG.36	3,491551141	2,22432227	2,375112355	2,74772676	2,408358735	1,484471308	2,455257095	DENND6B	NA	DENN domain containing 6B [Source:HGNC Symbol;Acc:HGNC:32690]	protein_coding	NA
1324	ENSMGAG00000002575	MSTRG.8268	2,548939057	1,517906653	1,084637277	1,424467989	0,741123583	0,019165123	1,222706613	PDZD3	PDZD3	PDZ domain containing 3 [Source:HGNC Symbol;Acc:HGNC:19891]	protein_coding	100550106
1325	ENSMGAG00000002577	MSTRG.8478	0,547898231	1,400827	2,007656969	1,645882339	1,520415969	0,634822	1,292917085	NA			protein_coding	100543337
1326	ENSMGAG00000002579	MSTRG.12616	6,290909074	6,57909657	15,2485742	18,50777464	17,4553384	15,57767316	13,27656101	WAPL	NA	WAPL cohesin release factor [Source:HGNC Symbol;Acc:HGNC:23293]	protein_coding	100546200
1327	ENSMGAG00000002580	MSTRG.8689	0,772777	1,878618	1,884542	2,498147	1,534484	1,120832	1,6149	NA		NA	NA	NA
1328	ENSMGAG00000002583	MSTRG.7387	14,645082	18,841125	13,129503	12,639007	11,897707	9,085109	13,37292217	GSS	GSS		protein_coding	NA
1329	ENSMGAG00000002585	MSTRG.4253	17,81928088	12,88443713	13,14372832	20,56612	14,85323028	14,8062844	15,67884683	NUDCD2	NUDCD2	NudC domain containing 2 [Source:HGNC Symbol;Acc:HGNC:30535]	protein_coding	100541065
1330	ENSMGAG00000002586	MSTRG.5560	7,653422125	6,5384635	8,125890875	6,997142375	5,166031125	4,23650325	6,452908875	GPR75	NA		protein_coding	100544697
1331	ENSMGAG00000002587	MSTRG.8480	4,067111913	8,58991008	7,506777311	5,696201606	6,931325073	3,74783588	6,089860311	MTCH1	MTCH1		protein_coding	NA
1332	ENSMGAG00000002589	MSTRG.8268	2,548939057	1,517906653	1,084637277	1,424467989	0,741123583	0,019165123	1,222706613	NLRX1	NLRX1	NLR family member X1 [Source:HGNC Symbol;Acc:HGNC:29890]	protein_coding	100550259
1333	ENSMGAG00000002593	MSTRG.4543	9,419283484	15,36962164	8,050651288	7,914181941	7,184195398	4,927397423	8,810888529	NA			protein_coding	NA
1334	ENSMGAG00000002594	MSTRG.5562	30,15395169	35,76921492	28,3683228	28,44495725	32,76520368	27,22698501	30,45477256	ERLEC1	NA		protein_coding	NA
1335	ENSMGAG00000002595	MSTRG.13152	20,12006281	23,96563504	28,98527624	25,33219601	26,71448459	24,85833993	24,9959991	PLS3	PLS3		protein_coding	NA
1336	ENSMGAG00000002596	MSTRG.4250	18,28356	16,042109	40,19228	55,333504	46,996426	39,054581	35,98374333	CCNG1	CCNG1	cyclin G1 [Source:HGNC Symbol;Acc:HGNC:1592]	protein_coding	100541216
1337	ENSMGAG00000002597	MSTRG.8858	514,970642	621,414612	519,184265	441,793549	429,753632	337,824829	477,4902548	RPL34	NA		protein_coding	NA
1338	ENSMGAG00000002598	MSTRG.13541	6,463068	17,45419792	11,887671	6,976511	14,13737098	7,4519	10,72845315	SLC48A1	SLC48A1	NA	NA	NA
1339	ENSMGAG00000002600	MSTRG.8273	19,256453	1,22196	0,45514	4,575373	2,690053	1,925801	5,020796667	THY1	THY1	Thy-1 cell surface antigen [Source:HGNC Symbol;Acc:HGNC:11801]	protein_coding	NA
1340	ENSMGAG00000002602	MSTRG.3906	13,789766	9,876022	10,511654	11,728082	10,802221	11,097308	11,30084217	RBM6	NA		protein_coding	NA
1341	ENSMGAG00000002605	MSTRG.8860	0,47397	5,354900179	9,839993247	2,466651577	12,55427154	3,425969961	5,685959417	RNF144B	NA	ring finger protein 144B [Source:HGNC Symbol;Acc:HGNC:21578]	protein_coding	NA
1342	ENSMGAG00000002606	MSTRG.13543	9,511344	101,7446783	54,0743548	22,31844447	51,38171393	26,62865847	44,27653232	NA		NA	NA	NA
1343	ENSMGAG00000002607	MSTRG.15309	4,141409	3,848331	7,077722	6,849154	7,356971	6,288481	5,927011333	NA	NA	NA	NA	NA
1344	ENSMGAG00000002612	MSTRG.11599	24,53424046	29,3818763	26,05317228	25,37036562	22,94268331	17,93273635	24,36917905	NA	NA	NA	NA	NA
1345	ENSMGAG00000002615	MSTRG.2253	4,085830716	62,53194175	120,769929	78,72928243	130,496166	78,34306317	79,15936884	SOAT1	NA	sterol O-acyltransferase 1 [Source:HGNC Symbol;Acc:HGNC:11177]	protein_coding	NA
1346	ENSMGAG00000002616	MSTRG.8694	29,40682341	27,1352672	14,53655734	15,94252414	16,86386702	15,23706602	19,85368419	CDK5RAP3		CDK5 regulatory subunit associated protein 3 [Source:HGNC Symbol;Acc:HGNC:18673]	protein_coding	100550108
1347	ENSMGAG00000002617	MSTRG.3131	6,937338161	7,416205427	8,930343383	11,05174702	9,853790037	10,24036715	9,071631864	EDC3	NA		protein_coding	NA
1348	ENSMGAG00000002619	MSTRG.11600	5,427971772	6,884312762	5,074194007	4,540648629	4,978187347	3,598743557	5,084009679	C1orf35	NA	chromosome 1 open reading frame 35 [Source:HGNC Symbol;Acc:HGNC:19032]	protein_coding	NA
1349	ENSMGAG00000002625	MSTRG.4947	2,943039	5,981653	23,372744	21,393147	23,969015	21,68663	16,55770467	BRI3BP	NA		protein_coding	100550461
1350	ENSMGAG00000002628	MSTRG.13153	10,542449	0,267848	0,061979	1,129423	0,113907	0	2,019267667	NA			protein_coding	100546046
1351	ENSMGAG00000002630	MSTRG.4950	5,339262	6,296947	9,19398046	8,262225	10,83984	7,119137	7,841898577	DHX37	NA	DEAH-box helicase 37 [Source:HGNC Symbol;Acc:HGNC:17210]	protein_coding	NA
1352	ENSMGAG00000002631	MSTRG.37	14,624444	9,761045	7,466112	10,183205	9,022879	8,525222	9,9304845	GCC1	NA		protein_coding	100540726
1353	ENSMGAG00000002632	MSTRG.13551	4,799068	6,054105	2,939882	2,839463	3,223272	2,436229	3,7153365	NA	NA	NA	NA	NA
1354	ENSMGAG00000002634	MSTRG.3516	5,313206406	3,705238007	4,890767092	5,564863396	4,89477516	4,962484399	4,888555743	PSKH1	PSKH1		protein_coding	100539981
1355	ENSMGAG00000002635	MSTRG.11601	27,77458727	26,35137691	29,18020918	35,01445569	33,93604715	28,34403244	30,10011811	ARF1	NA		protein_coding	100547419
1356	ENSMGAG00000002637	MSTRG.7714	2,85844255	3,347116247	8,641024435	8,69499044	9,508176423	7,925821013	6,829261851	MIB2	MIB2		protein_coding	NA
1357	ENSMGAG00000002638	MSTRG.8862	4,602642424	14,46146082	21,98274853	16,3528527	22,91879938	13,43399667	15,62541676	DEK	NA	DEK proto-oncogene [Source:HGNC Symbol;Acc:HGNC:2768]	protein_coding	100547623
1358	ENSMGAG00000002639	MSTRG.15350	7,969702853	2,040701861	0,888345352	3,469270835	1,535963097	0,400631	2,717435833	CA9	NA	carbonic anhydrase 9 [Source:HGNC Symbol;Acc:HGNC:1383]	protein_coding	100540154
1359	ENSMGAG00000002642	MSTRG.3143	11,49267101	24,56517641	16,83825529	11,2678244	15,26895222	17,16669201	16,09992856	SEMA7A	NA	semaphorin 7A (John Milton Hagen blood group) [Source:HGNC Symbol;Acc:HGNC:10741]	protein_coding	100543107
1360	ENSMGAG00000002643	MSTRG.10657	15,19629849	11,89530379	7,454414315	8,985233759	8,250429426	7,242457788	9,837356261	VPS51	NA		protein_coding	100538368
1361	ENSMGAG00000002644	MSTRG.3513	19,88521027	13,08439594	14,70954715	18,63006466	18,43259479	15,79865282	16,75674427	EDC4	EDC4		protein_coding	NA
1362	ENSMGAG00000002646	MSTRG.4541	8,843437641	7,803607684	6,68555854	8,194602368	9,275252338	7,843590191	8,107674794	MAFK	MAFK	MAF bZIP transcription factor K [Source:HGNC Symbol;Acc:HGNC:6782]	protein_coding	100548050
1363	ENSMGAG00000002650	MSTRG.8484	0,986066418	20,07637929	21,04687722	15,32089272	22,2094482	17,45356776	16,18220527	PLEKHA6	PLEKHA6	pleckstrin homology domain containing A6 [Source:HGNC Symbol;Acc:HGNC:17053]	protein_coding	NA
1364	ENSMGAG00000002651	MSTRG.9918	1,221030292	1,226305142	3,221922886	4,604777931	3,884241478	3,465705687	2,937330569	SH3RF1	NA	SH3 domain containing ring finger 1 [Source:HGNC Symbol;Acc:HGNC:17650]	protein_coding	100539395
1365	ENSMGAG00000002652	MSTRG.43	4,221702	3,230835	4,142657	4,625208	3,605072	4,413031	4,039750833	NRF1	NA	nuclear respiratory factor 1 [Source:HGNC Symbol;Acc:HGNC:7996]	protein_coding	100542974
1366	ENSMGAG00000002653	MSTRG.2755	3,879107708	7,183446643	5,776231223	4,892218478	4,90860026	4,778903426	5,236417956	TBCCD1	TBCCD1		protein_coding	100539561
1367	ENSMGAG00000002654	MSTRG.13555	30,57076321	15,85686209	7,72450096	11,31968705	9,949207669	10,99662746	14,40294141	NA			protein_coding	NA
1368	ENSMGAG00000002655	MSTRG.12615	7,576808	12,084361	8,006054	5,259048	6,482339	5,46121	7,478303333	HPS6	NA	HPS6 biogenesis of lysosomal organelles complex 2 subunit 3 [Source:HGNC Symbol;Acc:HGNC:18817]	protein_coding	NA
1369	ENSMGAG00000002657	MSTRG.13554	1,504124672	19,9671624	20,88274737	18,26203909	24,57541085	6,572501719	15,29399768	NA			protein_coding	NA
1370	ENSMGAG00000002658	MSTRG.8066	0,675622	1,76523	1,081799	1,957819	1,974711	1,882943	1,556354	NA			protein_coding	100551486
1371	ENSMGAG00000002659	MSTRG.12619	1,321639829	2,686822065	0,971813674	1,031890801	1,116112783	0,657416701	1,297615976	NA	NA		protein_coding	100546355
1372	ENSMGAG00000002660	MSTRG.2269	0	3,343846	2,687066	1,114422	1,744965	0,637842	1,5880235	AXDND1	NA		protein_coding	NA
1373	ENSMGAG00000002662	MSTRG.2756	165,258118	249,939499	155,941681	138,539825	163,724945	162,473419	172,6462478	NA			protein_coding	100539714
1374	ENSMGAG00000002663	MSTRG.5563	1,424629463	1,938278372	2,270128887	2,047335115	2,24033728	2,898163339	2,136478743	CHAC2	NA		protein_coding	NA
1375	ENSMGAG00000002665	MSTRG.3136	2781,19331	4111,234554	1972,850909	1551,873022	1830,29401	2593,687187	2473,522165	CYP11A1	NA	cytochrome P450 family 11 subfamily A member 1 [Source:HGNC Symbol;Acc:HGNC:2590]	protein_coding	100543260
1376	ENSMGAG00000002666	MSTRG.13155	7,278407596	8,67518735	7,94682294	16,28168547	12,18038343	18,02683658	11,73155389	NA			protein_coding	100549782
1377	ENSMGAG00000002667	MSTRG.11604	1,770925	3,304366042	6,426516892	5,262687237	8,499470705	5,157935179	5,070316842	SNAP47	NA	synaptosome associated protein 47 [Source:HGNC Symbol;Acc:HGNC:30669]	protein_coding	100549725
1378	ENSMGAG00000002668	MSTRG.8863	1,080725454	6,859843845	14,46076528	7,874177582	11,95706763	4,392694395	7,770879032	KDM1B	NA	lysine demethylase 1B [Source:HGNC Symbol;Acc:HGNC:21577]	protein_coding	NA
1379	ENSMGAG00000002669	MSTRG.5564	1,907728	2,381268	3,456253	3,846813	4,344675	4,319233	3,375995	ASB3	NA		protein_coding	100542673
1380	ENSMGAG00000002670	MSTRG.8692	6,782509	7,736853	5,260174	5,47979	5,743107	4,727017	5,954908333	PNPO	PNPO	pyridoxamine 5'-phosphate oxidase [Source:HGNC Symbol;Acc:HGNC:30260]	protein_coding	NA
1381	ENSMGAG00000002672	MSTRG.4545	6,611558315	11,89687201	8,738864219	7,008904376	7,305359279	3,250138	7,468616034	PSMG3	PSMG3	proteasome assembly chaperone 3 [Source:HGNC Symbol;Acc:HGNC:22420]	protein_coding	100548203
1382	ENSMGAG00000002674	MSTRG.8481	57,991169	65,668091	48,805416	44,067726	47,094082	38,287319	50,31896717	NA	SNRPE		protein_coding	NA
1383	ENSMGAG00000002675	MSTRG.4951	13,29864175	22,43888574	14,48702435	10,95141451	18,01751934	15,30209465	15,74926339	SCARB1	NA	scavenger receptor class B member 1 [Source:HGNC Symbol;Acc:HGNC:1664]	protein_coding	100550769
1384	ENSMGAG00000002676	MSTRG.9740	10,69913027	9,631285843	10,69889465	12,40915713	11,25895132	21,10984735	12,63454443	NA			protein_coding	100550262
1385	ENSMGAG00000002677	MSTRG.4549	4,355445	9,898529	7,55498	7,947874	8,611069	5,146563	7,25241	NA			protein_coding	100548507
1386	ENSMGAG00000002678	MSTRG.11607	2,425234737	3,919912842	5,874519184	5,400206184	7,480858079	5,003145579	5,017312768	JMJD4	NA	jumonji domain containing 4 [Source:HGNC Symbol;Acc:HGNC:25724]	protein_coding	NA
1387	ENSMGAG00000002679	MSTRG.8864	5,088555198	19,70983999	13,20347871	7,708485005	6,764421718	5,064965199	9,589957637	TPMT	NA	thiopurine S-methyltransferase [Source:HGNC Symbol;Acc:HGNC:12014]	protein_coding	NA
1388	ENSMGAG00000002680	MSTRG.10651	10,89286415	9,586550524	8,55414666	9,507793203	10,64880045	6,206398954	9,23275899	BET1L	NA		protein_coding	100538522
1389	ENSMGAG00000002682	MSTRG.8269	7,616393	8,846435	6,134354	5,682884	4,365788	4,97335	6,269867333	HINFP	HINFP	histone H4 transcription factor [Source:HGNC Symbol;Acc:HGNC:17850]	protein_coding	NA
1390	ENSMGAG00000002684	MSTRG.9919	0,860618106	2,174459773	2,539326461	1,90922219	2,505771086	1,538868811	1,921377738	CBR4	NA	carbonyl reductase 4 [Source:HGNC Symbol;Acc:HGNC:25891]	protein_coding	100539549
1391	ENSMGAG00000002686	MSTRG.47	8,267261195	73,92719948	98,33636668	74,61449426	118,990392	66,75125537	73,48116149	STRIP2	NA	striatin interacting protein 2 [Source:HGNC Symbol;Acc:HGNC:22209]	protein_coding	NA
1392	ENSMGAG00000002687	MSTRG.3911	24,646097	22,4536	12,063814	13,492314	13,680962	15,237032	16,92896983	MON1A	NA		protein_coding	100547182
1393	ENSMGAG00000002692	MSTRG.12620	0,494734944	0,765580717	4,257989353	4,749454672	3,912644247	7,546111576	3,621085918	CCSER2	NA		protein_coding	104911898
1394	ENSMGAG00000002693	MSTRG.2757	23,614037	22,658411	15,791712	15,02089	13,891768	11,041615	17,00307217	NA			protein_coding	NA
1395	ENSMGAG00000002694	MSTRG.8868	2,373416313	4,617875852	10,76111193	9,575150469	13,78358294	6,186496182	7,882938946	KIF13A	NA	kinesin family member 13A [Source:HGNC Symbol;Acc:HGNC:14566]	protein_coding	NA
1396	ENSMGAG00000002695	MSTRG.7716	2,06741443	4,187878532	3,980099415	3,909680836	2,8475935	2,127679026	3,18672429	NA		NA	NA	NA
1397	ENSMGAG00000002696	MSTRG.8698	55,438335	80,529419	54,757748	43,37949	57,206276	36,507538	54,63646767	MRPL45	MRPL45		protein_coding	NA
1398	ENSMGAG00000002698	MSTRG.15094	6,952810892	7,069130651	7,219138292	6,244498735	4,018132532	5,442467746	6,157696475	NA			protein_coding	100540725
1399	ENSMGAG00000002699	MSTRG.2759	101,578629	143,020325	95,198235	83,713394	89,663338	87,689224	100,1438575	PFKL	PFKL		pseudogene	NA
1400	ENSMGAG00000002700	MSTRG.4550	2,180870689	5,504184439	6,368806199	4,163438668	3,280521495	2,890693115	4,064752434	NUDT1	NUDT1		protein_coding	NA
1401	ENSMGAG00000002701	MSTRG.8485	1,003221631	3,023524066	2,908731553	2,653395584	3,237814019	1,833031538	2,443286399	REN	REN	renin [Source:HGNC Symbol;Acc:HGNC:9958]	protein_coding	NA
1402	ENSMGAG00000002702	MSTRG.7715	20,03850364	13,17028494	10,06635474	12,19947304	12,45055215	12,53020134	13,40922831	NA			protein_coding	100539839
1403	ENSMGAG00000002703	MSTRG.9922	0,621427606	7,43318265	14,26184094	10,9017926	9,264848581	2,365669332	7,474793618	PCDH18	NA	protocadherin 18 [Source:HGNC Symbol;Acc:HGNC:14268]	protein_coding	100540634
1404	ENSMGAG00000002706	MSTRG.4551	0,261954761	4,443349253	7,135811192	5,239956451	6,78078229	4,452424129	4,719046346	SNX8	SNX8		protein_coding	NA
1405	ENSMGAG00000002707	MSTRG.3515	73,38431196	82,04471491	51,43281879	53,80842241	52,97114995	47,77937251	60,23679842	NUTF2	NUTF2		protein_coding	NA
1406	ENSMGAG00000002708	MSTRG.9728	2,819441404	4,613517844	6,904610876	6,993368514	7,593169396	5,486351791	5,735076637	CHAF1A	CHAF1A		protein_coding	NA
1407	ENSMGAG00000002711	MSTRG.8067	0,928248	1,500506	1,304336	1,510966	1,220752	0,867911	1,222119833	PAFAH2	PAFAH2		protein_coding	100539840
1408	ENSMGAG00000002714	MSTRG.8700	51,84663	32,3377	39,193153	48,221115	46,392174	43,292416	43,547198	NPEPPS	NPEPPS		protein_coding	NA
1409	ENSMGAG00000002717	MSTRG.13156	7,586672915	10,73671021	19,25547166	21,78750483	21,57241549	20,9021167	16,97348197	WDR44	WDR44	WD repeat domain 44 [Source:HGNC Symbol;Acc:HGNC:30512]	protein_coding	NA
1410	ENSMGAG00000002718	MSTRG.16008	1,256114297	2,276529178	2,705742662	2,489024107	2,857906929	1,317131471	2,150408107	LYRM7	NA		protein_coding	NA
1411	ENSMGAG00000002719	MSTRG.4548	37,76536184	46,05232279	59,76092276	53,80491418	54,19752599	49,42007393	50,16685358	EIF3B	EIF3B		protein_coding	NA
1412	ENSMGAG00000002720	MSTRG.13556	40,803638	23,553658	26,269072	28,5137	25,670692	19,094761	27,31758683	NA	NA		protein_coding	NA
1413	ENSMGAG00000002721	MSTRG.7100	18,814812	18,141958	16,242613	15,305228	18,785862	17,020498	17,38516183	UBE2G1	UBE2G1		protein_coding	NA
1414	ENSMGAG00000002722	MSTRG.4952	81,83353202	101,9949086	122,487059	112,7389421	132,8056355	153,7754887	117,6059276	NA	NA	NA	NA	NA
1415	ENSMGAG00000002728	MSTRG.2247	2,309798195	4,603597878	8,335309824	6,293844517	6,993115784	6,298807414	5,805745602	FAM20B	NA	FAM20B glycosaminoglycan xylosylkinase [Source:HGNC Symbol;Acc:HGNC:23017]	protein_coding	100543569
1416	ENSMGAG00000002729	MSTRG.12623	1,436652	4,077074	10,230718	8,217168	9,518531	6,687394	6,6945895	BICC1	NA	BicC family RNA binding protein 1 [Source:HGNC Symbol;Acc:HGNC:19351]	protein_coding	NA
1417	ENSMGAG00000002733	MSTRG.3522	3,914514	8,027104	9,900073	10,626207	13,073136	7,29458	8,805935667	NA		NA	NA	NA
1418	ENSMGAG00000002734	MSTRG.5566	4,052184933	2,275403087	2,738521946	3,17621993	2,591822224	3,004780828	2,973155491	NPHP1	NA		protein_coding	NA
1419	ENSMGAG00000002735	MSTRG.48	244,1511483	208,32986	120,9129083	142,0187393	130,0406371	141,8491259	164,5504032	LMF2	NA	lipase maturation factor 2 [Source:HGNC Symbol;Acc:HGNC:25096]	protein_coding	NA
1420	ENSMGAG00000002737	MSTRG.8283	0,740888883	1,059050772	6,922603444	7,455568673	8,287906441	6,057787459	5,087300945	NA			protein_coding	NA
1421	ENSMGAG00000002738	MSTRG.5327	2,003510538	0,122331938	0,792721594	1,24369296	0,224547777	1,753574564	1,023396562	WHRN	WHRN		protein_coding	NA
1422	ENSMGAG00000002740	MSTRG.7717	40,406086	19,024376	17,038219	23,758059	16,915939	35,027939	25,36176967	ATAD3A	ATAD3A	ATPase family AAA domain containing 3A [Source:HGNC Symbol;Acc:HGNC:25567]	protein_coding	NA
1423	ENSMGAG00000002743	MSTRG.5326	41,830669	49,206097	40,956364	34,833309	47,00293	72,020973	47,64172367	STXBP1	STXBP1		protein_coding	100539780
1424	ENSMGAG00000002746	MSTRG.55	32,9775927	29,47378042	26,03063716	27,27884789	24,39553376	39,18066859	29,88951009	AHCYL2	NA	adenosylhomocysteinase like 2 [Source:HGNC Symbol;Acc:HGNC:22204]	protein_coding	100540878
1425	ENSMGAG00000002749	MSTRG.3132	11,74315292	17,73887575	13,9834391	12,77474236	13,26512503	18,08239519	14,59795506	CLK3	NA	CDC like kinase 3 [Source:HGNC Symbol;Acc:HGNC:2071]	protein_coding	NA
1426	ENSMGAG00000002751	MSTRG.7102	4,013296	5,548608	17,239359	18,71455	17,981781	12,933302	12,73848267	ANKFY1	ANKFY1		protein_coding	NA
1427	ENSMGAG00000002756	MSTRG.13558	715,0984652	1063,671984	837,7663663	699,92567	679,5953396	540,2509931	756,0514696	NA			protein_coding	NA
1428	ENSMGAG00000002757	MSTRG.4553	3,315961	0,229715	0,114766	3,532075	0,172418	0	1,227489167	LFNG	LFNG		protein_coding	100549739
1429	ENSMGAG00000002759	MSTRG.7408	2,309249446	3,872683868	5,833460449	6,592119036	5,930000684	8,344414419	5,480321317	PTPRT	PTPRT		protein_coding	NA
1430	ENSMGAG00000002761	MSTRG.8865	7,773419474	16,3544553	15,22716626	11,34719128	8,444439761	5,867026869	10,83561649	SIRT5	NA	sirtuin 5 [Source:HGNC Symbol;Acc:HGNC:14933]	protein_coding	NA
1431	ENSMGAG00000002769	MSTRG.10663	4,094993517	1,788964999	2,70408077	5,16902109	2,506540348	2,955113053	3,203118963	PTDSS2	NA	phosphatidylserine synthase 2 [Source:HGNC Symbol;Acc:HGNC:15463]	protein_coding	NA
1432	ENSMGAG00000002770	MSTRG.8693	17,86825	14,324582	45,299469	50,449486	43,211342	46,811008	36,32735617	NA			protein_coding	NA
1433	ENSMGAG00000002773	MSTRG.3527	2,294229	1,958231	5,482012	8,818596	6,757865	5,807724	5,186442833	ARL2BP	ARL2BP		protein_coding	NA
1434	ENSMGAG00000002774	MSTRG.7718	26,030193	30,024492	32,157921	24,23983	26,06254	21,627386	26,69039367	MRPL20	MRPL20	NA	NA	NA
1435	ENSMGAG00000002775	MSTRG.9729	13,529049	11,13798	9,82555	10,41654	9,936366	7,742897	10,431397	UBXN6	UBXN6		protein_coding	NA
1436	ENSMGAG00000002776	MSTRG.2273	0,040665	3,059813	1,400801	0,755982	1,32574	0,618064	1,2001775	FAM163A	NA		protein_coding	NA
1437	ENSMGAG00000002777	MSTRG.8068	91,49848722	169,2615557	125,7486878	162,8938613	164,8606849	86,26154549	133,4208037	STMN1	STMN1		protein_coding	100538496
1438	ENSMGAG00000002778	MSTRG.9923	5,930369	7,663528	10,916577	14,13718	11,719246	17,306171	11,27884517	NOCT	NA	nocturnin [Source:HGNC Symbol;Acc:HGNC:14254]	protein_coding	NA
1439	ENSMGAG00000002780	MSTRG.2274	1,465499536	9,40003816	11,94256032	8,425982048	10,82119149	4,386241811	7,740252228	NA	NA		protein_coding	100544972
1440	ENSMGAG00000002781	MSTRG.51	69,025467	72,425941	58,195396	62,649441	56,205223	60,755985	63,2095755	SMO	NA	smoothened, frizzled class receptor [Source:HGNC Symbol;Acc:HGNC:11119]	protein_coding	NA
1441	ENSMGAG00000002783	MSTRG.13559	8,148701	10,692178	10,019498	7,40711	10,291427	6,691698	8,875102	NUDT3	NUDT3		protein_coding	NA
1442	ENSMGAG00000002784	MSTRG.7720	13,19027019	12,94427749	16,266223	19,65237552	21,72973925	18,89195757	17,11247384	CCNL2	CCNL2		protein_coding	100541073
1443	ENSMGAG00000002786	MSTRG.4552	422,6255271	33,17954641	32,57498493	338,3919815	67,43106819	357,5215368	208,6207741	TTYH3	TTYH3		protein_coding	NA
1444	ENSMGAG00000002787	MSTRG.3526	21,30737266	9,4593254	7,446604719	11,03690571	7,817361501	11,02687272	11,34907379	RANBP10	RANBP10		protein_coding	NA
1445	ENSMGAG00000002791	MSTRG.9925	7,91245632	21,40539005	21,25716163	20,7005902	28,12528789	14,39699985	18,96631432	ELF2	NA	E74 like ETS transcription factor 2 [Source:HGNC Symbol;Acc:HGNC:3317]	protein_coding	100540791
1446	ENSMGAG00000002792	MSTRG.10668	8,710086047	7,32980344	5,776898818	5,73811111	5,040360465	5,17125287	6,294418792	IGHMBP2	NA		protein_coding	NA
1447	ENSMGAG00000002794	MSTRG.8869	16,36216182	43,3018084	58,48173472	46,64103356	39,0790705	36,96110775	40,13781946	RANBP9	NA	RAN binding protein 9 [Source:HGNC Symbol;Acc:HGNC:13727]	protein_coding	NA
1448	ENSMGAG00000002796	MSTRG.8482	6,805456	12,312016	20,556646	16,646049	24,114872	18,581615	16,50277567	NA			protein_coding	NA
1449	ENSMGAG00000002800	MSTRG.7099	9,395558	6,336495	4,660662	4,257449	4,185795	3,860955	5,449485667	CYB5D2	CYB5D2	NA	NA	NA
1450	ENSMGAG00000002803	MSTRG.8485	1,003221631	3,023524066	2,908731553	2,653395584	3,237814019	1,833031538	2,443286399	PIK3C2B	PIK3C2B		protein_coding	NA
1451	ENSMGAG00000002804	MSTRG.13563	10,74932413	15,68838752	8,875149001	6,718529002	9,678875911	5,731801162	9,573677788	NA			protein_coding	NA
1452	ENSMGAG00000002805	MSTRG.3134	7,249285	8,25315	7,104351	7,045172	7,024755	8,099726	7,462739833	ARID3B	NA	AT-rich interaction domain 3B [Source:HGNC Symbol;Acc:HGNC:14350]	protein_coding	NA
1453	ENSMGAG00000002807	MSTRG.3528	4,897147891	3,602290512	10,26176286	16,18179736	7,70796118	18,32374786	10,16245128	RSPRY1	RSPRY1		protein_coding	100549279
1454	ENSMGAG00000002808	MSTRG.13564	2,758038	5,239054	3,722443	2,169515	2,970229	1,261183	3,020077	ERBB2	ERBB2	NA	NA	NA
1455	ENSMGAG00000002809	MSTRG.8069	0,525784	1,904383	1,38378	1,510799	1,301201	0,851607	1,246259	PAQR7	PAQR7		protein_coding	NA
1456	ENSMGAG00000002810	MSTRG.7721	8,155063	0,423395	1,517684	2,34838	0,938005	0,666074	2,3414335	NA			protein_coding	104914146
1457	ENSMGAG00000002811	MSTRG.5569	2,13105	2,55066	3,259927	2,687937	3,154535	1,781617	2,594287667	NA	NA		protein_coding	NA
1458	ENSMGAG00000002812	MSTRG.7103	1,950010178	0,605327565	5,486927113	18,57844603	6,95543983	18,42783119	8,667330319	ZZEF1	ZZEF1		protein_coding	NA
1459	ENSMGAG00000002813	MSTRG.2276	1,326557205	1,650979708	5,853372537	5,487666598	5,585470865	3,223875596	3,854653751	CEP350	NA		protein_coding	NA
1460	ENSMGAG00000002814	MSTRG.10669	18,66689606	18,57610912	13,90853835	13,85022969	13,27339245	11,74960756	15,00412887	MRPL21	NA		protein_coding	NA
1461	ENSMGAG00000002815	MSTRG.11605	32,17198957	32,85263057	21,98486933	21,80514424	23,45997843	19,76999902	25,34076853	CCDC12	NA	coiled-coil domain containing 12 [Source:HGNC Symbol;Acc:HGNC:28332]	protein_coding	100539148
1462	ENSMGAG00000002817	MSTRG.9731	18,107214	12,429789	10,871932	13,103414	11,637471	10,929224	12,84650733	HDGFL2	HDGFL2	HDGF like 2 [Source:HGNC Symbol;Acc:HGNC:14680]	protein_coding	NA
1463	ENSMGAG00000002819	MSTRG.12624	9,404200141	6,60417884	6,060094011	8,440655947	8,717848958	11,50529833	8,455379371	NA	NA		protein_coding	NA
1464	ENSMGAG00000002820	MSTRG.8071	23,246799	16,541609	10,098163	9,122681	11,087701	10,865947	13,49381667	NA			protein_coding	100540148
1465	ENSMGAG00000002821	MSTRG.15356	0,258917	0,429114	1,817813	1,847402	1,132947	0,59229	1,0130805	NA	NA	NA	NA	NA
1466	ENSMGAG00000002823	MSTRG.12624	9,404200141	6,60417884	6,060094011	8,440655947	8,717848958	11,50529833	8,455379371	SLC16A9	NA		protein_coding	NA
1467	ENSMGAG00000002824	MSTRG.8072	8,897000467	11,85485881	15,33350709	14,24203079	15,93889691	15,37650436	13,60713307	RRAGC	RRAGC		protein_coding	NA
1468	ENSMGAG00000002826	MSTRG.3143	11,49267101	24,56517641	16,83825529	11,2678244	15,26895222	17,16669201	16,09992856	UBL7	NA	ubiquitin like 7 [Source:HGNC Symbol;Acc:HGNC:28221]	protein_coding	100542955
1469	ENSMGAG00000002827	MSTRG.7722	7,846486672	5,940160365	4,437803535	6,243067714	6,030203762	4,062978866	5,760116819	AURKAIP1	AURKAIP1		protein_coding	100541223
1470	ENSMGAG00000002828	MSTRG.11610	5,547408814	3,563800799	3,109103802	3,94863474	2,977140865	3,315996768	3,743680965	NBEAL2	NA	neurobeachin like 2 [Source:HGNC Symbol;Acc:HGNC:31928]	protein_coding	NA
1471	ENSMGAG00000002831	MSTRG.9927	8,399664	8,242619	13,260766	16,155376	16,71537	14,92676	12,9500925	NAA15	NA	N-alpha-acetyltransferase 15, NatA auxiliary subunit [Source:HGNC Symbol;Acc:HGNC:30782]	protein_coding	NA
1472	ENSMGAG00000002832	MSTRG.15371	8,27834037	21,45103556	25,89128911	24,33645053	27,99876257	20,60901771	21,42748264	GOLPH3	NA		protein_coding	NA
1473	ENSMGAG00000002833	MSTRG.8081	20,46557613	23,00252203	15,06435259	11,3094268	14,13616742	8,889330343	15,47789588	YRDC	YRDC		protein_coding	NA
1474	ENSMGAG00000002836	MSTRG.2760	4,328331643	34,69442227	25,2277391	14,98003561	29,33629243	9,022076917	19,59814966	CFAP410	CFAP410		protein_coding	NA
1475	ENSMGAG00000002837	MSTRG.5570	0	1,331566	4,180284	5,921004	4,239728	1,127573	2,800025833	BUB1	NA		protein_coding	NA
1476	ENSMGAG00000002839	MSTRG.52	14,96543214	14,61411941	11,98260556	13,10136385	13,25822593	13,51293797	13,57244748	TNPO3	NA	transportin 3 [Source:HGNC Symbol;Acc:HGNC:17103]	protein_coding	100543440
1477	ENSMGAG00000002840	MSTRG.8281	9,131378	7,593511	10,370691	11,822448	11,312153	11,260381	10,248427	UBE4A	UBE4A	ubiquitination factor E4A [Source:HGNC Symbol;Acc:HGNC:12499]	protein_coding	100540968
1478	ENSMGAG00000002841	MSTRG.15375	1,418328837	2,599406747	6,374190054	5,924805865	6,24352802	4,980613874	4,590145566	ZFR	NA		protein_coding	NA
1479	ENSMGAG00000002843	MSTRG.8871	3,677974769	5,641158133	7,42358093	6,763135076	5,778973855	5,475213816	5,79333943	MCUR1	NA	mitochondrial calcium uniporter regulator 1 [Source:HGNC Symbol;Acc:HGNC:21097]	protein_coding	NA
1480	ENSMGAG00000002845	MSTRG.7722	7,846486672	5,940160365	4,437803535	6,243067714	6,030203762	4,062978866	5,760116819	MXRA8	MXRA8	matrix remodeling associated 8 [Source:HGNC Symbol;Acc:HGNC:7542]	protein_coding	NA
1481	ENSMGAG00000002846	MSTRG.7958	22,17277058	15,83343913	11,99144267	16,06435654	15,07183967	15,78435807	16,15303444	POLB	POLB		protein_coding	NA
1482	ENSMGAG00000002847	MSTRG.8074	33,08473175	33,15417044	27,06518528	25,94205346	19,33433814	27,21218643	27,63211092	UTP11	UTP11		protein_coding	100539068
1483	ENSMGAG00000002848	MSTRG.3907	5,201505611	8,542957679	7,482761746	7,595092143	8,556800061	5,421818905	7,133489358	TRAIP	NA		protein_coding	100548560
1484	ENSMGAG00000002850	MSTRG.9733	9,713657	5,956523	3,799799	6,775204	4,114433	2,073415	5,405505167	NA			protein_coding	100549955
1485	ENSMGAG00000002851	MSTRG.8722	69,276802	231,635071	243,382034	266,811096	201,482727	93,47998	184,3446183	IGFBP4	IGFBP4		protein_coding	NA
1486	ENSMGAG00000002852	MSTRG.12628	0,728216	0,660245	2,137563	3,766119	1,68519	1,381579	1,726485333	NA	NA		protein_coding	100547889
1487	ENSMGAG00000002853	MSTRG.2762	17,24856628	11,10905262	15,20712345	17,15728533	17,1319913	16,74396677	15,76633096	TRA2B	TRA2B		protein_coding	NA
1488	ENSMGAG00000002855	MSTRG.3141	70,33169217	60,36209514	34,78342402	42,28590365	38,93996066	52,32033806	49,83723562	NA	NA		protein_coding	NA
1489	ENSMGAG00000002856	MSTRG.12930	10,62506782	8,182816567	6,478087708	7,41330967	6,123809696	7,107517406	7,655101477	KANSL3	NA	KAT8 regulatory NSL complex subunit 3 [Source:HGNC Symbol;Acc:HGNC:25473]	protein_coding	100539405
1490	ENSMGAG00000002857	MSTRG.3529	21,76426452	30,01411504	23,72219161	22,10884388	23,67997711	19,42885545	23,45304127	PSME3IP1	PSME3IP1		protein_coding	100549429
1491	ENSMGAG00000002858	MSTRG.8075	8,421360835	4,719515245	4,752809414	6,10601556	1,48913933	1,662136489	4,525162812	FHL3	FHL3		protein_coding	100539224
1492	ENSMGAG00000002860	MSTRG.3867	52,90389633	25,98746467	13,389362	19,58365	11,305943	19,30323233	23,74559139	GMPPB	NA	GDP-mannose pyrophosphorylase B [Source:HGNC Symbol;Acc:HGNC:22932]	protein_coding	NA
1493	ENSMGAG00000002861	MSTRG.12110	31,07964254	20,98337469	19,325358	28,4686904	23,57512971	27,11286949	25,09084414	COPS8	NA	COP9 signalosome subunit 8 [Source:HGNC Symbol;Acc:HGNC:24335]	protein_coding	NA
1494	ENSMGAG00000002863	MSTRG.8875	1,578508	0,535269	2,998439	6,450591	2,153816	7,802559	3,586530333	JARID2	NA	jumonji and AT-rich interaction domain containing 2 [Source:HGNC Symbol;Acc:HGNC:6196]	protein_coding	100549410
1495	ENSMGAG00000002864	MSTRG.13565	3,958480471	4,750884992	6,46269668	6,114597731	6,594753724	11,38298447	6,544066345	ORMDL3	ORMDL3		protein_coding	100551341
1496	ENSMGAG00000002866	MSTRG.5571	2,762253585	2,61783712	2,557813	2,334498678	3,149162	2,679231	2,683465897	NA	NA		protein_coding	NA
1497	ENSMGAG00000002867	MSTRG.8726	6,018032	2,798507	2,704554	3,778791	2,115059	0,785884	3,033471167	NA		NA	NA	NA
1498	ENSMGAG00000002869	MSTRG.5572	4,216477048	6,094949397	14,37932334	15,24246845	16,70927389	14,48625526	11,85479123	ANAPC1	NA		protein_coding	NA
1499	ENSMGAG00000002871	MSTRG.4556	3,702876	1,162228	2,264649	5,09884	2,203083	6,293778	3,454242333	NA		NA	NA	NA
1500	ENSMGAG00000002874	MSTRG.11612	4,860826336	5,83247499	7,430363584	6,598430462	6,224830192	6,129283873	6,17936824	SETD2	NA	SET domain containing 2, histone lysine methyltransferase [Source:HGNC Symbol;Acc:HGNC:18420]	protein_coding	100539457
1501	ENSMGAG00000002875	MSTRG.8077	19,22531948	21,66191943	19,20283253	19,61292429	21,17074977	15,6442464	19,41966532	SF3A3	SF3A3	splicing factor 3a subunit 3 [Source:HGNC Symbol;Acc:HGNC:10767]	protein_coding	NA
1502	ENSMGAG00000002879	MSTRG.7732	12,72704168	13,19577936	16,12069122	16,3817414	12,32061575	9,963252107	13,45152025	INTS11	INTS11		protein_coding	100541633
1503	ENSMGAG00000002882	MSTRG.4258	8,555846534	7,766722875	11,82900858	12,4463061	11,52237581	9,225979937	10,22437331	SLU7	SLU7	SLU7 homolog, splicing factor [Source:HGNC Symbol;Acc:HGNC:16939]	protein_coding	100548049
1504	ENSMGAG00000002883	MSTRG.8284	2,419407	4,430786	8,268868	4,551167	6,013392	6,804657	5,414712833	USP28	USP28		protein_coding	100541427
1505	ENSMGAG00000002884	MSTRG.10664	12,63380099	0,307074433	0,058507997	0,150174114	0,027237	0	2,196132422	NA	NA		protein_coding	NA
1506	ENSMGAG00000002885	MSTRG.8487	18,22461055	21,14352325	42,03776459	38,89504157	45,71743221	32,34205206	33,06007071	MDM4	MDM4		protein_coding	100544420
1507	ENSMGAG00000002887	MSTRG.8727	51,19472495	38,84150112	40,30600962	47,65486915	35,74630942	44,5667117	43,05168766	SMARCE1	SMARCE1		protein_coding	100540719
1508	ENSMGAG00000002888	MSTRG.2271	21,28800348	44,56474437	24,79776317	24,97219405	26,52133422	24,07167613	27,70261924	QSOX1	NA		protein_coding	NA
1509	ENSMGAG00000002889	MSTRG.12118	32,97787857	4,725707479	4,255529618	17,81807784	6,614908049	4,427273659	11,8032292	COL6A3	NA	collagen type VI alpha 3 chain [Source:HGNC Symbol;Acc:HGNC:2213]	protein_coding	100549061
1510	ENSMGAG00000002891	MSTRG.53	3,880827695	7,380771651	5,608203844	6,332512958	5,280270139	4,990620305	5,578867765	NCAPH2	NA	non-SMC condensin II complex subunit H2 [Source:HGNC Symbol;Acc:HGNC:25071]	protein_coding	100543594
1511	ENSMGAG00000002893	MSTRG.7435	96,81398127	101,5741057	87,25900992	91,55587203	106,5950069	105,1683678	98,16105727	RPN2	RPN2		protein_coding	NA
1512	ENSMGAG00000002894	MSTRG.7960	19,13224273	17,98672776	15,3852244	17,22280952	15,33188162	13,2304925	16,38156309	VDAC3	VDAC3		protein_coding	100542716
1513	ENSMGAG00000002897	MSTRG.13595	9,93048	18,764637	14,191848	11,431707	13,34396	11,780691	13,24055383	SNX33	SNX33	sorting nexin 33 [Source:HGNC Symbol;Acc:HGNC:28468]	protein_coding	NA
1514	ENSMGAG00000002899	MSTRG.13567	140,0979413	117,7506898	68,12213145	77,38654087	74,68580153	71,58200113	91,60418433	PSMD3	PSMD3	NA	NA	NA
1515	ENSMGAG00000002900	MSTRG.9928	10,596856	5,358315	11,592198	18,264141	11,694087	19,247574	12,79219517	RAB33B	NA	RAB33B, member RAS oncogene family [Source:HGNC Symbol;Acc:HGNC:16075]	protein_coding	NA
1516	ENSMGAG00000002901	MSTRG.9929	10,18535949	5,757346878	8,692953254	10,29477249	11,89622001	9,482267594	9,384819952	NA	NA		protein_coding	NA
1517	ENSMGAG00000002902	MSTRG.10666	6,344825	10,681075	9,772021	8,817834	6,854891	4,403482	7,812354667	DNAJC17	NA	DnaJ heat shock protein family (Hsp40) member C17 [Source:HGNC Symbol;Acc:HGNC:25556]	protein_coding	100540068
1518	ENSMGAG00000002903	MSTRG.13594	3,897767213	2,587173176	2,263812268	2,929088249	1,855176337	1,701104546	2,539020298	SNUPN	SNUPN		protein_coding	NA
1519	ENSMGAG00000002904	MSTRG.2765	37,02521635	6,118243493	10,79642304	14,1758484	5,382884672	20,62609302	15,68745149	IGF2BP2	IGF2BP2		protein_coding	NA
1520	ENSMGAG00000002906	MSTRG.15377	10,23686404	10,54035744	15,21222599	16,97477873	16,10353412	17,44530767	14,41884466	SUB1	NA	NA	NA	NA
1521	ENSMGAG00000002907	MSTRG.9929	10,18535949	5,757346878	8,692953254	10,29477249	11,89622001	9,482267594	9,384819952	SETD7	NA	SET domain containing 7, histone lysine methyltransferase [Source:HGNC Symbol;Acc:HGNC:30412]	protein_coding	NA
1522	ENSMGAG00000002909	MSTRG.4555	11,04039	4,241776	4,453384	8,254501	3,089896	7,147414	6,371226833	BRAT1	BRAT1		protein_coding	NA
1523	ENSMGAG00000002911	MSTRG.3914	10,36130923	7,88794755	8,225626815	8,060416053	7,561722312	8,796289359	8,482218553	RAD54L2	NA		protein_coding	100547336
1524	ENSMGAG00000002914	MSTRG.13568	4,336319644	6,959540268	3,205882859	4,159594807	4,020968535	2,597247493	4,213258934	NA			protein_coding	104914598
1525	ENSMGAG00000002915	MSTRG.3139	456,7450953	523,985347	298,7026987	337,6158642	485,9579391	375,7057701	413,1187857	STRA6	NA	signaling receptor and transporter of retinol STRA6 [Source:HGNC Symbol;Acc:HGNC:30650]	protein_coding	NA
1526	ENSMGAG00000002916	MSTRG.14932	4,710598	5,370146	5,49686	3,812923	4,774238	4,493956	4,7764535	NA		NA	NA	NA
1527	ENSMGAG00000002917	MSTRG.13569	7,898413	7,093011	11,889801	9,453596	10,655727	8,490219	9,2467945	NA			protein_coding	100538813
1528	ENSMGAG00000002918	MSTRG.7733	1,650959	3,222233	6,074501	5,345857	4,599564	4,043574	4,156114667	DVL1	DVL1		protein_coding	100542715
1529	ENSMGAG00000002921	MSTRG.7959	8,513100908	10,066401	12,49856407	13,9715321	12,3078795	13,3180577	11,77925588	IKBKB	IKBKB	inhibitor of nuclear factor kappa B kinase subunit beta [Source:HGNC Symbol;Acc:HGNC:5960]	protein_coding	100542558
1530	ENSMGAG00000002924	MSTRG.8876	30,49952142	20,6930492	14,89928945	24,34440565	18,64722686	22,95865356	22,00702436	DTNBP1	NA	dystrobrevin binding protein 1 [Source:HGNC Symbol;Acc:HGNC:17328]	protein_coding	NA
1531	ENSMGAG00000002925	MSTRG.9931	0,535786926	7,926575377	14,49037627	8,719133043	18,61749883	4,407836927	9,116201229	MAML3	NA	mastermind like transcriptional coactivator 3 [Source:HGNC Symbol;Acc:HGNC:16272]	protein_coding	100542121
1532	ENSMGAG00000002927	MSTRG.11615	25,29521103	11,12170646	5,579637141	11,21768883	5,657076743	19,50274525	13,06234424	KLHL18	NA	kelch like family member 18 [Source:HGNC Symbol;Acc:HGNC:29120]	protein_coding	100551366
1533	ENSMGAG00000002928	MSTRG.7427	12,54927641	11,22463881	19,45736977	24,9396646	26,30831677	27,41077309	20,31500657	ARHGAP40	ARHGAP40		protein_coding	100546577
1534	ENSMGAG00000002929	MSTRG.2767	8,603585548	2,570259429	1,836047663	4,613484393	2,452378969	5,091854541	4,194601757	AMOTL2	AMOTL2		protein_coding	100540953
1535	ENSMGAG00000002932	MSTRG.9735	50,685623	51,781479	35,199638	33,01358	33,970901	27,586176	38,70623283	SIRT6	SIRT6		protein_coding	100550109
1536	ENSMGAG00000002934	MSTRG.15378	5,104537	5,428195	6,719756	6,8215	6,430691	6,186204	6,115147167	TARS1	NA	threonyl-tRNA synthetase 1 [Source:HGNC Symbol;Acc:HGNC:11572]	protein_coding	NA
1537	ENSMGAG00000002935	MSTRG.13355	50,084343	48,612568	31,889854	31,321018	33,405632	34,054234	38,2279415	NA		NA	NA	NA
1538	ENSMGAG00000002936	MSTRG.8495	2,892724	1,614364	4,723876	3,429053	3,00362	2,477676	3,023552167	NUAK2	NUAK2	NA	NA	NA
1539	ENSMGAG00000002938	MSTRG.57	208,998886	167,673798	108,997704	133,792023	119,255272	133,00444	145,2870205	NA	NA	NA	NA	NA
1540	ENSMGAG00000002939	MSTRG.9933	13,89991206	39,60073062	41,77637788	29,02139427	41,4297653	30,07725763	32,63423963	SCOC	NA	short coiled-coil protein [Source:HGNC Symbol;Acc:HGNC:20335]	protein_coding	100542273
1541	ENSMGAG00000002940	MSTRG.2254	9,216366392	12,09818122	7,338159161	7,366781181	7,645662864	5,238491733	8,150607091	ACBD6	NA		protein_coding	NA
1542	ENSMGAG00000002943	MSTRG.8079	1,887237175	3,234443849	5,29259812	4,873931449	4,423039615	3,370924281	3,847029082	INPP5B	INPP5B	inositol polyphosphate-5-phosphatase B [Source:HGNC Symbol;Acc:HGNC:6077]	protein_coding	NA
1543	ENSMGAG00000002944	MSTRG.12627	12,8311228	7,605449372	7,431559818	15,43723459	11,17142066	19,47001772	12,32446749	CCDC6	NA		protein_coding	NA
1544	ENSMGAG00000002945	MSTRG.10665	0,985738	1,146279	1,055494	2,277935	0,984893	0,496798	1,157856167	GCHFR	NA	NA	NA	NA
1545	ENSMGAG00000002946	MSTRG.3904	11,94345896	19,65932108	11,93358738	10,80855975	10,55653246	9,234571232	12,35600515	APEH	NA	acylaminoacyl-peptide hydrolase [Source:HGNC Symbol;Acc:HGNC:586]	protein_coding	NA
1546	ENSMGAG00000002948	MSTRG.2770	50,36942234	16,02821118	25,60674062	48,45893568	33,81213372	71,36952027	40,9408273	RYK	RYK		protein_coding	100541106
1547	ENSMGAG00000002949	MSTRG.9934	1,648547456	2,17006293	2,360290458	1,883064118	1,619497736	3,090078998	2,128590283	CLGN	NA	calmegin [Source:HGNC Symbol;Acc:HGNC:2060]	protein_coding	100542425
1548	ENSMGAG00000002950	MSTRG.4259	11,8765353	9,890667601	8,68353947	9,510724797	9,743195953	9,45911509	9,860629702	TTC1	TTC1	tetratricopeptide repeat domain 1 [Source:HGNC Symbol;Acc:HGNC:12391]	protein_coding	NA
1549	ENSMGAG00000002951	MSTRG.9737	31,19689752	22,4454665	13,3976478	16,04487158	15,85961256	16,28352235	19,20466972	NA			protein_coding	NA
1550	ENSMGAG00000002953	MSTRG.3138	223,90593	156,204544	70,658211	107,116089	112,732964	206,292572	146,1517183	ISLR2	NA	NA	NA	NA
1551	ENSMGAG00000002954	MSTRG.8496	5,537641583	0,418749352	0,063038555	1,267100217	0,139398524	1,734139036	1,526677878	KLHDC8A	KLHDC8A	kelch domain containing 8A [Source:HGNC Symbol;Acc:HGNC:25573]	protein_coding	NA
1552	ENSMGAG00000002955	MSTRG.10671	1,588071	2,048002	11,660377	13,690287	11,567863	15,231827	9,297737833	RMDN3	NA		protein_coding	NA
1553	ENSMGAG00000002957	MSTRG.58	22,159388	29,947117	63,771648	55,175827	63,358021	54,484032	48,14933883	UBE2H	NA	ubiquitin conjugating enzyme E2 H [Source:HGNC Symbol;Acc:HGNC:12484]	protein_coding	100541028
1554	ENSMGAG00000002958	MSTRG.8874	175,693161	69,534302	69,161613	165,17865	100,620285	111,456001	115,274002	MYLIP	NA	myosin regulatory light chain interacting protein [Source:HGNC Symbol;Acc:HGNC:21155]	protein_coding	NA
1555	ENSMGAG00000002959	MSTRG.4554	6,025286175	7,656920713	13,880286	13,2796856	15,40172747	13,93537234	11,69654638	GNA12	GNA12		protein_coding	NA
1556	ENSMGAG00000002960	MSTRG.5573	37,34694296	42,78127906	29,09986626	25,26477101	49,56617751	35,38323519	36,573712	MERTK	NA		protein_coding	100545621
1557	ENSMGAG00000002965	MSTRG.3142	81,65261643	67,02132579	36,97200935	41,19277493	39,41537771	56,01532279	53,71157117	NA	NA		protein_coding	NA
1558	ENSMGAG00000002966	MSTRG.13570	24,70413525	19,04972363	12,05928228	14,76140307	11,69257289	11,6471704	15,65238125	SNAPIN	NA		protein_coding	NA
1559	ENSMGAG00000002967	MSTRG.8286	4,586292853	5,583161175	4,838435455	3,995299083	4,657483058	3,234679526	4,482558525	ZBTB16	ZBTB16		protein_coding	NA
1560	ENSMGAG00000002968	MSTRG.12629	3,377375859	6,722214243	8,217238443	12,35105557	8,49602664	3,220422362	7,06405552	CDK1	NA		protein_coding	100549676
1561	ENSMGAG00000002972	MSTRG.7428	1,103592087	7,465311365	5,792403771	4,583702745	7,266263934	2,877590757	4,84814411	MYBL2	MYBL2		protein_coding	NA
1562	ENSMGAG00000002973	MSTRG.7107	5,10900101	5,343348984	3,323449332	4,978320329	4,581751516	5,550868461	4,814456605	CAMKK1	CAMKK1		protein_coding	100541576
1563	ENSMGAG00000002977	MSTRG.59	11,99199595	14,20317459	9,528661223	8,809315003	8,726762511	6,647249133	9,984526403	ZC3HC1	NA	zinc finger C3HC-type containing 1 [Source:HGNC Symbol;Acc:HGNC:29913]	protein_coding	NA
1564	ENSMGAG00000002978	MSTRG.8500	5,72299	8,503209	6,222003	9,46926	7,725633	12,125478	8,294762167	MFSD4A	MFSD4A	major facilitator superfamily domain containing 4A [Source:HGNC Symbol;Acc:HGNC:25433]	protein_coding	NA
1565	ENSMGAG00000002980	MSTRG.13157	0,516627	2,424621	3,395859	2,40138	5,262355	1,076495	2,5128895	IL13RA1	IL13RA1	interleukin 13 receptor subunit alpha 1 [Source:HGNC Symbol;Acc:HGNC:5974]	protein_coding	NA
1566	ENSMGAG00000002981	MSTRG.13571	117,8577064	79,24411991	53,54524562	62,11638495	45,08865708	49,40419654	67,87605175	NA	NA	NA	NA	NA
1567	ENSMGAG00000002985	MSTRG.16290	0,200272	0,173277	1,350998	2,210736	1,366995	2,907515	1,368298833	PGAP4	NA	post-GPI attachment to proteins GalNAc transferase 4 [Source:HGNC Symbol;Acc:HGNC:28180]	protein_coding	100538606
1568	ENSMGAG00000002986	MSTRG.9777	17,2471409	17,02937605	13,13913465	13,28018023	17,31743351	10,37339171	14,73110951	MED16	MED16		protein_coding	100541383
1569	ENSMGAG00000002987	MSTRG.13158	5,413993	10,025402	21,34409	19,366732	24,888067	17,872837	16,48518683	STK26	STK26	serine/threonine kinase 26 [Source:HGNC Symbol;Acc:HGNC:18174]	protein_coding	100547637
1570	ENSMGAG00000002988	MSTRG.7734	4,400417777	4,76625819	4,64569698	4,753174622	4,81588227	4,551561316	4,655498526	TAS1R3	TAS1R3		protein_coding	100542871
1571	ENSMGAG00000002991	MSTRG.7957	32,913372	2,09024	0,670021	6,601835	1,081313	0,498764	7,3092575	PLAT	PLAT	plasminogen activator, tissue type [Source:HGNC Symbol;Acc:HGNC:9051]	protein_coding	100542402
1572	ENSMGAG00000002992	MSTRG.5330	23,68576367	23,40112513	15,25420699	14,26485	13,06320021	20,51854148	18,36461458	NIBAN2	NIBAN2		protein_coding	100539626
1573	ENSMGAG00000002993	MSTRG.11621	24,84123843	23,3789481	13,42749323	14,61441928	13,80659228	15,65717994	17,62097854	TBRG4	NA	transforming growth factor beta regulator 4 [Source:HGNC Symbol;Acc:HGNC:17443]	protein_coding	NA
1574	ENSMGAG00000002994	MSTRG.8878	1,019347	3,678915	4,160583	3,994271	4,21005	3,285019	3,391364167	GMPR	NA	guanosine monophosphate reductase [Source:HGNC Symbol;Acc:HGNC:4376]	protein_coding	100549872
1575	ENSMGAG00000002995	MSTRG.5331	146,055389	134,928833	117,403961	137,471313	109,38176	90,574211	122,6359112	ATP6V1G1	ATP6V1G1	NA	NA	NA
1576	ENSMGAG00000002996	MSTRG.13573	54,30623978	54,705746	29,68938492	30,32437048	32,46698688	26,20892667	37,95027579	UFC1	NA	NA	NA	NA
1577	ENSMGAG00000002997	MSTRG.8504	5,872624597	10,23945557	11,68736812	9,027898436	13,05862098	10,05510197	9,99017828	ELK4	ELK4		protein_coding	100542099
1578	ENSMGAG00000002998	MSTRG.10673	0,502298	2,699033	4,35627	5,621409	3,756676	1,144509	3,013365833	RAD51	NA		protein_coding	100542527
1579	ENSMGAG00000002999	MSTRG.3903	17,33719255	1,652480605	0,607010748	2,905275373	0,999951158	0,591109886	4,015503386	MST1	NA		pseudogene	NA
1580	ENSMGAG00000003000	MSTRG.13575	41,23759721	39,75066018	30,46188115	29,71242445	27,36217928	27,57602647	32,68346146	NA		NA	NA	NA
1581	ENSMGAG00000003003	MSTRG.5329	3,769956	8,684594	8,026646	4,083848	5,694514	3,58191	5,640244667	SLC31A2	SLC31A2		protein_coding	NA
1582	ENSMGAG00000003004	MSTRG.8287	16,51780269	20,53977339	13,16049202	14,45577719	15,73360388	11,25485291	15,27705035	NA			protein_coding	100541731
1583	ENSMGAG00000003006	MSTRG.8504	5,872624597	10,23945557	11,68736812	9,027898436	13,05862098	10,05510197	9,99017828	NA			protein_coding	NA
1584	ENSMGAG00000003007	MSTRG.13592	14,423532	14,365186	9,27677	11,614014	8,387334	14,734429	12,13354417	PTPN9	PTPN9	protein tyrosine phosphatase non-receptor type 9 [Source:HGNC Symbol;Acc:HGNC:9661]	protein_coding	100541126
1585	ENSMGAG00000003008	MSTRG.11617	15,223883	4,421723	2,007221	5,69647	3,101651	3,999091	5,741673167	NA	NA	NA	NA	NA
1586	ENSMGAG00000003009	MSTRG.13577	0,621683	1,06038	2,837499	1,968926	1,519538	0,46807	1,412682667	NA		NA	NA	NA
1587	ENSMGAG00000003010	MSTRG.2769	174,1318502	12,40094959	1,407369277	47,85936146	5,624599699	38,21182358	46,6059923	SLCO2A1	SLCO2A1		protein_coding	NA
1588	ENSMGAG00000003011	MSTRG.7112	0,821090841	1,672737729	5,100730693	4,165407134	4,586844527	4,921285966	3,544682815	RABEP1	RABEP1		protein_coding	NA
1589	ENSMGAG00000003015	MSTRG.8504	5,872624597	10,23945557	11,68736812	9,027898436	13,05862098	10,05510197	9,99017828	SLC45A3	SLC45A3		protein_coding	NA
1590	ENSMGAG00000003016	MSTRG.5574	4,100808	6,028631	3,643361	5,846918	4,157723	3,008559	4,464333333	FBLN7	NA		protein_coding	NA
1591	ENSMGAG00000003017	MSTRG.7430	8,900098142	21,60908695	16,21136399	14,28472591	22,32764453	10,03009758	15,56050285	IFT52	IFT52		protein_coding	NA
1592	ENSMGAG00000003019	MSTRG.60	18,43782761	15,60353753	14,72372923	16,68333345	16,9820997	13,41703183	15,97459323	KLHDC10	NA	kelch domain containing 10 [Source:HGNC Symbol;Acc:HGNC:22194]	protein_coding	NA
1593	ENSMGAG00000003021	MSTRG.3140	17040,11242	19261,95281	11124,02621	9270,545727	9753,672951	12645,89113	13182,70021	NA	NA		protein_coding	100543573
1594	ENSMGAG00000003022	MSTRG.5229	4,665894021	1,141531664	2,96082118	3,057227664	2,869015143	2,215590592	2,818346711	NA			protein_coding	NA
1595	ENSMGAG00000003024	MSTRG.11624	20,17171312	16,29719273	13,31017746	14,25482584	14,97678241	16,02454388	15,83920591	CCM2	NA	CCM2 scaffold protein [Source:HGNC Symbol;Acc:HGNC:21708]	protein_coding	100540074
1596	ENSMGAG00000003025	MSTRG.5575	2,69949932	3,350695042	8,149250425	9,377927782	8,72299218	4,624001106	6,154060976	ZC3H6	NA		protein_coding	NA
1597	ENSMGAG00000003026	MSTRG.8288	51,78743036	73,36825599	47,5408972	43,98883009	52,31279544	40,70025396	51,61641051	REXO2	REXO2	RNA exonuclease 2 [Source:HGNC Symbol;Acc:HGNC:17851]	protein_coding	100542039
1598	ENSMGAG00000003028	MSTRG.8883	0,731875601	5,665082894	15,99208947	10,41596433	21,00537917	7,405960956	10,2027254	ATXN1	NA	ataxin 1 [Source:HGNC Symbol;Acc:HGNC:10548]	protein_coding	100550025
1599	ENSMGAG00000003029	MSTRG.5251	13,55824004	7,529107739	5,20288863	7,499803026	6,198520912	5,739191084	7,621291906	TYK2	TYK2		protein_coding	NA
1600	ENSMGAG00000003030	MSTRG.7734	4,400417777	4,76625819	4,64569698	4,753174622	4,81588227	4,551561316	4,655498526	CPTP	CPTP	ceramide-1-phosphate transfer protein [Source:HGNC Symbol;Acc:HGNC:28116]	protein_coding	104914143
1601	ENSMGAG00000003033	MSTRG.4267	6,020053784	3,082977205	6,748269814	10,12587387	8,663090625	10,58585566	7,537686826	FBXO38	FBXO38		protein_coding	100543790
1602	ENSMGAG00000003035	MSTRG.6770	9,752493656	5,956641529	5,15153062	5,291970716	4,691791398	4,26192716	5,85105918	STX8	STX8	syntaxin 8 [Source:HGNC Symbol;Acc:HGNC:11443]	protein_coding	100546366
1603	ENSMGAG00000003036	MSTRG.12632	2,77507191	3,83644567	6,656580419	4,924492174	6,581297377	6,217721261	5,165268135	QSOX2	NA	quiescin sulfhydryl oxidase 2 [Source:HGNC Symbol;Acc:HGNC:30249]	protein_coding	NA
1604	ENSMGAG00000003037	MSTRG.7736	1,045626	1,503777	2,788055385	2,778771171	2,532804448	2,066386	2,119236668	PUSL1	PUSL1		protein_coding	NA
1605	ENSMGAG00000003038	MSTRG.8506	24,485973	22,28863	26,494644	32,797977	33,755322	26,079029	27,6502625	NUCKS1	NUCKS1	nuclear casein kinase and cyclin dependent kinase substrate 1 [Source:HGNC Symbol;Acc:HGNC:29923]	protein_coding	NA
1606	ENSMGAG00000003039	MSTRG.3140	17040,11242	19261,95281	11124,02621	9270,545727	9753,672951	12645,89113	13182,70021	COMMD4	NA		protein_coding	100547430
1607	ENSMGAG00000003042	MSTRG.8857	1,197856506	0,637982664	0,942681299	1,552792142	0,900523031	1,528764339	1,126766664	CXXC5	NA		protein_coding	100547005
1608	ENSMGAG00000003045	MSTRG.11623	11,16073983	15,21628241	7,666617938	9,006994762	5,871417324	5,349176011	9,045204712	NA	NA		snoRNA	116216781
1609	ENSMGAG00000003046	MSTRG.8289	8,718927686	0,349745	0,422888953	1,414431954	0,369934982	0,608054114	1,980663781	CADM1	CADM1	cell adhesion molecule 1 [Source:HGNC Symbol;Acc:HGNC:5951]	protein_coding	NA
1610	ENSMGAG00000003047	MSTRG.4967	6,35508987	11,54983646	7,617548678	5,732192699	6,07934221	5,275827815	7,101639623	RILPL2	NA	Rab interacting lysosomal protein like 2 [Source:HGNC Symbol;Acc:HGNC:28787]	protein_coding	NA
1611	ENSMGAG00000003051	MSTRG.7956	5,367736469	7,779859097	8,724238554	8,350090457	7,603785622	9,390182881	7,869315513	AP3M2	AP3M2	adaptor related protein complex 3 subunit mu 2 [Source:HGNC Symbol;Acc:HGNC:570]	protein_coding	NA
1612	ENSMGAG00000003052	MSTRG.8080	2,785166959	2,339069244	5,875223923	7,318021637	7,390456358	7,020837718	5,454795973	MTF1	MTF1	metal regulatory transcription factor 1 [Source:HGNC Symbol;Acc:HGNC:7428]	protein_coding	100539531
1613	ENSMGAG00000003053	MSTRG.9935	6,571141652	9,583349305	16,19600467	14,82750256	18,25365786	14,41419555	13,30764193	ELMOD2	NA	ELMO domain containing 2 [Source:HGNC Symbol;Acc:HGNC:28111]	protein_coding	NA
1614	ENSMGAG00000003055	MSTRG.4558	0,189169839	0,372105745	1,324006761	2,577025983	0,977049493	0,845662789	1,047503435	SDK1	SDK1	NA	NA	NA
1615	ENSMGAG00000003056	MSTRG.8881	0,1444	1,839564	6,443502	4,04372	4,849639	3,856019	3,529474	RBM24	NA	RNA binding motif protein 24 [Source:HGNC Symbol;Acc:HGNC:21539]	protein_coding	NA
1616	ENSMGAG00000003057	MSTRG.8729	11,646062	2,045473	1,177795	3,222752	0,311566	3,761888	3,694256	KRT23	KRT23	keratin 23 [Source:HGNC Symbol;Acc:HGNC:6438]	protein_coding	100542406
1617	ENSMGAG00000003058	MSTRG.10676	2,3035	2,632009	4,111203	4,07668	3,609643	4,678918	3,568658833	RPUSD2	NA	NA	NA	NA
1618	ENSMGAG00000003060	MSTRG.61	9,531888	7,099669	10,067528	10,908728	9,907303	9,854434	9,561591667	TMEM209	NA	transmembrane protein 209 [Source:HGNC Symbol;Acc:HGNC:21898]	protein_coding	100544061
1619	ENSMGAG00000003061	MSTRG.12928	78,59620542	76,35911814	47,7755638	46,08657636	51,70359669	53,47818677	58,99987453	LMAN2L	NA	lectin, mannose binding 2 like [Source:HGNC Symbol;Acc:HGNC:19263]	protein_coding	NA
1620	ENSMGAG00000003062	MSTRG.10677	36,95642361	39,5150877	31,42750316	27,85114192	32,65100799	27,7628338	32,69399969	NA	NA	NA	NA	NA
1621	ENSMGAG00000003064	MSTRG.13163	7,837955889	12,72473587	21,96009564	22,30518151	24,82557621	23,0235154	18,77951009	MBNL3	MBNL3	muscleblind like splicing regulator 3 [Source:HGNC Symbol;Acc:HGNC:20564]	protein_coding	100550345
1622	ENSMGAG00000003065	MSTRG.3142	81,65261643	67,02132579	36,97200935	41,19277493	39,41537771	56,01532279	53,71157117	STOML1	NA		protein_coding	100547125
1623	ENSMGAG00000003066	MSTRG.7737	3,111563014	1,175516868	2,014816497	4,566851729	1,52091538	4,196578747	2,764373706	ACAP3	ACAP3	ArfGAP with coiled-coil, ankyrin repeat and PH domains 3 [Source:HGNC Symbol;Acc:HGNC:16754]	protein_coding	104914169
1624	ENSMGAG00000003076	MSTRG.3147	16,87349346	10,65554808	5,507065009	8,670879175	7,096815156	9,840540511	9,774056898	NEIL1	NA	NA	NA	NA
1625	ENSMGAG00000003077	MSTRG.7430	8,900098142	21,60908695	16,21136399	14,28472591	22,32764453	10,03009758	15,56050285	SGK2	SGK2		protein_coding	NA
1626	ENSMGAG00000003078	MSTRG.2773	27,16279676	7,575710936	15,88911954	35,83137866	20,80082809	24,32652136	21,93105922	TF	TF	transferrin [Source:NCBI gene (formerly Entrezgene);Acc:100125333]	protein_coding	100125333
1627	ENSMGAG00000003079	MSTRG.4960	5,879873	6,35201	8,785622	8,423391	8,677422	9,045068	7,860564333	ATP6V0A2	NA	ATPase H+ transporting V0 subunit a2 [Source:HGNC Symbol;Acc:HGNC:18481]	protein_coding	NA
1628	ENSMGAG00000003081	MSTRG.8290	8,835493837	4,219258292	4,531371853	6,584609546	4,046186579	5,889543539	5,684410607	BUD13	BUD13	BUD13 homolog [Source:HGNC Symbol;Acc:HGNC:28199]	protein_coding	NA
1629	ENSMGAG00000003084	MSTRG.8732	83,22608504	2,448759307	0,384917794	6,278102418	1,124859842	0,310241584	15,62882766	KRT19	KRT19	keratin 19 [Source:HGNC Symbol;Acc:HGNC:6436]	protein_coding	NA
1630	ENSMGAG00000003085	MSTRG.8291	22,76381776	18,78166215	13,04153031	13,56723197	14,28275225	13,7588413	16,03263929	ZPR1		ZPR1 zinc finger [Source:HGNC Symbol;Acc:HGNC:13051]	protein_coding	100542657
1631	ENSMGAG00000003086	MSTRG.9937	4,011294	10,968892	20,312466	17,578751	19,382778	35,429024	17,94720083	TBC1D9	NA	TBC1 domain family member 9 [Source:HGNC Symbol;Acc:HGNC:21710]	protein_coding	100542895
1632	ENSMGAG00000003087	MSTRG.15381	1,840321502	4,486166622	30,51535059	24,69319769	31,08128275	19,48946062	18,68429663	RAI14	NA	retinoic acid induced 14 [Source:HGNC Symbol;Acc:HGNC:14873]	protein_coding	NA
1633	ENSMGAG00000003089	MSTRG.8082	1,414394724	5,513489893	4,576133975	3,964634805	3,330656406	3,326986648	3,687716075	MANEAL	MANEAL		protein_coding	NA
1634	ENSMGAG00000003090	MSTRG.8508	5,350541	3,614958	3,315967	4,170164	2,930967	3,537958	3,8200925	SLC41A1	SLC41A1		protein_coding	100547602
1635	ENSMGAG00000003091	MSTRG.15125	1,132376452	2,245207614	2,121039349	1,790046222	3,309896957	1,319531622	1,986349703	ADD2	NA		protein_coding	NA
1636	ENSMGAG00000003092	MSTRG.12634	3,554476	4,448068	3,792193	3,487458	3,919165	2,72163	3,653831667	NACC2	NA	NACC family member 2 [Source:HGNC Symbol;Acc:HGNC:23846]	protein_coding	NA
1637	ENSMGAG00000003093	MSTRG.3148	8,589210697	16,54680912	10,81988812	7,701385976	9,970928488	6,577557539	10,03429666	MAN2C1	NA		protein_coding	100547587
1638	ENSMGAG00000003094	MSTRG.7109	32,067177	36,321613	24,656387	22,935827	29,596418	24,637363	28,36913083	DERL2	DERL2		protein_coding	NA
1639	ENSMGAG00000003095	MSTRG.9740	10,69913027	9,631285843	10,69889465	12,40915713	11,25895132	21,10984735	12,63454443	NA			protein_coding	104914694
1640	ENSMGAG00000003096	MSTRG.4961	8,103811513	6,463727399	7,334231008	7,856975473	7,582886458	7,033926027	7,395926313	TCTN2	NA	tectonic family member 2 [Source:HGNC Symbol;Acc:HGNC:25774]	protein_coding	104913534
1641	ENSMGAG00000003098	MSTRG.5580	4,249972541	5,289540931	5,495114373	5,35469077	6,075908431	4,900604382	5,227638571	NAPB	NA		protein_coding	NA
1642	ENSMGAG00000003100	MSTRG.3544	51,49962634	40,60547811	26,54774388	39,89164267	26,40750432	171,820774	59,46212821	HERPUD1	HERPUD1		protein_coding	NA
1643	ENSMGAG00000003103	MSTRG.15385	4,458506327	3,03940206	7,739837703	14,0831005	9,54705534	10,1620084	8,171651721	AGXT2	NA	alanine--glyoxylate aminotransferase 2 [Source:HGNC Symbol;Acc:HGNC:14412]	protein_coding	NA
1644	ENSMGAG00000003104	MSTRG.9741	16,2289565	12,0388074	10,25072884	9,359453988	10,61440791	6,16229893	10,77577559	CDC34	CDC34		protein_coding	100550416
1645	ENSMGAG00000003105	MSTRG.10678	8,276494447	11,15522413	8,106950869	7,173069271	8,254322077	6,089627829	8,175948104	CCDC32	NA		protein_coding	100542843
1646	ENSMGAG00000003107	MSTRG.7919	38,635227	39,570271	26,391182	27,434183	24,656719	24,25293	30,156752	SNRNP27	SNRNP27	small nuclear ribonucleoprotein U4/U6.U5 subunit 27 [Source:HGNC Symbol;Acc:HGNC:30240]	protein_coding	100544419
1647	ENSMGAG00000003108	MSTRG.12640	6,243926951	5,489841964	9,442181588	10,16625455	7,891609483	6,903786393	7,689600154	TMEM26	NA		protein_coding	NA
1648	ENSMGAG00000003109	MSTRG.7431	2,901603	4,570682	1,523864	2,173924	6,904475	3,309813	3,564060167	SLC32A1	SLC32A1		protein_coding	NA
1649	ENSMGAG00000003111	MSTRG.4961	8,103811513	6,463727399	7,334231008	7,856975473	7,582886458	7,033926027	7,395926313	GTF2H3	NA	general transcription factor IIH subunit 3 [Source:HGNC Symbol;Acc:HGNC:4657]	protein_coding	NA
1650	ENSMGAG00000003115	MSTRG.10679	8,435145	7,221318	8,719205132	9,579617	8,834702634	10,187486	8,829578961	BAHD1	NA		protein_coding	100545880
1651	ENSMGAG00000003117	MSTRG.13162	25,15022228	23,27402299	18,80942968	19,51882785	16,77184465	49,97593036	25,58337963	HS6ST2	HS6ST2	heparan sulfate 6-O-sulfotransferase 2 [Source:HGNC Symbol;Acc:HGNC:19133]	protein_coding	100547942
1652	ENSMGAG00000003118	MSTRG.4263	3,560105419	1,6498375	3,536988776	6,763569014	4,46614699	9,184159307	4,860134501	SLC26A2	SLC26A2	solute carrier family 26 member 2 [Source:HGNC Symbol;Acc:HGNC:10994]	protein_coding	104913251
1653	ENSMGAG00000003121	MSTRG.7415	9,575483255	7,486233545	12,23069893	20,47285003	15,23705607	21,43946889	14,40696512	PPP1R16B	PPP1R16B		protein_coding	100545290
1654	ENSMGAG00000003122	MSTRG.8739	0,569730448	1,200937862	1,335779524	1,41661392	0,631790501	1,335170222	1,081670413	KLHL10	KLHL10		protein_coding	100543803
1655	ENSMGAG00000003125	MSTRG.7110	67,13022812	59,91245893	43,39538541	52,13980563	38,86484369	47,58664552	51,50489455	DHX33	DHX33	DEAH-box helicase 33 [Source:HGNC Symbol;Acc:HGNC:16718]	protein_coding	100541728
1656	ENSMGAG00000003126	MSTRG.13426	12,97657498	10,70863242	9,100897074	9,349298685	9,17258159	9,721219447	10,17153403	STAMBP	NA	STAM binding protein [Source:HGNC Symbol;Acc:HGNC:16950]	protein_coding	100539635
1657	ENSMGAG00000003128	MSTRG.8291	22,76381776	18,78166215	13,04153031	13,56723197	14,28275225	13,7588413	16,03263929	APOA5	APOA5	apolipoprotein A5 [Source:HGNC Symbol;Acc:HGNC:17288]	protein_coding	100542813
1658	ENSMGAG00000003129	MSTRG.8887	5,117676084	5,731562334	5,507105442	4,735291348	5,349151268	4,321600362	5,127064473	FAM8A1	NA	family with sequence similarity 8 member A1 [Source:HGNC Symbol;Acc:HGNC:16372]	protein_coding	100550330
1659	ENSMGAG00000003130	MSTRG.12638	1,359909674	0,634000897	2,363524443	3,315800737	2,76416417	2,446430843	2,147305127	UBAC1	NA	UBA domain containing 1 [Source:HGNC Symbol;Acc:HGNC:30221]	protein_coding	NA
1660	ENSMGAG00000003131	MSTRG.4963	16,773411	20,464462	16,551132	17,560701	15,986401	17,893467	17,53826233	EIF2B1	NA	eukaryotic translation initiation factor 2B subunit alpha [Source:HGNC Symbol;Acc:HGNC:3257]	protein_coding	NA
1661	ENSMGAG00000003132	MSTRG.9742	115,1343013	93,3371914	98,13035521	89,79104701	79,89132122	83,82862774	93,35214064	BSG	BSG	basigin (Ok blood group) [Source:HGNC Symbol;Acc:HGNC:1116]	protein_coding	NA
1662	ENSMGAG00000003133	MSTRG.13161	3,349107	0,943098	2,596077	5,916564	1,511754	2,975559	2,8820265	GPC4	GPC4	glypican 4 [Source:HGNC Symbol;Acc:HGNC:4452]	protein_coding	NA
1663	ENSMGAG00000003136	MSTRG.8292	75,4437445	3,245422756	0,240837981	19,58827442	1,345714884	65,99535914	27,64322562	APOA4	APOA4	apolipoprotein A4 [Source:HGNC Symbol;Acc:HGNC:602]	protein_coding	100542345
1664	ENSMGAG00000003137	MSTRG.5581	3,971539596	2,729227564	4,792768684	6,634598191	5,749956776	7,053941128	5,155338656	GZF1	NA		protein_coding	NA
1665	ENSMGAG00000003138	MSTRG.7433	8,706499779	4,101840581	3,408587943	6,531450528	4,228790584	7,337538986	5,719118067	ACTR5	ACTR5		protein_coding	NA
1666	ENSMGAG00000003139	MSTRG.8888	3,846610461	4,439046733	10,22388475	9,992801065	10,47125395	9,151226223	8,020803864	NUP153	NA	nucleoporin 153 [Source:HGNC Symbol;Acc:HGNC:8062]	protein_coding	100550486
1667	ENSMGAG00000003140	MSTRG.10728	14,91612453	14,82544036	10,91695319	10,75729021	11,02025921	11,41170799	12,30796258	TMEM132A	NA	transmembrane protein 132A [Source:HGNC Symbol;Acc:HGNC:31092]	protein_coding	104910944
1668	ENSMGAG00000003141	MSTRG.15383	4,380772206	4,709500962	15,88528641	20,2133608	15,30588812	25,77198034	14,37779814	DNAJC21	NA	DnaJ heat shock protein family (Hsp40) member C21 [Source:HGNC Symbol;Acc:HGNC:27030]	protein_coding	NA
1669	ENSMGAG00000003143	MSTRG.3545	2,799432	3,988376	1,266686	1,740053	1,332332	13,069107	4,032664333	PARD6A	PARD6A		protein_coding	NA
1670	ENSMGAG00000003145	MSTRG.12117	1,515906215	0,647432406	1,827508476	2,87011097	1,412651282	1,705174952	1,663130717	LRRFIP1	NA		protein_coding	NA
1671	ENSMGAG00000003146	MSTRG.8740	4,246605	5,016013663	8,880038191	8,945310657	10,321093	5,953643	7,227117252	KLHL11	KLHL11		protein_coding	NA
1672	ENSMGAG00000003150	MSTRG.8509	0,821607	1,674407	3,252702	2,629755	2,85002	2,473961	2,283742	PM20D1	PM20D1	peptidase M20 domain containing 1 [Source:HGNC Symbol;Acc:HGNC:26518]	protein_coding	NA
1673	ENSMGAG00000003151	MSTRG.3546	2,500732351	5,361672172	3,122695736	2,922638847	3,763807782	1,360312703	3,171976598	ENKD1	ENKD1		protein_coding	NA
1674	ENSMGAG00000003152	MSTRG.13581	10,79742323	14,69290763	9,310262593	9,399734184	11,70290196	7,08840484	10,49860574	SHC1	SHC1		protein_coding	NA
1675	ENSMGAG00000003153	MSTRG.7415	9,575483255	7,486233545	12,23069893	20,47285003	15,23705607	21,43946889	14,40696512	FAM83D	FAM83D		protein_coding	NA
1676	ENSMGAG00000003154	MSTRG.2771	0,241939	12,81543	10,703952	9,239528	8,473009	2,928134	7,400332	NA			protein_coding	NA
1677	ENSMGAG00000003155	MSTRG.3868	13,65959864	8,286286671	5,671294558	7,191352435	5,953611645	5,750826531	7,752161748	IP6K1	NA		protein_coding	100546263
1678	ENSMGAG00000003156	MSTRG.1708	42,260136	29,137669	22,969717	29,097982	32,298759	27,38275	30,52450217	BRIX1	NA	NA	NA	NA
1679	ENSMGAG00000003157	MSTRG.12638	1,359909674	0,634000897	2,363524443	3,315800737	2,76416417	2,446430843	2,147305127	CAMSAP1	NA	calmodulin regulated spectrin associated protein 1 [Source:HGNC Symbol;Acc:HGNC:19946]	protein_coding	100549367
1680	ENSMGAG00000003158	MSTRG.2259	4,769980555	7,273568106	9,535180384	7,183329888	7,245179181	6,433792375	7,073505081	NA	NA	NA	NA	NA
1681	ENSMGAG00000003162	MSTRG.11625	71,367355	54,653938	46,839287	61,746876	58,727192	49,582417	57,15284417	GARS1	NA		protein_coding	100540696
1682	ENSMGAG00000003163	MSTRG.8741	163,4289748	58,69355624	78,40639108	113,6649107	60,53683347	206,5862899	113,552826	ACLY	ACLY	ATP citrate lyase [Source:HGNC Symbol;Acc:HGNC:115]	protein_coding	100544111
1683	ENSMGAG00000003164	MSTRG.63	7,867925	2,883184	2,770491	3,118706	1,780637	2,871474	3,548736167	CEP41	NA	centrosomal protein 41 [Source:HGNC Symbol;Acc:HGNC:12370]	protein_coding	100544374
1684	ENSMGAG00000003165	MSTRG.5338	9,159992616	2,036942591	1,200561631	7,982315471	3,451257487	1,580046463	4,235186043	ASTN2		astrotactin 2 [Source:HGNC Symbol;Acc:HGNC:17021]	protein_coding	NA
1685	ENSMGAG00000003166	MSTRG.2778	8,003839008	10,72215098	15,98476538	16,37855497	17,12567428	11,90400941	13,35316567	PAK2	PAK2		protein_coding	100541412
1686	ENSMGAG00000003167	MSTRG.10728	14,91612453	14,82544036	10,91695319	10,75729021	11,02025921	11,41170799	12,30796258	TMEM109	NA	transmembrane protein 109 [Source:HGNC Symbol;Acc:HGNC:28771]	protein_coding	NA
1687	ENSMGAG00000003169	MSTRG.8295	2353,480925	221,8419937	222,5650242	417,8731427	146,4298549	170,8882858	588,8465377	APOA1	APOA1	apolipoprotein A1 [Source:HGNC Symbol;Acc:HGNC:600]	protein_coding	100542499
1688	ENSMGAG00000003170	MSTRG.2258	19,58579345	31,86953138	31,74814917	24,02207507	34,10217509	32,85694467	29,03077814	XPR1	NA	xenotropic and polytropic retrovirus receptor 1 [Source:HGNC Symbol;Acc:HGNC:12827]	protein_coding	NA
1689	ENSMGAG00000003173	MSTRG.8297	17,58157994	8,455152984	8,906028076	16,24405146	11,11854397	26,87403993	14,86323273	SIK3	SIK3	SIK family kinase 3 [Source:HGNC Symbol;Acc:HGNC:29165]	protein_coding	100543897
1690	ENSMGAG00000003174	MSTRG.7416	0,998692716	1,08823206	4,93048261	4,70355251	5,149636746	5,102357805	3,662159075	DHX35	DHX35		protein_coding	100545700
1691	ENSMGAG00000003175	MSTRG.7739	36,65743922	30,4041588	30,68762502	39,27773237	35,92355913	35,24917421	34,69994812	UBE2J2	UBE2J2	ubiquitin conjugating enzyme E2 J2 [Source:HGNC Symbol;Acc:HGNC:19268]	protein_coding	100542249
1692	ENSMGAG00000003176	MSTRG.3549	77,35478545	159,9140038	125,8814173	115,9756267	137,23166	152,0442854	128,0669631	CIAPIN1	CIAPIN1		protein_coding	100549736
1693	ENSMGAG00000003177	MSTRG.6774	39,86453185	26,31162924	29,58010174	35,5859807	30,82401298	33,62644303	32,63211659	TVP23B	TVP23B	trans-golgi network vesicle B [Source:NCBI gene (formerly Entrezgene);Acc:100546211]	protein_coding	100546211
1694	ENSMGAG00000003179	MSTRG.3149	2,557223899	4,977053941	8,521171462	8,249784663	8,023458138	6,135483192	6,410695882	HMG20A	NA		protein_coding	100543882
1695	ENSMGAG00000003180	MSTRG.10734	106,1152845	80,40472092	56,84918506	61,69777543	60,29094336	53,42179117	69,79661674	PRPF19	NA		protein_coding	NA
1696	ENSMGAG00000003181	MSTRG.9743	28,12566668	9,572391377	3,49203768	12,05477379	3,756764292	35,50611676	15,41795843	HCN2	HCN2	hyperpolarization activated cyclic nucleotide gated potassium and sodium channel 2 [Source:HGNC Symbol;Acc:HGNC:4846]	protein_coding	100540153
1697	ENSMGAG00000003183	MSTRG.7111	37,37508382	32,71049781	31,0830776	36,37716263	30,57064752	33,22446982	33,5568232	NUP88	NUP88		protein_coding	NA
1698	ENSMGAG00000003185	MSTRG.4964	4,846527944	5,268479369	4,32328096	5,228086924	5,417733543	4,333357696	4,902911073	DDX55	NA	DEAD-box helicase 55 [Source:HGNC Symbol;Acc:HGNC:20085]	protein_coding	100539779
1699	ENSMGAG00000003187	MSTRG.9938	10,479957	13,829634	11,61421	10,410369	10,10342	8,240914	10,77975067	ZNF330	NA	zinc finger protein 330 [Source:HGNC Symbol;Acc:HGNC:15462]	protein_coding	100543668
1700	ENSMGAG00000003188	MSTRG.3874	507,3585979	135,2679204	84,92656644	233,3338808	79,10920583	397,2571834	239,5422258	ALAS1	NA	5'-aminolevulinate synthase 1 [Source:HGNC Symbol;Acc:HGNC:396]	protein_coding	100547950
1701	ENSMGAG00000003189	MSTRG.7740	9,000041	0,272002	0,033828	0,152352	0,031371	0,024832	1,585737667	C1QTNF12	C1QTNF12	C1q and TNF related 12 [Source:HGNC Symbol;Acc:HGNC:32308]	protein_coding	104914140
1702	ENSMGAG00000003190	MSTRG.15391	1,739629859	3,744803382	3,148137524	2,434321186	2,577201758	2,382001448	2,67101586	RAD1	NA	RAD1 checkpoint DNA exonuclease [Source:HGNC Symbol;Acc:HGNC:9806]	protein_coding	100542300
1703	ENSMGAG00000003191	MSTRG.13579	243,669983	141,281754	106,689362	149,36171	115,356651	145,486526	150,3076643	PCBP2	NA		protein_coding	NA
1704	ENSMGAG00000003192	MSTRG.7954	1,989311	2,850582	10,105039	10,518234	10,792736	7,75099	7,334482	KAT6A	KAT6A	lysine acetyltransferase 6A [Source:HGNC Symbol;Acc:HGNC:13013]	protein_coding	100542096
1705	ENSMGAG00000003194	MSTRG.16525	29,945942	41,737637	45,944916	46,87587	54,975044	52,711456	45,36514417	NA	NA		protein_coding	NA
1706	ENSMGAG00000003195	MSTRG.9780	11,24798384	9,5836849	6,615079704	6,853516781	7,281896178	6,176924849	7,959847709	WDR18	WDR18		protein_coding	NA
1707	ENSMGAG00000003196	MSTRG.5582	4,10704	4,263305	8,495667	7,728926	8,96246	6,855188	6,735431	XRN2	NA		protein_coding	NA
1708	ENSMGAG00000003197	MSTRG.13164	5,906227032	12,60284847	5,079302045	3,967617229	3,967515904	9,230990996	6,792416947	GPC3	GPC3	NA	NA	NA
1709	ENSMGAG00000003200	MSTRG.8503	11,44593568	14,35682611	8,186480618	7,753893452	8,702273556	5,360352682	9,30096035	MVP	MVP		protein_coding	100546679
1710	ENSMGAG00000003201	MSTRG.2779	101,1535396	109,7156712	75,17620438	73,0397785	77,96047948	65,50759035	83,75887725	PIGX	PIGX	phosphatidylinositol glycan anchor biosynthesis class X [Source:HGNC Symbol;Acc:HGNC:26046]	protein_coding	NA
1711	ENSMGAG00000003204	MSTRG.7741	0,164707	0,381325	3,319601	2,890533	3,147466	1,670057	1,928948167	B3GALT6	B3GALT6		protein_coding	NA
1712	ENSMGAG00000003210	MSTRG.2257	11,578334	13,992049	8,337682	9,204751	8,041454	7,201162	9,725905333	STX6	NA		protein_coding	100547122
1713	ENSMGAG00000003212	MSTRG.13165	3,15193649	4,225180919	6,796813693	7,516273399	7,41658476	5,484481661	5,76521182	PHF6	PHF6	PHD finger protein 6 [Source:HGNC Symbol;Acc:HGNC:18145]	protein_coding	100550600
1714	ENSMGAG00000003213	MSTRG.3150	1,077193408	0,909052301	3,378722752	5,457933278	2,891959029	3,728846359	2,907284521	PEAK1	NA		protein_coding	100548046
1715	ENSMGAG00000003214	MSTRG.4268	3,271597631	0,9878	0,841855	1,401741	0,619844	0,318795	1,240272105	ARHGEF37	ARHGEF37	Rho guanine nucleotide exchange factor 37 [Source:HGNC Symbol;Acc:HGNC:34430]	protein_coding	100544569
1716	ENSMGAG00000003216	MSTRG.7742	17,77774	18,75267	26,596685	32,746986	29,16711	25,108938	25,0250215	SDF4	SDF4		protein_coding	100541787
1717	ENSMGAG00000003217	MSTRG.4965	6,175375	7,781968	10,659787	10,639243	11,74335	9,386862	9,397764167	RILPL1	NA	Rab interacting lysosomal protein like 1 [Source:HGNC Symbol;Acc:HGNC:26814]	protein_coding	100539934
1718	ENSMGAG00000003219	MSTRG.13586	16,23300672	19,24564035	12,13155304	9,932569236	10,95911232	9,023870024	12,92095862	USF1	USF1	upstream transcription factor 1 [Source:HGNC Symbol;Acc:HGNC:12593]	protein_coding	NA
1719	ENSMGAG00000003220	MSTRG.3151	51,158298	34,557186	23,6702	39,993778	32,612587	36,098194	36,34837383	TSPAN3	NA	tetraspanin 3 [Source:HGNC Symbol;Acc:HGNC:17752]	protein_coding	NA
1720	ENSMGAG00000003222	MSTRG.3550	29,15762323	56,77096656	38,9793256	34,30094616	37,23565646	27,021467	37,24433083	COQ9	COQ9		protein_coding	NA
1721	ENSMGAG00000003224	MSTRG.2780	4,575219752	5,34247123	3,604188925	3,019896493	4,21779099	1,884399734	3,773994521	CEP19	CEP19	centrosomal protein 19 [Source:HGNC Symbol;Acc:HGNC:28209]	protein_coding	100541716
1722	ENSMGAG00000003226	MSTRG.10735	15,26480156	6,804746499	4,230364331	11,1668112	5,136102912	4,236597512	7,80657067	ZP1	NA		pseudogene	NA
1723	ENSMGAG00000003227	MSTRG.5339	3,887028	4,453944	5,735924	5,209308	5,3983	4,26814	4,825440667	TRIM32	TRIM32	tripartite motif containing 32 [Source:HGNC Symbol;Acc:HGNC:16380]	protein_coding	104913663
1724	ENSMGAG00000003228	MSTRG.11630	44,00233967	49,54414962	56,87083817	62,67239182	83,16584434	51,17201173	57,90459589	CTDSPL	NA	CTD small phosphatase like [Source:HGNC Symbol;Acc:HGNC:16890]	protein_coding	NA
1725	ENSMGAG00000003229	MSTRG.12116	21,212223	20,424665	12,885455	14,785824	16,447308	13,189191	16,49077767	NA	NA		protein_coding	NA
1726	ENSMGAG00000003230	MSTRG.3901	15,60843548	9,403751511	8,517945462	10,35200214	7,520561515	10,29913352	10,28363827	DAG1	NA		protein_coding	100547027
1727	ENSMGAG00000003231	MSTRG.70	3,876954242	1,796828842	5,427417827	7,803621107	5,432518182	5,924386508	5,043621118	FBH1	NA	F-box DNA helicase 1 [Source:HGNC Symbol;Acc:HGNC:13620]	protein_coding	100544533
1728	ENSMGAG00000003232	MSTRG.2776	11,04349511	13,26445984	15,37032202	12,100632	15,48573237	12,0713218	13,22266052	NRROS	NRROS	negative regulator of reactive oxygen species [Source:HGNC Symbol;Acc:HGNC:24613]	protein_coding	100541872
1729	ENSMGAG00000003234	MSTRG.8889	3,693400096	4,985923716	5,634714369	5,739964857	5,947534137	5,431562199	5,238849896	NA	NA		protein_coding	100548537
1730	ENSMGAG00000003235	MSTRG.8296	95,480194	71,548988	71,468742	101,005913	94,067101	115,736954	91,55131533	PAFAH1B2	PAFAH1B2	NA	NA	NA
1731	ENSMGAG00000003238	MSTRG.2776	11,04349511	13,26445984	15,37032202	12,100632	15,48573237	12,0713218	13,22266052	FBXO45	FBXO45	F-box protein 45 [Source:HGNC Symbol;Acc:HGNC:29148]	protein_coding	NA
1732	ENSMGAG00000003239	MSTRG.4270	97,58087441	33,85861975	36,75193669	92,7241419	48,43800347	71,99314727	63,55778725	CSNK1A1	CSNK1A1	casein kinase 1 alpha 1 [Source:HGNC Symbol;Acc:HGNC:2451]	protein_coding	NA
1733	ENSMGAG00000003241	MSTRG.4966	6,810803	11,854334	10,023263	6,64454	8,275989	6,355184	8,327352167	SNRNP35	NA		protein_coding	100538545
1734	ENSMGAG00000003243	MSTRG.9744	22,01746154	13,35670183	12,40410555	13,3823066	14,45896307	13,54906494	14,86143392	POLRMT	POLRMT		protein_coding	100540308
1735	ENSMGAG00000003246	MSTRG.13166	2,678278534	4,112390603	3,362111135	3,128719761	2,703527382	2,89281584	3,146307209	HPRT1	HPRT1	hypoxanthine phosphoribosyltransferase 1 [Source:HGNC Symbol;Acc:HGNC:5157]	protein_coding	100548399
1736	ENSMGAG00000003248	MSTRG.8742	52,00038046	2,037669389	1,328193687	18,4152393	3,416878563	19,62741888	16,13763005	TTC25	TTC25	outer dynein arm docking complex subunit 4 [Source:HGNC Symbol;Acc:HGNC:25280]	protein_coding	NA
1737	ENSMGAG00000003249	MSTRG.6776	14,22585828	3,833883484	8,593621429	15,07818974	7,192663263	5,713845968	9,106343694	PMP22	PMP22		protein_coding	NA
1738	ENSMGAG00000003252	MSTRG.2775	3,390760405	11,66455894	17,1737264	12,82604854	17,54036379	10,13926654	12,1224541	RNF168	RNF168		protein_coding	100542178
1739	ENSMGAG00000003253	MSTRG.4968	1,138790608	1,941025615	3,242684861	2,76705414	2,776585448	1,585758069	2,241983124	NA	NA	NA	NA	NA
1740	ENSMGAG00000003254	MSTRG.8892	4,215232	7,235507	5,649744	6,332754	5,963758	4,846634	5,7072715	PAK1IP1	NA		protein_coding	NA
1741	ENSMGAG00000003255	MSTRG.3871	3,48049	4,451327	2,88148	2,861694	2,336163	2,404005	3,069193167	NA	NA	NA	NA	NA
1742	ENSMGAG00000003256	MSTRG.13588	112,9463825	140,1537536	80,73590279	79,94951707	70,6847709	68,0474821	92,0863015	MRPL9	MRPL9	NA	NA	NA
1743	ENSMGAG00000003258	MSTRG.8299	142,9163661	81,32793724	58,90198338	69,0321527	68,89161486	82,75425812	83,97071874	SIDT2	SIDT2	SID1 transmembrane family member 2 [Source:HGNC Symbol;Acc:HGNC:24272]	protein_coding	100544051
1744	ENSMGAG00000003260	MSTRG.8748	11,054688	11,27143	11,840584	8,418822	7,467523	4,634305	9,114558667	NKIRAS2	NKIRAS2	NFKB inhibitor interacting Ras like 2 [Source:HGNC Symbol;Acc:HGNC:17898]	protein_coding	NA
1745	ENSMGAG00000003262	MSTRG.2781	2,084427366	3,528230955	9,582622879	9,859492536	11,15823551	6,660796313	7,14563426	UBXN7	UBXN7		protein_coding	100542330
1746	ENSMGAG00000003263	MSTRG.15525	1,008289	6,233727	37,35844	31,879198	53,278721	30,091383	26,64162633	ARL15	NA	ADP ribosylation factor like GTPase 15 [Source:HGNC Symbol;Acc:HGNC:25945]	protein_coding	NA
1747	ENSMGAG00000003264	MSTRG.2262	37,39900435	6,399968282	5,983202552	24,82738132	6,213478929	37,05482411	19,64630993	GLUL	NA		protein_coding	NA
1748	ENSMGAG00000003267	MSTRG.8086	45,26655763	42,74492306	48,6971281	51,77008185	54,05088095	43,53555863	47,6775217	GNL2	GNL2		protein_coding	100541224
1749	ENSMGAG00000003268	MSTRG.3551	40,1738408	163,5604618	98,12593922	72,11255122	98,01859202	77,54958521	91,59016171	DOK4	DOK4		protein_coding	100541981
1750	ENSMGAG00000003269	MSTRG.12119	110,369755	57,84116917	34,74160226	47,59784462	39,69774601	55,70475777	57,65881246	NA	NA		protein_coding	100550906
1751	ENSMGAG00000003271	MSTRG.5341	0,517976	0,69807	2,938526038	2,564627185	2,640268105	1,66009544	1,836593795	CDK5RAP2	CDK5RAP2	CDK5 regulatory subunit associated protein 2 [Source:HGNC Symbol;Acc:HGNC:18672]	protein_coding	NA
1752	ENSMGAG00000003272	MSTRG.9936	10,47838989	11,68281286	12,22534993	12,81625142	19,07168848	13,21254194	13,24783909	RNF150	NA	ring finger protein 150 [Source:HGNC Symbol;Acc:HGNC:23138]	protein_coding	NA
1753	ENSMGAG00000003273	MSTRG.8742	52,00038046	2,037669389	1,328193687	18,4152393	3,416878563	19,62741888	16,13763005	CNP	CNP	2',3'-cyclic nucleotide 3' phosphodiesterase [Source:HGNC Symbol;Acc:HGNC:2158]	protein_coding	NA
1754	ENSMGAG00000003274	MSTRG.4972	3,823194	4,829262608	15,32738374	15,81632825	18,11383762	13,50748298	11,90291486	SBNO1	NA	strawberry notch homolog 1 [Source:HGNC Symbol;Acc:HGNC:22973]	protein_coding	NA
1755	ENSMGAG00000003275	MSTRG.66	5,65287922	3,597864579	2,901475784	3,35505922	3,171894706	2,621698761	3,550145378	MEST	NA	mesoderm specific transcript [Source:HGNC Symbol;Acc:HGNC:7028]	protein_coding	100541490
1756	ENSMGAG00000003278	MSTRG.4561	2,675881	2,51172	3,230804672	3,88220638	2,41038	2,256326	2,827886342	FOXK1	FOXK1	forkhead box K1 [Source:HGNC Symbol;Acc:HGNC:23480]	protein_coding	100551426
1757	ENSMGAG00000003279	MSTRG.10735	15,26480156	6,804746499	4,230364331	11,1668112	5,136102912	4,236597512	7,80657067	BAAT	NA		protein_coding	100539658
1758	ENSMGAG00000003280	MSTRG.4271	0,925421	1,667559	10,730806	10,170158	9,692313	10,853621	7,339979667	GRPEL2	GRPEL2	NA	NA	NA
1759	ENSMGAG00000003281	MSTRG.7113	6,307192	3,435241	3,28888	3,415147	1,978568	1,600656	3,337614	IFT22	IFT22		protein_coding	100539109
1760	ENSMGAG00000003284	MSTRG.7114	1,082113	3,39873808	7,606122913	3,973695933	7,594576123	7,036764281	5,115335055	NA		NA	NA	NA
1761	ENSMGAG00000003285	MSTRG.6785	9,17253	14,586303	15,206074	14,231438	16,597277	11,693698	13,58122	COX10	COX10	cytochrome c oxidase assembly factor heme A:farnesyltransferase COX10 [Source:HGNC Symbol;Acc:HGNC:2260]	protein_coding	NA
1762	ENSMGAG00000003286	MSTRG.13167	13,454196	13,116921	16,8991742	18,41372255	18,77260147	17,19145175	16,30801116	FAM122B	FAM122B	PABIR family member 2 [Source:HGNC Symbol;Acc:HGNC:30490]	protein_coding	100548551
1763	ENSMGAG00000003289	MSTRG.8895	5,662346	7,455523133	6,6195462	7,9063666	6,009828267	5,498587867	6,525366344	TBC1D7	NA	TBC1 domain family member 7 [Source:HGNC Symbol;Acc:HGNC:21066]	protein_coding	100551099
1764	ENSMGAG00000003293	MSTRG.8745	30,442677	24,699753	28,810349	33,739429	32,089268	32,786942	30,42806967	DNAJC7	DNAJC7		protein_coding	100544525
1765	ENSMGAG00000003294	MSTRG.10735	15,26480156	6,804746499	4,230364331	11,1668112	5,136102912	4,236597512	7,80657067	NA	NA	NA	NA	NA
1766	ENSMGAG00000003296	MSTRG.7751	3,098645662	1,306015305	1,506098072	1,3435588	1,726214477	0,516247011	1,582796554	C1orf159	C1orf159		protein_coding	100542095
1767	ENSMGAG00000003297	MSTRG.13591	22,26648509	17,93283177	14,40690224	17,25128797	14,75481395	12,43235807	16,50744652	NA			protein_coding	NA
1768	ENSMGAG00000003298	MSTRG.12120	3,057029	2,255639	1,907604	1,85259	1,188805	1,616817	1,979747333	MREG	NA	melanoregulin [Source:HGNC Symbol;Acc:HGNC:25478]	protein_coding	100551058
1769	ENSMGAG00000003300	MSTRG.7420	13,710563	12,485866	11,863329	16,233055	13,216717	3,724977	11,87241783	MAFB	NA		protein_coding	100546880
1770	ENSMGAG00000003301	MSTRG.4269	6,676306	6,133384	5,645123	8,383581	3,990817	5,20849	6,0062835	PCYOX1L	PCYOX1L	prenylcysteine oxidase 1 like [Source:HGNC Symbol;Acc:HGNC:28477]	protein_coding	NA
1771	ENSMGAG00000003302	MSTRG.3540	8,629624615	20,53028732	10,96489776	8,750835866	12,10720763	9,954188435	11,82284027	KIFC3	KIFC3		protein_coding	100542910
1772	ENSMGAG00000003303	MSTRG.6748	0,631362067	0,410197687	2,930122062	2,773628748	2,980489237	3,094325197	2,136687499	C2CD2L	C2CD2L	C2CD2 like [Source:HGNC Symbol;Acc:HGNC:29000]	protein_coding	NA
1773	ENSMGAG00000003304	MSTRG.10736	4,871100151	2,944887368	1,190879251	2,576275848	2,202647268	1,03236077	2,469691776	MS4A12	NA		protein_coding	NA
1774	ENSMGAG00000003305	MSTRG.67	21,24789499	23,13235884	25,40617936	26,83552548	27,08224672	24,25832082	24,66042104	COPG2	NA	COPI coat complex subunit gamma 2 [Source:HGNC Symbol;Acc:HGNC:2237]	protein_coding	100541645
1775	ENSMGAG00000003306	MSTRG.12124	1076,782276	234,7352834	289,4937701	987,4517137	642,5982114	801,9005966	672,1603085	FN1	NA	fibronectin 1 [Source:HGNC Symbol;Acc:HGNC:3778]	protein_coding	NA
1776	ENSMGAG00000003311	MSTRG.5583	1,392772	1,442621	2,736447	3,158174	2,483374	2,834424	2,341302	RALGAPA2	NA	Ral GTPase activating protein catalytic subunit alpha 2 [Source:HGNC Symbol;Acc:HGNC:16207]	protein_coding	NA
1777	ENSMGAG00000003312	MSTRG.9768	15,96350246	12,60814656	10,81467635	13,19863683	11,33140861	11,98034729	12,64945302	RNF126	RNF126		protein_coding	NA
1778	ENSMGAG00000003315	MSTRG.15406	0,145014793	2,194524207	22,95879267	18,18477271	22,93209359	12,64655117	13,17695819	NA	NA	NA	NA	NA
1779	ENSMGAG00000003316	MSTRG.2264	3,587811716	2,531698295	3,364311488	3,889261667	3,199438466	2,752273082	3,220799119	RNASEL	NA		protein_coding	NA
1780	ENSMGAG00000003317	MSTRG.10731	3,070007326	4,02940613	1,875256761	1,453377	1,937467	2,051645804	2,402860004	CBLIF	NA	cobalamin binding intrinsic factor [Source:HGNC Symbol;Acc:HGNC:4268]	protein_coding	NA
1781	ENSMGAG00000003320	MSTRG.7423	37,91067979	53,46127612	90,53690527	105,8916868	138,6816154	127,3286697	92,30180551	TOP1	TOP1		protein_coding	100548515
1782	ENSMGAG00000003322	MSTRG.15407	0,503575	5,564930352	58,00491239	42,97788777	57,74638435	29,7578606	32,42592508	NA	NA	NA	NA	NA
1783	ENSMGAG00000003324	MSTRG.13169	4,59243579	3,371393026	4,264386139	5,480002124	4,386626878	3,094135381	4,198163223	NA			protein_coding	NA
1784	ENSMGAG00000003325	MSTRG.8084	3,675151134	4,84223977	3,543639199	2,581833221	3,5413837	1,942330946	3,354429662	DNALI1	DNALI1	dynein axonemal light intermediate chain 1 [Source:HGNC Symbol;Acc:HGNC:14353]	protein_coding	100541379
1785	ENSMGAG00000003326	MSTRG.8300	83,58667756	2,780148011	0,098962	174,8895402	10,08238108	0,214012281	45,27528685	TAGLN	TAGLN	transgelin [Source:HGNC Symbol;Acc:HGNC:11553]	protein_coding	100548009
1786	ENSMGAG00000003327	MSTRG.71	4,192140245	4,733431666	3,668590243	4,72485925	4,697701622	3,483006945	4,249954995	ANKRD16	NA	ankyrin repeat domain 16 [Source:HGNC Symbol;Acc:HGNC:23471]	protein_coding	100544691
1787	ENSMGAG00000003328	MSTRG.10732	26,29700185	19,67221701	11,85788304	13,34689289	13,08433112	14,15000467	16,40138843	MRPL16	NA		protein_coding	100539969
1788	ENSMGAG00000003330	MSTRG.8087	19,65932628	19,5507958	19,99087269	21,87886065	23,29724923	19,52742749	20,65075536	SNIP1	SNIP1		protein_coding	NA
1789	ENSMGAG00000003331	MSTRG.3152	35,13261315	52,82087809	38,57577222	43,4655156	51,28827015	32,71513559	42,3330308	RCN2	NA		protein_coding	NA
1790	ENSMGAG00000003333	MSTRG.3875	50,864555	30,352283	18,284023	24,419127	16,980082	24,912941	27,63550183	TWF2	NA	twinfilin actin binding protein 2 [Source:HGNC Symbol;Acc:HGNC:9621]	protein_coding	100549175
1791	ENSMGAG00000003334	MSTRG.7424	7,567658913	158,3378012	148,6747004	83,77471421	166,3414875	76,20074331	106,8161843	PLCG1	PLCG1		protein_coding	NA
1792	ENSMGAG00000003340	MSTRG.13170	22,00449903	14,00367632	9,800066849	14,61109184	12,36361391	11,04541189	13,97139331	MOSPD1	MOSPD1	motile sperm domain containing 1 [Source:HGNC Symbol;Acc:HGNC:25235]	protein_coding	100546202
1793	ENSMGAG00000003341	MSTRG.4969	9,026866907	25,20681319	25,41893523	19,81313123	28,67254017	16,19450139	20,72213135	CDK2AP1	NA	cyclin dependent kinase 2 associated protein 1 [Source:HGNC Symbol;Acc:HGNC:14002]	protein_coding	100540401
1794	ENSMGAG00000003343	MSTRG.8301	172,938675	45,337234	25,536467	70,980515	26,117971	119,392868	76,71728833	PCSK7	PCSK7	proprotein convertase subtilisin/kexin type 7 [Source:HGNC Symbol;Acc:HGNC:8748]	protein_coding	100544206
1795	ENSMGAG00000003345	MSTRG.2782	1,831438323	5,279271889	5,267611828	5,293055683	6,071397663	2,897468662	4,440040675	D2HGDH	D2HGDH		protein_coding	100542797
1796	ENSMGAG00000003350	MSTRG.2260	343,5978873	11,45707784	0,929997062	132,982489	10,72885476	246,6965942	124,3988167	NA	NA		protein_coding	NA
1797	ENSMGAG00000003354	MSTRG.4970	12,237639	22,833464	18,073496	14,651839	23,268051	12,589277	17,27562767	C12orf65	NA	chromosome 12 open reading frame 65 [Source:HGNC Symbol;Acc:HGNC:26784]	protein_coding	100540556
1798	ENSMGAG00000003357	MSTRG.69	130,369568	97,197289	98,642845	127,324951	116,150063	97,276756	111,1602453	GDI2	NA	GDP dissociation inhibitor 2 [Source:HGNC Symbol;Acc:HGNC:4227]	protein_coding	100544847
1799	ENSMGAG00000003358	MSTRG.6750	8,484470299	11,53844249	10,92372843	8,962534302	11,07616194	8,471159966	9,909416239	DPAGT1	DPAGT1	dolichyl-phosphate N-acetylglucosaminephosphotransferase 1 [Source:HGNC Symbol;Acc:HGNC:2995]	protein_coding	NA
1800	ENSMGAG00000003359	MSTRG.12640	6,243926951	5,489841964	9,442181588	10,16625455	7,891609483	6,903786393	7,689600154	PSMD5	NA	proteasome 26S subunit, non-ATPase 5 [Source:HGNC Symbol;Acc:HGNC:9563]	protein_coding	NA
1801	ENSMGAG00000003361	MSTRG.8088	10,2801241	22,8469425	21,54910283	18,66715194	20,0904345	16,30633711	18,2900155	MEAF6	MEAF6		protein_coding	NA
1802	ENSMGAG00000003362	MSTRG.15433	2,39649659	2,811455926	3,832412903	3,002632216	3,588780531	2,94419753	3,095995949	WDR70	NA	WD repeat domain 70 [Source:HGNC Symbol;Acc:HGNC:25495]	protein_coding	NA
1803	ENSMGAG00000003364	MSTRG.2783	4,090447	5,757082	11,778907	10,051483	9,338281	5,913962	7,821693667	ING5	ING5		protein_coding	NA
1804	ENSMGAG00000003367	MSTRG.8753	10,870708	2,38871	3,57114	7,217114	2,188433	2,252858	4,7481605	NA	NA		protein_coding	100549141
1805	ENSMGAG00000003369	MSTRG.13171	15,21368499	8,164677002	11,41006784	17,69843009	16,76039016	18,29824901	14,59091652	INTS6L	INTS6L	integrator complex subunit 6 like [Source:HGNC Symbol;Acc:HGNC:27334]	protein_coding	NA
1806	ENSMGAG00000003370	MSTRG.4973	0,513311	1,422461	3,021374	2,597651	3,840122	2,179188	2,262351167	MPHOSPH9	NA	M-phase phosphoprotein 9 [Source:HGNC Symbol;Acc:HGNC:7215]	protein_coding	NA
1807	ENSMGAG00000003371	MSTRG.8089	2,299699	2,775871	4,625154	4,667094	4,915646	4,085915	3,8948965	ZC3H12A	ZC3H12A		protein_coding	NA
1808	ENSMGAG00000003372	MSTRG.3536	438,021088	291,421783	189,019897	200,872803	138,427109	261,610443	253,2288538	MMP15	MMP15		protein_coding	NA
1809	ENSMGAG00000003373	MSTRG.8754	21,57260522	20,67044606	21,18912194	23,28354194	22,98375309	16,57346335	21,0454886	NA			protein_coding	100545454
1810	ENSMGAG00000003374	MSTRG.13597	4,604842469	13,29128179	10,5853937	7,252791224	10,23044339	9,867653979	9,305401091	ANO8	ANO8	anoctamin 8 [Source:HGNC Symbol;Acc:HGNC:29329]	protein_coding	NA
1811	ENSMGAG00000003375	MSTRG.7735	13,55385152	0,490249287	0,871167169	5,155102214	0,752618526	0,675791054	3,583129961	AGRN	AGRN		protein_coding	NA
1812	ENSMGAG00000003376	MSTRG.3156	2,914963391	3,052699942	4,412470519	5,008638643	4,319642044	3,999419118	3,951305609	SCAPER	NA	NA	NA	NA
1813	ENSMGAG00000003379	MSTRG.3878	6,994547381	4,853520919	3,76712106	4,96346952	2,977193431	5,924412367	4,913377446	PPM1M	NA	protein phosphatase, Mg2+/Mn2+ dependent 1M [Source:HGNC Symbol;Acc:HGNC:26506]	protein_coding	NA
1814	ENSMGAG00000003380	MSTRG.15431	3,628975247	5,028725759	6,709237526	7,952273099	7,822472427	6,987750175	6,354905705	NUP155	NA	nucleoporin 155 [Source:HGNC Symbol;Acc:HGNC:8063]	protein_coding	100544783
1815	ENSMGAG00000003382	MSTRG.12644	2,076459	1,818964	1,08308	1,406467	1,411695	0,899521	1,449364333	NA	NA		protein_coding	NA
1816	ENSMGAG00000003383	MSTRG.2787	4,823927638	4,504458255	3,781483161	3,555709957	3,131077022	1,54580754	3,557077262	NA	NA	NA	NA	NA
1817	ENSMGAG00000003386	MSTRG.8104	16,85754174	57,84156646	36,23576369	20,87429078	33,50315455	42,71368347	34,67100011	MAP7D1	MAP7D1		protein_coding	NA
1818	ENSMGAG00000003387	MSTRG.11632	3,65414871	4,348480899	7,844171116	12,52277667	10,16550343	8,802634679	7,88961925	PLCD1	NA	phospholipase C delta 1 [Source:HGNC Symbol;Acc:HGNC:9060]	protein_coding	100542227
1819	ENSMGAG00000003388	MSTRG.2266	24,58566843	9,727006268	9,377101682	21,61763268	10,74111527	24,57623869	16,77079384	DARS2	NA		protein_coding	NA
1820	ENSMGAG00000003389	MSTRG.6751	12,32109816	14,34878974	15,61532374	16,20564336	16,38753168	18,11860951	15,49949936	HMBS	HMBS	hydroxymethylbilane synthase [Source:HGNC Symbol;Acc:HGNC:4982]	protein_coding	100541937
1821	ENSMGAG00000003390	MSTRG.2788	15,78739283	21,00065791	22,72590496	22,23665441	28,27725236	20,07169962	21,68326035	ATG4B	ATG4B		protein_coding	NA
1822	ENSMGAG00000003391	MSTRG.8896	0,689636	0,517872	2,226945	1,932099	1,854532	1,651629	1,4787855	HIVEP1	NA	HIVEP zinc finger 1 [Source:HGNC Symbol;Acc:HGNC:4920]	protein_coding	100551252
1823	ENSMGAG00000003392	MSTRG.12645	1,704039	0,404016	0,725059	1,34035	0,58343	1,381125	1,023003167	PHF19	NA	PHD finger protein 19 [Source:HGNC Symbol;Acc:HGNC:24566]	protein_coding	100551370
1824	ENSMGAG00000003395	MSTRG.3879	26,28174954	24,14861093	26,79507536	30,15425078	29,50392636	30,42637535	27,88499805	WDR82	NA	WD repeat domain 82 [Source:HGNC Symbol;Acc:HGNC:28826]	protein_coding	NA
1825	ENSMGAG00000003396	MSTRG.75	3,843363567	6,278889983	9,954122523	9,065937545	15,30970202	6,427670536	8,479947695	TASOR2	NA	transcription activation suppressor family member 2 [Source:HGNC Symbol;Acc:HGNC:23484]	protein_coding	100544998
1826	ENSMGAG00000003398	MSTRG.7117	17,21610699	22,60139522	28,50697301	28,69338518	35,54217464	34,79795307	27,89299802	CUX1	CUX1		protein_coding	100543115
1827	ENSMGAG00000003399	MSTRG.5340	1,789216	0,683569	1,223721	2,55337	0,976775	1,73695	1,4939335	MEGF9	MEGF9	NA	NA	NA
1828	ENSMGAG00000003400	MSTRG.8744	297,2660248	7,466643381	0,535591101	33,66475729	2,08063736	0,070769433	56,84740389	CAVIN1	CAVIN1		protein_coding	100547296
1829	ENSMGAG00000003402	MSTRG.8302	24,05453608	19,7262272	14,24997343	14,36747725	13,66512262	14,22597103	16,7148846	RNF214	RNF214	ring finger protein 214 [Source:HGNC Symbol;Acc:HGNC:25335]	protein_coding	NA
1830	ENSMGAG00000003405	MSTRG.15123	6,941553	4,203129	4,887193	5,251955	4,436671	7,982362	5,617143833	MXD1	NA	MAX dimerization protein 1 [Source:HGNC Symbol;Acc:HGNC:6761]	protein_coding	NA
1831	ENSMGAG00000003406	MSTRG.10732	26,29700185	19,67221701	11,85788304	13,34689289	13,08433112	14,15000467	16,40138843	PATL1	NA		protein_coding	NA
1832	ENSMGAG00000003408	MSTRG.13599	87,66999246	102,2768327	58,4439207	58,47162376	66,91541936	66,26150774	73,33988278	RAB5B	RAB5B		protein_coding	NA
1833	ENSMGAG00000003409	MSTRG.8897	4,371405	7,757099	16,280416	12,47654	17,708656	5,651562	10,707613	NEDD9	NA	neural precursor cell expressed, developmentally down-regulated 9 [Source:HGNC Symbol;Acc:HGNC:7733]	protein_coding	100538418
1834	ENSMGAG00000003412	MSTRG.7425	2,635127	8,324141	10,02236692	5,733386	7,850609755	6,575722402	6,856892179	NA	NA	NA	NA	NA
1835	ENSMGAG00000003413	MSTRG.8090	0,714713	0,06384	0,03858	3,122227	0,511017	2,819901	1,211713	GRIK3	GRIK3		protein_coding	100541991
1836	ENSMGAG00000003414	MSTRG.3881	1,163455	1,488137	1,310065	0,9204	1,188291	0,447502	1,086308333	GLYCTK	NA	glycerate kinase [Source:HGNC Symbol;Acc:HGNC:24247]	protein_coding	100549635
1837	ENSMGAG00000003416	MSTRG.2267	8,870451289	4,521774998	5,110739603	10,67861798	5,900368147	10,98158247	7,677255747	CENPL	NA		protein_coding	100548044
1838	ENSMGAG00000003417	MSTRG.15124	3,410682738	2,922128171	1,954594973	2,161010137	1,917247422	2,428592075	2,465709252	C2orf42	NA	chromosome 2 open reading frame 42 [Source:HGNC Symbol;Acc:HGNC:26056]	protein_coding	NA
1839	ENSMGAG00000003418	MSTRG.8756	4,653989	0,85333	1,753201	3,12236	1,242822	1,773039	2,2331235	NA			protein_coding	NA
1840	ENSMGAG00000003423	MSTRG.3154	28,56866535	47,03302748	35,26306526	33,04659413	32,45193699	25,22495596	33,59804086	ETFA	NA		protein_coding	NA
1841	ENSMGAG00000003427	MSTRG.2268	28,23094148	11,06214114	11,89288318	22,18690682	10,84016878	27,067596	18,5467729	KLHL20	NA		protein_coding	NA
1842	ENSMGAG00000003429	MSTRG.8303	42,65653357	27,83621356	18,64408717	24,38115074	20,39090455	27,66584227	26,92912198	BACE1	BACE1	beta-secretase 1 [Source:HGNC Symbol;Acc:HGNC:933]	protein_coding	100544363
1843	ENSMGAG00000003430	MSTRG.8758	41,35657816	3,06720796	2,260313545	5,80781548	2,248314411	0,927794	9,278003926	NA			protein_coding	100546986
1844	ENSMGAG00000003431	MSTRG.10680	3,424245764	4,36444117	4,437225557	3,262024883	3,218205546	2,253909393	3,493342052	IVD	NA	isovaleryl-CoA dehydrogenase [Source:HGNC Symbol;Acc:HGNC:6186]	protein_coding	NA
1845	ENSMGAG00000003432	MSTRG.6751	12,32109816	14,34878974	15,61532374	16,20564336	16,38753168	18,11860951	15,49949936	VPS11	VPS11	VPS11 core subunit of CORVET and HOPS complexes [Source:HGNC Symbol;Acc:HGNC:14583]	protein_coding	NA
1846	ENSMGAG00000003433	MSTRG.13172	20,296585	19,705931	26,288256	24,484285	26,410316	24,795502	23,66347917	MMGT1	MMGT1	NA	NA	NA
1847	ENSMGAG00000003434	MSTRG.72	1,67538	2,80043	5,059472	3,85167	3,845239	2,974316	3,367751167	ASB13	NA	ankyrin repeat and SOCS box containing 13 [Source:HGNC Symbol;Acc:HGNC:19765]	protein_coding	NA
1848	ENSMGAG00000003437	MSTRG.13173	5,73563	4,571061	16,177679	16,526987	18,870943	17,859035	13,2902225	SLC9A6	SLC9A6	solute carrier family 9 member A6 [Source:HGNC Symbol;Acc:HGNC:11079]	protein_coding	NA
1849	ENSMGAG00000003438	MSTRG.9771	0,992643365	4,655754608	2,456498765	3,6941384	3,138847747	1,27506392	2,702157801	PALM	PALM		protein_coding	100540928
1850	ENSMGAG00000003440	MSTRG.16311	1,284258968	2,189393617	2,588091579	2,456830629	2,183874117	1,587740193	2,04836485	HSDL2	NA	NA	NA	NA
1851	ENSMGAG00000003442	MSTRG.2784	25,48932388	20,81682881	16,16808306	16,91880267	18,46716917	15,85026093	18,95174475	THAP4	THAP4		protein_coding	NA
1852	ENSMGAG00000003447	MSTRG.4274	2,668270507	8,182857486	11,47157164	8,184981038	15,73558531	5,685562837	8,654804804	UBTD2	UBTD2		protein_coding	NA
1853	ENSMGAG00000003449	MSTRG.7955	29,2277287	21,3627692	16,74910479	20,28425057	17,1143336	26,9984817	21,95611143	GPAT4	GPAT4	glycerol-3-phosphate acyltransferase 4 [Source:HGNC Symbol;Acc:HGNC:20880]	protein_coding	100541788
1854	ENSMGAG00000003450	MSTRG.2793	18,96151021	12,23928656	8,105745444	8,570491082	10,61627422	2,063926	10,09287225	BOK	BOK	BCL2 family apoptosis regulator BOK [Source:HGNC Symbol;Acc:HGNC:1087]	protein_coding	104912595
1855	ENSMGAG00000003451	MSTRG.9942	1,394007864	1,590363362	5,147567399	6,152677697	6,029482574	5,618149906	4,322041467	USP38	NA	ubiquitin specific peptidase 38 [Source:HGNC Symbol;Acc:HGNC:20067]	protein_coding	NA
1856	ENSMGAG00000003452	MSTRG.5586	16,081688	11,374053	15,682046	19,710701	17,284992	18,445183	16,42977717	CRNKL1	NA	crooked neck pre-mRNA splicing factor 1 [Source:HGNC Symbol;Acc:HGNC:15762]	protein_coding	100543603
1857	ENSMGAG00000003453	MSTRG.8511	0,87828429	4,096107255	3,408032756	4,716650859	6,221213907	1,11285536	3,405524071	NA			protein_coding	100541227
1858	ENSMGAG00000003454	MSTRG.3155	1,672204853	1,319823424	1,192491444	2,482842984	0,91841042	1,958148349	1,590653579	TMEM266	NA		protein_coding	NA
1859	ENSMGAG00000003455	MSTRG.15445	4,526093	0,792314	1,055894	3,76783	1,563734	0,896535	2,1004	NA	NA		protein_coding	NA
1860	ENSMGAG00000003456	MSTRG.12122	33,53364842	30,03831948	27,38498574	25,85716706	20,18539682	37,92912666	29,15477403	ATIC	NA	5-aminoimidazole-4-carboxamide ribonucleotide formyltransferase/IMP cyclohydrolase [Source:HGNC Symbol;Acc:HGNC:794]	protein_coding	100550287
1861	ENSMGAG00000003457	MSTRG.10681	3,525018	7,21878	6,905109	7,712136	5,576425	2,214808	5,525379333	KNSTRN	NA		protein_coding	NA
1862	ENSMGAG00000003459	MSTRG.8512	1,359256	2,827969	2,882249	1,988058	5,273793	1,350571	2,613649333	NA			protein_coding	NA
1863	ENSMGAG00000003461	MSTRG.7437	244,47142	244,422821	162,123169	174,707016	179,978836	137,465027	190,5280482	MANBAL	MANBAL		protein_coding	104915533
1864	ENSMGAG00000003463	MSTRG.3532	1171,164378	1406,163531	959,5530658	773,2141352	879,5233186	984,7841567	1029,067098	NA			protein_coding	NA
1865	ENSMGAG00000003464	MSTRG.4274	2,668270507	8,182857486	11,47157164	8,184981038	15,73558531	5,685562837	8,654804804	STK10	STK10		protein_coding	NA
1866	ENSMGAG00000003467	MSTRG.15064	10,92390167	4,166229	2,368528	6,33621	4,474308	9,430135937	6,283218768	NA		NA	NA	NA
1867	ENSMGAG00000003468	MSTRG.7436	2,018729224	17,30021962	16,22584021	11,15254211	16,86989367	9,543978369	12,18520053	SRC	SRC		protein_coding	100547597
1868	ENSMGAG00000003473	MSTRG.7118	16,85276513	19,90794769	16,13196649	14,99774135	14,69682281	14,82097004	16,23470225	PRKRIP1	PRKRIP1	NA	NA	NA
1869	ENSMGAG00000003475	MSTRG.13604	6,114366478	26,73785513	51,99565519	39,95953904	32,40340633	10,43106574	27,94031465	SLC5A5		solute carrier family 5 member 5 [Source:HGNC Symbol;Acc:HGNC:11040]	protein_coding	NA
1870	ENSMGAG00000003476	MSTRG.3538	3,083211673	20,91292903	20,63967319	14,96975788	24,39658508	19,58339883	17,26425928	DRC7	DRC7	dynein regulatory complex subunit 7 [Source:HGNC Symbol;Acc:HGNC:25289]	protein_coding	NA
1871	ENSMGAG00000003478	MSTRG.7955	29,2277287	21,3627692	16,74910479	20,28425057	17,1143336	26,9984817	21,95611143	NA			protein_coding	NA
1872	ENSMGAG00000003480	MSTRG.7119	4,209904	1,003637	1,184151	3,031517	1,273641	8,205035	3,151314167	ORAI2	ORAI2	NA	NA	NA
1873	ENSMGAG00000003481	MSTRG.3153	0,690731505	1,37912179	1,449870799	1,436935873	1,458843506	1,172444826	1,26465805	NRG4	NA		protein_coding	NA
1874	ENSMGAG00000003482	MSTRG.6744	1,617056	1,098503	2,259588	7,556221	2,898781	12,810333	4,706747	NA		NA	NA	NA
1875	ENSMGAG00000003483	MSTRG.15459	18,27865958	38,63296178	170,8040878	132,4849485	207,5616532	116,7213245	114,0806059	DAB2	NA	DAB adaptor protein 2 [Source:HGNC Symbol;Acc:HGNC:2662]	protein_coding	100545550
1876	ENSMGAG00000003484	MSTRG.2268	28,23094148	11,06214114	11,89288318	22,18690682	10,84016878	27,067596	18,5467729	UCK2	NA		protein_coding	NA
1877	ENSMGAG00000003485	MSTRG.9945	3,258361917	5,719608402	11,4811242	9,825726935	13,74841654	9,005406312	8,839774052	GAB1	NA	GRB2 associated binding protein 1 [Source:HGNC Symbol;Acc:HGNC:4066]	protein_coding	NA
1878	ENSMGAG00000003487	MSTRG.3158	31,18495729	17,90405123	15,44436524	23,26996763	19,55830907	20,16061795	21,2537114	FBXO22	NA		protein_coding	NA
1879	ENSMGAG00000003488	MSTRG.7127	3,746198274	8,609232599	6,042975021	3,898608665	4,60939098	5,259678243	5,361013964	ALKBH4	ALKBH4		protein_coding	NA
1880	ENSMGAG00000003489	MSTRG.9779	4,516895	2,807483	2,750069	4,056865	2,803952	5,989463	3,820787833	ARID3A	ARID3A		protein_coding	NA
1881	ENSMGAG00000003490	MSTRG.11633	8,753176	17,082657	15,368879	12,68844	11,819224	9,769365	12,58029017	ACAA1	NA	acetyl-CoA acyltransferase 1 [Source:HGNC Symbol;Acc:HGNC:82]	protein_coding	NA
1882	ENSMGAG00000003492	MSTRG.7438	55,523727	64,628479	48,954533	46,523655	54,478291	54,397938	54,08443717	PIGT	PIGT		protein_coding	NA
1883	ENSMGAG00000003493	MSTRG.15122	11,65012765	12,09857863	17,75440803	16,54520098	18,72308542	10,99581756	14,62786971	TIA1	NA	TIA1 cytotoxic granule associated RNA binding protein [Source:HGNC Symbol;Acc:HGNC:11802]	protein_coding	100545920
1884	ENSMGAG00000003494	MSTRG.5587	3,17235	0,132106	0,21962	2,619543	0,417115	1,810664	1,395233	SLC24A3	NA		protein_coding	NA
1885	ENSMGAG00000003497	MSTRG.3158	31,18495729	17,90405123	15,44436524	23,26996763	19,55830907	20,16061795	21,2537114	UBE2Q2	NA		protein_coding	NA
1886	ENSMGAG00000003498	MSTRG.13175	1,00024918	0,891321006	2,973472015	4,182388627	1,421247479	0,851069953	1,88662471	FHL1	FHL1	four and a half LIM domains 1 [Source:HGNC Symbol;Acc:HGNC:3702]	protein_coding	100546357
1887	ENSMGAG00000003499	MSTRG.6790	108,0578434	107,1180961	70,9978558	75,18382928	70,39846669	123,847826	92,60065289	METRNL	METRNL	meteorin like, glial cell differentiation regulator [Source:HGNC Symbol;Acc:HGNC:27584]	protein_coding	NA
1888	ENSMGAG00000003500	MSTRG.7128	5,684861	7,947759438	9,145203486	7,465461	8,0984	9,183569	7,920875654	LRWD1	LRWD1	leucine rich repeats and WD repeat domain containing 1 [Source:HGNC Symbol;Acc:HGNC:21769]	protein_coding	100542809
1889	ENSMGAG00000003502	MSTRG.77	41,11981437	68,16308727	90,70188213	74,85031179	107,419315	71,86407751	75,68641467	NET1	NA	neuroepithelial cell transforming 1 [Source:HGNC Symbol;Acc:HGNC:14592]	protein_coding	100545306
1890	ENSMGAG00000003503	MSTRG.9774	16,53994658	29,4014067	55,14865995	54,53383198	87,50091471	35,00138186	46,35435696	NA		NA	NA	NA
1891	ENSMGAG00000003506	MSTRG.4976	9,418788588	9,519546236	7,56151915	6,181458805	6,875357097	4,36948276	7,321025439	ARL6IP4	NA	ADP ribosylation factor like GTPase 6 interacting protein 4 [Source:HGNC Symbol;Acc:HGNC:18076]	protein_coding	100541014
1892	ENSMGAG00000003508	MSTRG.4275	3,656997734	10,26267562	10,58176604	8,677424028	9,331002512	6,629524993	8,189898489	SH3PXD2B	SH3PXD2B	SH3 and PX domains 2B [Source:HGNC Symbol;Acc:HGNC:29242]	protein_coding	NA
1893	ENSMGAG00000003509	MSTRG.2265	67,517426	47,09956	29,564327	34,902714	33,823696	30,853811	40,62692233	TMCO1	NA		protein_coding	NA
1894	ENSMGAG00000003512	MSTRG.7725	24,03784066	16,99498138	16,44428035	17,51164239	14,77646932	18,90459408	18,1116347	NOC2L	NOC2L		protein_coding	100544262
1895	ENSMGAG00000003513	MSTRG.3539	12,92757035	37,69217821	27,429132	20,429333	31,72307502	18,400589	24,7669796	KATNB1	KATNB1		protein_coding	100542753
1896	ENSMGAG00000003515	MSTRG.11634	12,84252497	20,78282877	8,349290487	8,197606713	7,448939369	14,8363672	12,07625959	NA	NA		protein_coding	100542691
1897	ENSMGAG00000003516	MSTRG.6794	1,019785938	1,378271154	1,746433072	2,301528651	2,714153733	1,617129605	1,796217026	B3GNTL1	B3GNTL1	UDP-GlcNAc:betaGal beta-1,3-N-acetylglucosaminyltransferase like 1 [Source:HGNC Symbol;Acc:HGNC:21727]	protein_coding	NA
1898	ENSMGAG00000003517	MSTRG.9944	7,985340681	10,66155831	17,94616512	15,86510672	16,8617246	17,12281398	14,40711824	SMARCA5	NA	SWI/SNF related, matrix associated, actin dependent regulator of chromatin, subfamily a, member 5 [Source:HGNC Symbol;Acc:HGNC:11101]	protein_coding	100544130
1899	ENSMGAG00000003518	MSTRG.13176	9,118391843	13,5779613	26,50530338	26,44588923	28,24954576	12,47915061	19,39604035	NA			protein_coding	NA
1900	ENSMGAG00000003521	MSTRG.4974	6,228399594	8,908872148	5,589841236	4,317973874	5,058486538	3,063597222	5,527861769	OGFOD2	NA	2-oxoglutarate and iron dependent oxygenase domain containing 2 [Source:HGNC Symbol;Acc:HGNC:25823]	protein_coding	NA
1901	ENSMGAG00000003527	MSTRG.5588	3,853907357	3,108129377	3,69006287	4,759325622	3,731314123	5,222372627	4,060851996	RIN2	NA		protein_coding	NA
1902	ENSMGAG00000003528	MSTRG.6795	2,905082625	4,73831271	10,94915913	10,05498807	9,485840785	7,061828568	7,532535314	TBCD	TBCD	tubulin folding cofactor D [Source:HGNC Symbol;Acc:HGNC:11581]	protein_coding	100547593
1903	ENSMGAG00000003531	MSTRG.2279	33,54723421	44,48897988	37,09237212	37,12636126	36,8860371	30,06187252	36,53380951	ALDH9A1	NA		protein_coding	100546048
1904	ENSMGAG00000003532	MSTRG.4978	4,173780538	7,215153294	7,455714897	5,427551239	7,720942016	7,256789775	6,541655293	NA	NA		protein_coding	NA
1905	ENSMGAG00000003534	MSTRG.7129	37,22021803	55,593279	42,07330654	40,63161634	43,7136394	35,256958	42,41483622	NA			protein_coding	100542963
1906	ENSMGAG00000003535	MSTRG.3897	29,58331847	22,14178086	18,52890471	21,64901097	17,75327559	22,06145077	21,9529569	BAP1	NA	BRCA1 associated protein 1 [Source:HGNC Symbol;Acc:HGNC:950]	protein_coding	NA
1907	ENSMGAG00000003536	MSTRG.16054	1,042437	0,798734	1,135474	1,905489	1,634356	0,961395	1,246314167	NA	NA	NA	NA	NA
1908	ENSMGAG00000003537	MSTRG.7439	22,46272246	22,24915855	11,44900215	12,73338524	13,76569755	9,639031922	15,38316631	DBNDD2	DBNDD2		protein_coding	NA
1909	ENSMGAG00000003539	MSTRG.15121	62,005871	64,037048	45,860619	45,597836	51,524971	53,255386	53,71362183	PCYOX1	NA	prenylcysteine oxidase 1 [Source:HGNC Symbol;Acc:HGNC:20588]	protein_coding	NA
1910	ENSMGAG00000003541	MSTRG.4978	4,173780538	7,215153294	7,455714897	5,427551239	7,720942016	7,256789775	6,541655293	ABCB9	NA	ATP binding cassette subfamily B member 9 [Source:HGNC Symbol;Acc:HGNC:50]	protein_coding	100541473
1911	ENSMGAG00000003545	MSTRG.8743	57,91397412	24,80300404	18,27865732	32,56427822	21,49002486	43,61977226	33,11161847	STAT3	STAT3		protein_coding	100547142
1912	ENSMGAG00000003546	MSTRG.4276	4,772415284	11,59741562	22,49903149	14,80195102	23,70598395	10,63902188	14,66930321	NEURL1B	NEURL1B		protein_coding	100546419
1913	ENSMGAG00000003550	MSTRG.5589	15,24362332	16,93603757	11,67192996	10,35818563	10,78137975	10,87785479	12,64483517	PYGB	NA		protein_coding	NA
1914	ENSMGAG00000003551	MSTRG.13606	267,789734	376,125671	302,133392	260,00589	247,115936	182,984863	272,692581	NA			protein_coding	NA
1915	ENSMGAG00000003552	MSTRG.5342	10,65208903	8,603035005	10,15385781	14,91120448	13,83883783	15,74755436	12,31776309	SLC25A25	SLC25A25	solute carrier family 25 member 25 [Source:HGNC Symbol;Acc:HGNC:20663]	protein_coding	100541320
1916	ENSMGAG00000003554	MSTRG.2786	70,243561	64,046501	38,744011	38,024757	48,667572	31,447851	48,52904217	TMX2	TMX2		protein_coding	100547378
1917	ENSMGAG00000003555	MSTRG.7726	3,326552	0,820502	0,581401	1,053395	0,611103	0,808206	1,200193167	SAMD11	SAMD11		protein_coding	NA
1918	ENSMGAG00000003557	MSTRG.4282	113,275681	25,026913	14,488978	53,008968	13,818141	86,132942	50,95860383	DUSP1	DUSP1	dual specificity phosphatase 1 [Source:HGNC Symbol;Acc:HGNC:3064]	protein_coding	NA
1919	ENSMGAG00000003558	MSTRG.13174	1,674271588	1,979557377	4,474814181	4,583619643	4,569258225	3,751167817	3,505448138	HTATSF1	HTATSF1	HIV-1 Tat specific factor 1 [Source:HGNC Symbol;Acc:HGNC:5276]	protein_coding	NA
1920	ENSMGAG00000003559	MSTRG.3157	4,116291731	3,025588405	1,36427499	2,597959561	2,108271608	1,49680124	2,451531256	CHRNB4	NA	cholinergic receptor nicotinic beta 4 subunit [Source:HGNC Symbol;Acc:HGNC:1964]	protein_coding	100548351
1921	ENSMGAG00000003561	MSTRG.2280	8,633952905	11,98310583	7,862759847	6,687924276	7,546814434	6,617797389	8,222059114	MGST3	NA		protein_coding	NA
1922	ENSMGAG00000003562	MSTRG.8093	59,225243	71,955627	42,069733	41,816303	48,153221	42,548141	50,961378	MRPS15	MRPS15		protein_coding	104914293
1923	ENSMGAG00000003565	MSTRG.4284	142,5973272	187,9757668	190,3118224	169,3440328	159,267041	134,6047576	164,0167913	ERGIC1	ERGIC1	endoplasmic reticulum-golgi intermediate compartment 1 [Source:HGNC Symbol;Acc:HGNC:29205]	protein_coding	NA
1924	ENSMGAG00000003566	MSTRG.7440	20,765537	26,18413	18,099567	15,685818	20,510355	17,872686	19,8530155	NA		NA	NA	NA
1925	ENSMGAG00000003567	MSTRG.11635	0,614417	0,845146	2,245447	2,92661	1,666969	2,88569	1,8640465	MYD88	NA	MYD88 innate immune signal transduction adaptor [Source:HGNC Symbol;Acc:HGNC:7562]	protein_coding	NA
1926	ENSMGAG00000003570	MSTRG.2280	8,633952905	11,98310583	7,862759847	6,687924276	7,546814434	6,617797389	8,222059114	LRRC52	NA		protein_coding	100548349
1927	ENSMGAG00000003571	MSTRG.2279	33,54723421	44,48897988	37,09237212	37,12636126	36,8860371	30,06187252	36,53380951	NUF2	NA		protein_coding	100499427
1928	ENSMGAG00000003573	MSTRG.8094	3,398887	0,596174	0,45733	1,331768	0,554529	0,956299	1,215831167	OSCP1	OSCP1		protein_coding	100542297
1929	ENSMGAG00000003574	MSTRG.7448	11,51571672	34,65436544	58,22523285	52,59962594	70,60065405	43,7424742	45,22301153	STK4	STK4		protein_coding	NA
1930	ENSMGAG00000003575	MSTRG.15635	3,304110545	5,66808537	7,590361732	5,807317791	6,042455761	7,16403698	5,929394697	NA	NA		protein_coding	NA
1931	ENSMGAG00000003576	MSTRG.5354	14,74058816	41,12876815	72,17394697	56,70321549	72,60798276	57,38422221	52,45645396	NAIF1	NAIF1	nuclear apoptosis inducing factor 1 [Source:HGNC Symbol;Acc:HGNC:25446]	protein_coding	NA
1932	ENSMGAG00000003577	MSTRG.15451	0,499606	1,215191	5,948112	3,839432	8,112326	6,665261	4,379988	NA	NA	NA	NA	NA
1933	ENSMGAG00000003578	MSTRG.3163	1,19704803	2,006830572	1,267728405	2,304747186	1,587130106	1,03536348	1,56647463	CHRNA3	NA		protein_coding	100548502
1934	ENSMGAG00000003580	MSTRG.11640	4,948422695	3,556413928	9,428855365	14,78524189	14,24242217	16,86033949	10,63694926	OXSR1	NA	oxidative stress responsive kinase 1 [Source:HGNC Symbol;Acc:HGNC:8508]	protein_coding	NA
1935	ENSMGAG00000003581	MSTRG.8760	16,6159841	5,450187642	5,853562332	9,530158121	6,835498072	9,840717595	9,021017977	ATP6V0A1	ATP6V0A1		protein_coding	100549598
1936	ENSMGAG00000003582	MSTRG.15466	2,88766904	2,826426934	3,407942817	2,874281528	4,232716586	4,624631223	3,475611355	PLCXD3	NA	phosphatidylinositol specific phospholipase C X domain containing 3 [Source:HGNC Symbol;Acc:HGNC:31822]	protein_coding	NA
1937	ENSMGAG00000003583	MSTRG.4979	0,964721	1,360481	1,277357	1,482239	0,757519	1,143704	1,164336833	HIP1R	NA	huntingtin interacting protein 1 related [Source:HGNC Symbol;Acc:HGNC:18415]	protein_coding	NA
1938	ENSMGAG00000003584	MSTRG.2789	13,24407668	31,39951999	22,6724924	19,06576767	26,30111749	21,85720745	22,42336361	SNED1	SNED1		protein_coding	NA
1939	ENSMGAG00000003585	MSTRG.4284	142,5973272	187,9757668	190,3118224	169,3440328	159,267041	134,6047576	164,0167913	RPL26			protein_coding	NA
1940	ENSMGAG00000003587	MSTRG.5356	4,615028015	5,560556957	6,085210043	6,166929722	8,487140349	3,567201512	5,7470111	FAM102A	FAM102A	family with sequence similarity 102 member A [Source:HGNC Symbol;Acc:HGNC:31419]	protein_coding	100541680
1941	ENSMGAG00000003590	MSTRG.7728	11,69616345	6,21412269	21,43440168	38,49753458	25,03963631	48,65259323	25,25574199	RERE	RERE		protein_coding	NA
1942	ENSMGAG00000003593	MSTRG.4281	95,853218	85,616798	51,977409	48,259743	56,043575	47,346172	64,18281917	ATP6V0E1	ATP6V0E1	NA	NA	NA
1943	ENSMGAG00000003594	MSTRG.13178	16,62869634	15,96948695	17,51592884	17,24845163	15,16065451	15,33909871	16,31038616	NA			protein_coding	100547175
1944	ENSMGAG00000003596	MSTRG.15469	1,624085588	1,491627996	10,33651689	14,41967136	10,17537074	15,35149062	8,899793867	NA	NA		protein_coding	NA
1945	ENSMGAG00000003597	MSTRG.4277	1,177505001	1,704663806	3,661806737	3,234247131	6,033643858	1,882401476	2,949044668	CREBRF	CREBRF	CREB3 regulatory factor [Source:HGNC Symbol;Acc:HGNC:24050]	protein_coding	NA
1946	ENSMGAG00000003601	MSTRG.15478	1,83671161	1,46344727	2,88634114	3,46725646	2,820391211	2,73984786	2,535665925	ZNF131	NA	NA	NA	NA
1947	ENSMGAG00000003608	MSTRG.5590	17,93712695	14,18430685	13,97984933	18,02793589	11,91072127	16,33105353	15,39516564	ABHD12	NA		protein_coding	NA
1948	ENSMGAG00000003609	MSTRG.13174	1,674271588	1,979557377	4,474814181	4,583619643	4,569258225	3,751167817	3,505448138	VGLL1	VGLL1	vestigial like family member 1 [Source:HGNC Symbol;Acc:HGNC:20985]	protein_coding	104912160
1949	ENSMGAG00000003610	MSTRG.3164	11,73284482	13,65643938	11,26134435	11,56417412	11,12039547	9,605016283	11,49003574	CHRNA5	NA		protein_coding	NA
1950	ENSMGAG00000003611	MSTRG.4278	13,865927	18,201262	20,24382	15,018331	19,595112	13,017724	16,65702933	BNIP1	BNIP1	BCL2 interacting protein 1 [Source:HGNC Symbol;Acc:HGNC:1082]	protein_coding	NA
1951	ENSMGAG00000003613	MSTRG.13905	13,84789123	7,542972968	5,16745871	6,095697667	4,610048024	5,39911006	7,110529776	NA		NA	NA	NA
1952	ENSMGAG00000003614	MSTRG.8096	16,34636989	10,02651097	8,031121261	9,825679721	8,739010726	21,18413911	12,35880528	STK40	STK40		protein_coding	100542607
1953	ENSMGAG00000003615	MSTRG.5356	4,615028015	5,560556957	6,085210043	6,166929722	8,487140349	3,567201512	5,7470111	DPM2	DPM2	dolichyl-phosphate mannosyltransferase subunit 2, regulatory [Source:HGNC Symbol;Acc:HGNC:3006]	protein_coding	NA
1954	ENSMGAG00000003620	MSTRG.7972	9,523375033	2,777055185	2,052922489	4,714785986	1,620498485	6,176624807	4,477543664	SLC20A1	SLC20A1	solute carrier family 20 member 1 [Source:HGNC Symbol;Acc:HGNC:10946]	protein_coding	100538400
1955	ENSMGAG00000003621	MSTRG.5357	10,12242966	14,24017754	7,355075752	8,104864229	7,345625381	5,64339024	8,801927134	ST6GALNAC4	ST6GALNAC4	ST6 N-acetylgalactosaminide alpha-2,6-sialyltransferase 4 [Source:HGNC Symbol;Acc:HGNC:17846]	protein_coding	100543224
1956	ENSMGAG00000003622	MSTRG.15496	2,178976663	6,43979884	25,6182934	24,59841316	29,77931794	23,24745011	18,64370835	NNT	NA		protein_coding	100548315
1957	ENSMGAG00000003623	MSTRG.7125	6,632402856	5,206454433	3,682760476	4,446541994	3,305262819	4,761003167	4,672404291	DTX2	DTX2		protein_coding	100543892
1958	ENSMGAG00000003625	MSTRG.13179	10,06351	28,885519	33,571472	24,816608	31,370268	25,480846	25,69803717	NA			protein_coding	100547331
1959	ENSMGAG00000003626	MSTRG.12728	3,727192	3,015645485	4,629920992	6,24154599	4,807003922	9,167684241	5,264832105	ARID5B	NA		protein_coding	NA
1960	ENSMGAG00000003627	MSTRG.3557	46,13863165	34,39072346	26,37563563	27,88033221	23,43329713	40,23770796	33,07605467	CFAP20	CFAP20		protein_coding	NA
1961	ENSMGAG00000003629	MSTRG.9947	5,472981541	5,99752214	4,764302446	5,047284092	4,735433353	4,777265495	5,132464844	NA	NA		protein_coding	100544284
1962	ENSMGAG00000003634	MSTRG.12738	0,570533453	1,195112191	2,569762141	2,262323829	2,562663006	1,15277503	1,718861609	RTKN2	NA		protein_coding	NA
1963	ENSMGAG00000003636	MSTRG.6793	1,57489888	9,653114429	14,03937251	7,790405494	13,46179284	5,091970747	8,601925816	FN3K	FN3K	fructosamine 3 kinase [Source:HGNC Symbol;Acc:HGNC:24822]	protein_coding	100547749
1964	ENSMGAG00000003637	MSTRG.9948	31,98123	30,807386	45,11488	52,685303	46,766891	50,616409	42,99534983	ABCE1	NA	ATP binding cassette subfamily E member 1 [Source:HGNC Symbol;Acc:HGNC:69]	protein_coding	100544440
1965	ENSMGAG00000003638	MSTRG.4280	16,814955	72,537247	126,903229	85,606949	80,809975	101,537369	80,70162067	STC2	STC2	NA	NA	NA
1966	ENSMGAG00000003640	MSTRG.8100	12,14883248	8,846436051	17,57534106	19,37937314	20,18488411	17,20271871	15,88959759	THRAP3	THRAP3		protein_coding	NA
1967	ENSMGAG00000003641	MSTRG.12130	0,232204663	1,196786749	2,327182721	2,239490054	1,968010993	1,379644791	1,557219995	BARD1	NA	BRCA1 associated RING domain 1 [Source:HGNC Symbol;Acc:HGNC:952]	protein_coding	100538376
1968	ENSMGAG00000003642	MSTRG.5358	16,78063497	8,533616779	6,46161025	9,532074488	7,816368215	6,069915162	9,199036644	NA			protein_coding	NA
1969	ENSMGAG00000003644	MSTRG.7441	45,722233	18,045694	15,478602	25,861528	16,133617	24,756096	24,33296167	SDC4	SDC4		protein_coding	NA
1970	ENSMGAG00000003645	MSTRG.10688	0,869096637	2,713038215	7,581692974	8,262249309	3,914750338	1,742748419	4,180595982	NA	NA		protein_coding	NA
1971	ENSMGAG00000003646	MSTRG.3557	46,13863165	34,39072346	26,37563563	27,88033221	23,43329713	40,23770796	33,07605467	CSNK2A2	CSNK2A2	casein kinase 2 alpha 2 [Source:HGNC Symbol;Acc:HGNC:2459]	protein_coding	NA
1972	ENSMGAG00000003647	MSTRG.9781	1,05513878	1,343169935	1,368151763	1,25725731	0,932919726	0,856200418	1,135472989	GRIN3B	GRIN3B		protein_coding	NA
1973	ENSMGAG00000003648	MSTRG.8515	8,715978	14,108216	15,785431	16,775717	16,172167	9,316813	13,47905367	EIF2D	EIF2D		protein_coding	100541637
1974	ENSMGAG00000003650	MSTRG.2792	58,83549278	53,5090145	28,67209385	32,29863287	28,11473714	50,07170398	41,91694585	NA			protein_coding	100547688
1975	ENSMGAG00000003651	MSTRG.5591	52,49264682	8,761072162	7,295018159	26,6169454	8,017944355	26,68513465	21,64479359	PPP2R5D	NA	protein phosphatase 2 regulatory subunit B'delta [Source:HGNC Symbol;Acc:HGNC:9312]	protein_coding	100547463
1976	ENSMGAG00000003652	MSTRG.4285	25,176054	32,52539659	22,445803	21,299793	22,669212	17,027216	23,52391243	NA			protein_coding	NA
1977	ENSMGAG00000003654	MSTRG.7449	12,61880258	31,76780535	23,09605737	21,03652069	27,97385831	20,6964313	22,8649126	TOMM34	TOMM34		protein_coding	NA
1978	ENSMGAG00000003655	MSTRG.7727	243,8652599	226,049102	196,660447	208,2520133	163,1009592	198,3098892	206,0396118	ENO1	ENO1	enolase 1 [Source:HGNC Symbol;Acc:HGNC:3350]	protein_coding	100543180
1979	ENSMGAG00000003657	MSTRG.6793	1,57489888	9,653114429	14,03937251	7,790405494	13,46179284	5,091970747	8,601925816	FN3KRP	FN3KRP	fructosamine 3 kinase related protein [Source:HGNC Symbol;Acc:HGNC:25700]	protein_coding	100550464
1980	ENSMGAG00000003658	MSTRG.5359	5,356091	0,25629	0,117915	7,824014	0,51142	0,062589	2,354719833	ENG	ENG	endoglin [Source:HGNC Symbol;Acc:HGNC:3349]	protein_coding	NA
1981	ENSMGAG00000003660	MSTRG.4286	1,042439905	4,455131377	9,360963518	7,971911076	12,19497142	7,280239079	7,05094273	CPEB4	CPEB4	cytoplasmic polyadenylation element binding protein 4 [Source:HGNC Symbol;Acc:HGNC:21747]	protein_coding	100547489
1982	ENSMGAG00000003661	MSTRG.12737	1,761798	2,676147	3,834507	4,219337	4,80934	3,938359	3,539914667	NA	NA		protein_coding	NA
1983	ENSMGAG00000003663	MSTRG.6798	4,826093083	14,04263771	15,09585265	10,77896934	17,11694103	9,200477691	11,84349525	RAB40B	RAB40B	RAB40B, member RAS oncogene family [Source:HGNC Symbol;Acc:HGNC:18284]	protein_coding	100547902
1984	ENSMGAG00000003667	MSTRG.12131	1,12324626	1,955525272	1,737459972	1,208392949	2,324672858	5,401672539	2,291828308	VWC2L	NA	von Willebrand factor C domain containing 2 like [Source:HGNC Symbol;Acc:HGNC:37203]	protein_coding	100538530
1985	ENSMGAG00000003668	MSTRG.15585	1,927035	1,554762	4,018121	3,527096	2,919499	2,986167	2,822113333	NA	NA		protein_coding	NA
1986	ENSMGAG00000003669	MSTRG.2283	13,33277878	32,65321038	65,33267149	48,31714409	62,402668	52,36278233	45,73354251	PBX1	NA		protein_coding	NA
1987	ENSMGAG00000003670	MSTRG.8900	2,447663	2,86719	3,690368	3,632562	3,680289	3,040195	3,226377833	SLC35B3	NA	solute carrier family 35 member B3 [Source:HGNC Symbol;Acc:HGNC:21601]	protein_coding	100540113
1988	ENSMGAG00000003671	MSTRG.12652	0,249926	0,683772	6,705972	4,497679	5,848432	4,198632	3,697402167	REEP3	NA		protein_coding	NA
1989	ENSMGAG00000003673	MSTRG.15734	205,0517685	73,21015016	115,8071129	128,1441266	104,6276584	264,4807152	148,5535886	VLDLR	NA	very low density lipoprotein receptor [Source:HGNC Symbol;Acc:HGNC:12698]	protein_coding	NA
1990	ENSMGAG00000003674	MSTRG.7448	11,51571672	34,65436544	58,22523285	52,59962594	70,60065405	43,7424742	45,22301153	PABPC1L	PABPC1L		protein_coding	100550513
1991	ENSMGAG00000003675	MSTRG.3558	2,971289086	4,861702958	5,028000629	2,922014525	4,68562438	3,190379872	3,943168575	CCDC113	CCDC113		protein_coding	NA
1992	ENSMGAG00000003676	MSTRG.9782	44,10264006	31,26181317	27,18367439	30,27269048	28,34398811	33,61616114	32,46349456	TMEM259	TMEM259		protein_coding	NA
1993	ENSMGAG00000003677	MSTRG.7120	87,48175	43,676056	77,806076	118,508972	82,169266	174,489166	97,35521433	YWHAG	NA		protein_coding	NA
1994	ENSMGAG00000003680	MSTRG.7122	237,773987	138,290665	54,798367	106,610069	79,015999	120,874214	122,8938835	HSPB1	HSPB1		protein_coding	100544357
1995	ENSMGAG00000003682	MSTRG.3164	11,73284482	13,65643938	11,26134435	11,56417412	11,12039547	9,605016283	11,49003574	PSMA4	NA		protein_coding	100551014
1996	ENSMGAG00000003683	MSTRG.12132	4,430579848	2,826895984	1,375530617	0,805755	1,405689768	4,615348235	2,576633242	NA	NA	NA	NA	NA
1997	ENSMGAG00000003684	MSTRG.5593	30,27598533	7,769734417	4,58706134	12,8672642	5,299655468	12,63880266	12,23975057	KLHDC3	NA		protein_coding	100547618
1998	ENSMGAG00000003685	MSTRG.3160	2,120332	1,859175	1,537441	1,913797	1,009183	1,109979	1,591651167	HYKK	NA		protein_coding	NA
[truncated: 11,551 more rows]
