# Supplementary material for: Transcriptome and Proteome Analysis Revealed Key Pathways Regulating Final Stage of Oocyte Maturation of the Turkey (Meleagris gallopavo)
Source: Int J Mol Sci. 2021 Sep 30;22(19):10589. doi: 10.3390/ijms221910589 (PMC8508634; doi:10.3390/ijms221910589)
Supplement: Supplementary file 1 [file ijms-22-10589-s001.zip › Table S2.xlsx]

## Sheet: Transcriptome
Ingenuity Canonical Pathways	p-value	Molecules
Protein Ubiquitination Pathway	1.05e-28	AMFR,ANAPC1,ANAPC2,BAG1,BIRC6,BTRC,CBL,CDC20,CDC23,CDC34,CUL1,CUL2,DNAJA1,DNAJB12,DNAJB14,DNAJB2,DNAJB5,DNAJB6,DNAJB9,DNAJC1,DNAJC10,DNAJC11,DNAJC13,DNAJC15,DNAJC16,DNAJC17,DNAJC18,DNAJC2,DNAJC21,DNAJC3,DNAJC5,DNAJC7,DNAJC8,DNAJC9,ELOC,FZR1,HSP90AA1,HSP90AB1,HSP90B1,HSPA2,HSPA4,HSPA4L,HSPA5,HSPA8,HSPA9,HSPB1,HSPD1,HSPE1,HSPH1,MDM2,MED20,PAN2,PSMA3,PSMA4,PSMA5,PSMA6,PSMA7,PSMB1,PSMB2,PSMB3,PSMB4,P…
EIF2 Signaling	1.35e-26	ACTA2,ACTB,AGO1,AGO2,AGO3,AGO4,AKT1,ATF4,EIF1,EIF1AY,EIF2A,EIF2AK1,EIF2AK3,EIF2B1,EIF2B2,EIF2B3,EIF2B4,EIF2B5,EIF2S1,EIF2S2,EIF3A,EIF3B,EIF3D,EIF3E,EIF3F,EIF3H,EIF3I,EIF3J,EIF3L,EIF3M,EIF4A2,EIF4A3,EIF4E,EIF4G1,EIF4G2,EIF4G3,EIF5,EIF5B,GRB2,GSK3B,HRAS,HSPA5,IGF1R,KRAS,MAP2K1,MAPK1,MRAS,MYC,PAIP1,PDPK1,PIK3C2A,PIK3CA,PIK3R1,PIK3R4,PPP1CA,PPP1CB,PPP1CC,RAF1,RALA,RALB,RAP1A,RAP1B,RAP2B,RASD1,RPL10A,…
Regulation of eIF4 and p70S6K Signaling	7.81e-20	AGO1,AGO2,AGO3,AGO4,AKT1,EIF1,EIF1AY,EIF2A,EIF2B1,EIF2B2,EIF2B3,EIF2B4,EIF2B5,EIF2S1,EIF2S2,EIF3A,EIF3B,EIF3D,EIF3E,EIF3F,EIF3H,EIF3I,EIF3J,EIF3L,EIF3M,EIF4A2,EIF4A3,EIF4E,EIF4EBP1,EIF4G1,EIF4G2,EIF4G3,GRB2,HRAS,ITGA2,ITGB1,KRAS,MAP2K1,MAPK1,MAPK14,MRAS,MTOR,PAIP1,PAIP2,PDPK1,PIK3C2A,PIK3CA,PIK3R1,PIK3R4,PPP2CA,PPP2CB,PPP2R2A,PPP2R2B,PPP2R5A,PPP2R5C,PPP2R5D,PPP2R5E,PTPA,RAF1,RALA,RALB,RAP1A,RAP1B…
Sirtuin Signaling Pathway	6.05e-18	ACADL,ACLY,ADAM10,AGTRAP,AKT1,APP,ARG2,ARNTL,ATG13,ATG16L1,ATG2B,ATG3,ATG4A,ATG4B,ATG5,ATP5F1B,ATP5F1C,ATP5MC1,ATP5PB,ATP5PF,BPGM,CPT1A,DOT1L,E2F1,EPAS1,FOXO1,FOXO4,GABARAPL1,GABARAPL2,GABPA,GABPB2,GADD45A,GLS,GOT2,GSK3B,HIF1A,IDH2,JUN,KAT2A,LDHD,MAP1LC3A,MAP1LC3C,MAPK1,MLYCD,MT-ATP6,MT-CYB,MT-ND1,MT-ND2,MT-ND3,MT-ND4,MT-ND4L,MT-ND5,MT-ND6,MTOR,MYC,NAMPT,NBN,NDUFA1,NDUFA10,NDUFA12,NDUFA13,NDUFA4,…
Estrogen Receptor Signaling	8.65e-17	ADCY5,ADCY9,AKT1,ARG2,ATF2,ATF4,ATP5F1C,ATP5MC1,ATP5PB,CAV1,CFL2,CREBBP,CTBP1,CTBP2,DDX5,EGFR,EIF2B1,EIF2B2,EIF2B3,EIF2B4,EIF2B5,EIF4E,EIF4EBP1,EP300,ESR1,FOXO1,FOXO4,GNA11,GNA12,GNA13,GNAI1,GNAS,GNB1,GPER1,GRB2,GSK3B,HDAC3,HIF1A,HNRNPD,HRAS,HSP90AA1,HSP90AB1,HSP90B1,IGF1R,IGF2,IGF2R,JAK1,JUN,KRAS,LEPR,MAP2K1,MAPK1,MCU,MDK,MED1,MED10,MED12,MED12L,MED13,MED13L,MED14,MED16,MED20,MED21,MED23,MED27,M…
Mitochondrial Dysfunction	9.21e-17	ACO1,ACO2,AIFM1,APH1A,APP,ATP5F1B,ATP5F1C,ATP5MC1,ATP5MC2,ATP5MC3,ATP5PB,ATP5PD,ATP5PF,ATPAF1,BACE1,BACE2,CASP3,CASP8,CASP9,COX10,COX4I1,COX5A,COX7A2,COX7A2L,CPT1A,CYB5A,CYB5R3,DMAC2L,FURIN,GPD2,GPX4,HTRA2,MAPK9,MT-ATP6,MT-CO2,MT-CO3,MT-CYB,MT-ND1,MT-ND2,MT-ND3,MT-ND4,MT-ND4L,MT-ND5,MT-ND6,NCSTN,NDUFA1,NDUFA10,NDUFA12,NDUFA13,NDUFA4,NDUFA5,NDUFA8,NDUFA9,NDUFAF1,NDUFB1,NDUFB10,NDUFB3,NDUFB5,NDUFB9…
NRF2-mediated Oxidative Stress Response	4.68e-15	ABCC1,ACTA2,ACTB,AKR1A1,AKT1,ATF4,CBR1,CCT7,CDC34,CREBBP,CUL3,DNAJA1,DNAJA2,DNAJA3,DNAJA4,DNAJB12,DNAJB14,DNAJB2,DNAJB5,DNAJB6,DNAJB9,DNAJC1,DNAJC10,DNAJC11,DNAJC13,DNAJC15,DNAJC16,DNAJC17,DNAJC18,DNAJC21,DNAJC3,DNAJC5,DNAJC7,DNAJC8,DNAJC9,EIF2AK3,EP300,ERP29,FKBP5,GCLC,GCLM,GSK3B,GSTZ1,HACD3,HERPUD1,HMOX1,HRAS,JUN,KRAS,MAFF,MAFK,MAP2K1,MAP2K3,MAP2K5,MAP3K7,MAPK1,MAPK14,MAPK9,MGST1,MGST3,MRAS,NFE…
mTOR Signaling	1.32e-14	AKT1,ATG13,CDC42,DGKZ,EIF3A,EIF3B,EIF3D,EIF3E,EIF3F,EIF3H,EIF3I,EIF3J,EIF3L,EIF3M,EIF4A2,EIF4A3,EIF4E,EIF4EBP1,EIF4G1,EIF4G2,EIF4G3,FNBP1,HIF1A,HMOX1,HRAS,KRAS,MAPK1,MAPKAP1,MLST8,MRAS,MTOR,PDPK1,PGF,PIK3C2A,PIK3CA,PIK3R1,PIK3R4,PLD1,PPP2CA,PPP2CB,PPP2R2A,PPP2R2B,PPP2R5A,PPP2R5C,PPP2R5D,PPP2R5E,PRKAB1,PRKAB2,PRKAG2,PRKCD,PRKCI,PRKD3,PTPA,RAC1,RAC3,RALA,RALB,RAP1A,RAP1B,RAP2B,RASD1,RHEB,RHOA,RHOB,…
Hypoxia Signaling in the Cardiovascular System	2.97e-13	AKT1,ARNT,ATF2,ATF4,BIRC6,CDC34,COPS5,CREBBP,CSNK1D,EP300,HIF1A,HIF1AN,HSP90AA1,HSP90AB1,HSP90B1,JUN,MDM2,NQO1,P4HB,SUMO1,UBE2A,UBE2B,UBE2C,UBE2D1,UBE2D3,UBE2E1,UBE2E2,UBE2E3,UBE2G1,UBE2G2,UBE2H,UBE2I,UBE2J1,UBE2J2,UBE2K,UBE2L3,UBE2O,UBE2Q1,UBE2Q2,UBE2R2,UBE2T,UBE2V1,UBE2V2,UBE2Z,VEGFA
Molecular Mechanisms of Cancer	5.38e-12	ABL1,ADCY5,ADCY9,AKT1,APH1A,ARHGEF12,ARHGEF17,ARHGEF3,AURKA,AXIN1,BCL2L1,BMP6,BMPR1B,BMPR2,CASP3,CASP8,CASP9,CBL,CDC25A,CDC25B,CDC42,CDK1,CDK12,CDK13,CDK14,CDK17,CDK18,CDK19,CDK6,CDK7,CDK9,CDKN1B,CFLAR,CHEK2,CREBBP,CRK,CTNNA1,CTNNB1,CTNND1,E2F1,E2F3,E2F4,E2F6,EP300,FADD,FASLG,FNBP1,FOXO1,FYN,FZD2,FZD4,FZD6,FZD9,GAB1,GAB2,GNA11,GNA12,GNA13,GNAI1,GNAS,GRB2,GSK3B,HAT1,HIF1A,HIPK2,HRAS,IHH,ITGA2,ITGB…
Senescence Pathway	1.59e-11	ACVR1,ACVR2A,AKT1,ANAPC1,ANAPC2,ANAPC7,ASXL2,BMPR2,CALM1 (includes others),CAPN10,CAPN11,CAPN5,CCNB2,CDC16,CDC23,CDC25A,CDC25B,CDC27,CDK1,CDK6,CDKN1B,CHEK2,CHP1,CHUK,CREBBP,DHCR24,DLAT,DLD,DMTF1,E2F1,E2F3,E2F4,E2F6,EED,EIF4E,EIF4EBP1,ELF2,ELK3,EP300,EP400,EZH2,FOXO4,FZR1,GADD45A,GATA4,HBP1,HIPK2,HRAS,IKBKB,ING1,ITPR2,ITSN2,JUN,KRAS,MAP2K1,MAP2K3,MAP2K5,MAP3K7,MAPK1,MAPK14,MAPKAPK2,MAPKAPK3,MCU,MD…
Insulin Receptor Signaling	4.69e-11	ACLY,AKT1,CBL,CRK,CRKL,EIF2B1,EIF2B2,EIF2B3,EIF2B4,EIF2B5,EIF4E,EIF4EBP1,FOXO1,FOXO4,FYN,GAB1,GRB10,GRB2,GSK3B,HRAS,INPP5J,INPP5K,JAK1,KRAS,MAP2K1,MAPK1,MRAS,MTOR,OCRL,PDPK1,PIK3C2A,PIK3CA,PIK3R1,PIK3R4,PPP1CA,PPP1CB,PPP1CC,PPP1R12A,PRKAG2,PRKAR1A,PRKAR1B,PRKAR2A,PRKCI,PTPN1,PTPN11,PTPRF,RAF1,RALA,RALB,RAP1A,RAP1B,RAP2B,RAPGEF1,RASD1,RPS6KB2,RPTOR,RRAS2,SGK1,SHC1,SOS1,SOS2,STXBP4,SYNJ2,TSC1,TSC2
Cell Cycle: G2/M DNA Damage Checkpoint Regulation	5.33e-11	ABL1,AURKA,BTRC,CCNB2,CDC25B,CDK1,CDK7,CHEK2,CKS2,CUL1,EP300,FBXL5,GADD45A,HIPK2,MDM2,MDM4,PLK1,PPM1D,PTPMT1,RPS6KA1,SKP1,SKP2,TOP2A,TOP2B,TRIP12,WEE1,YWHAB,YWHAE,YWHAG,YWHAH,YWHAQ,YWHAZ
PTEN Signaling	7.12e-11	AKT1,BCL2L1,BMPR1B,BMPR2,CASP3,CASP9,CBL,CDC42,CDKN1B,CHUK,CSNK2A2,EGFR,FASLG,FGFR1,FLT4,FOXO1,FOXO4,GRB2,GSK3B,HRAS,IGF1R,IGF2R,IKBKB,ILK,INPP5J,INPP5K,ITGA2,ITGB1,KRAS,MAP2K1,MAPK1,MAST2,MCRS1,MRAS,NGFR,NTRK2,OCRL,PDPK1,PIK3CA,PIK3R1,RAC1,RAC3,RAF1,RALA,RALB,RAP1A,RAP1B,RAP2B,RASD1,RPS6KB2,RRAS2,SHC1,SIRT6,SOS1,SOS2,SYNJ2,TGFBR1,TGFBR2,TGFBR3,YWHAH
Oxidative Phosphorylation	9.55e-11	ATP5F1B,ATP5F1C,ATP5MC1,ATP5MC2,ATP5MC3,ATP5PB,ATP5PD,ATP5PF,ATPAF1,COX10,COX4I1,COX5A,COX7A2,COX7A2L,CYB5A,DMAC2L,MT-ATP6,MT-CO2,MT-CO3,MT-CYB,MT-ND1,MT-ND2,MT-ND3,MT-ND4,MT-ND4L,MT-ND5,NDUFA1,NDUFA10,NDUFA12,NDUFA13,NDUFA4,NDUFA5,NDUFA8,NDUFA9,NDUFB1,NDUFB10,NDUFB3,NDUFB5,NDUFB9,NDUFS1,NDUFS3,NDUFS4,NDUFS6,NDUFS7,NDUFS8,NDUFV1,NDUFV2,SDHB,SDHC,UQCRB,UQCRC1,UQCRFS1,UQCRQ,VPS9D1
IGF-1 Signaling	1.37e-10	AKT1,CASP9,CCN2,CSNK2A2,FOXO1,GRB10,GRB2,HRAS,IGF1R,IGFBP2,IGFBP4,IGFBP7,JAK1,JUN,KRAS,MAP2K1,MAPK1,MRAS,PDPK1,PIK3C2A,PIK3CA,PIK3R1,PIK3R4,PRKAG2,PRKAR1A,PRKAR1B,PRKAR2A,PRKCI,PTPN11,PXN,RAF1,RALA,RALB,RAP1A,RAP1B,RAP2B,RASD1,RPS6KB2,RRAS2,SHC1,SOCS1,SOCS2,SOS1,SOS2,SRF,STAT3,YWHAB,YWHAE,YWHAG,YWHAH,YWHAQ,YWHAZ
AMPK Signaling	1.85e-10	ACACA,ACTB,ADRB1,AK2,AK3,AK4,AK6,AKT1,ARID1A,ATF2,ATF4,BRD7,CAB39,CHRNA5,CPT1A,CREBBP,EEF2,EIF4EBP1,ELAVL1,EP300,FASN,FOXO1,FOXO4,GNAS,ILKAP,MAP2K3,MAP3K7,MAPK1,MAPK14,MLST8,MLYCD,MRAS,MTOR,PBRM1,PFKFB2,PFKFB4,PFKL,PFKP,PHF10,PHLPP1,PHLPP2,PIK3C2A,PIK3CA,PIK3R1,PIK3R4,PPAT,PPM1D,PPM1E,PPM1F,PPM1G,PPM1K,PPM1M,PPP2CA,PPP2CB,PPP2R2A,PPP2R2B,PPP2R5A,PPP2R5C,PPP2R5D,PPP2R5E,PRKAB1,PRKAB2,PRKAG2,PRKAR1…
VEGF Signaling	1.95e-10	ACTA2,ACTB,ACTN1,AKT1,ARNT,BCL2L1,EIF1,EIF1AY,EIF2B1,EIF2B2,EIF2B3,EIF2B4,EIF2B5,EIF2S1,EIF2S2,ELAVL1,FLT4,FOXO1,GRB2,HIF1A,HRAS,KRAS,MAP2K1,MAPK1,MRAS,PGF,PIK3C2A,PIK3CA,PIK3R1,PIK3R4,PLCG1,PLCG2,PTPN11,PXN,RAF1,RALA,RALB,RAP1A,RAP1B,RAP2B,RASD1,ROCK1,RRAS2,SHC1,SOS1,SOS2,SRC,VCL,VEGFA,YWHAE
Unfolded protein response	2.51e-10	AMFR,ATF4,ATF6,CALR,CANX,CD82,CEBPG,CEBPZ,DNAJA2,DNAJB9,DNAJC3,EDEM1,EIF2A,EIF2AK3,ERN1,ERO1B,HSP90B1,HSPA2,HSPA4,HSPA5,HSPA8,HSPA9,HSPH1,INSIG1,MBTPS1,NFE2L2,P4HB,PDIA2,PDIA6,SCAP,SEL1L,SREBF2,TRAF2,UBXN4
ERK5 Signaling	3.05e-10	AKT1,ATF2,ATF4,CREBBP,EGFR,ELK4,GAB1,GNA12,GNA13,HRAS,IL6ST,KRAS,MAP2K5,MAP3K2,MAP3K3,MAP3K8,MEF2A,MRAS,MYC,PTPN11,RALA,RALB,RAP1A,RAP1B,RAP2B,RASD1,RPS6KA1,RPS6KA3,RPS6KA6,RPS6KB2,RRAS2,SGK1,SRC,WNK1,YWHAB,YWHAE,YWHAG,YWHAH,YWHAQ,YWHAZ
Integrin Signaling	3.54e-10	ABL1,ACTA2,ACTB,ACTN1,ACTR2,ACTR3,AKT1,ARF1,ARF4,ARF6,ARHGAP5,ARPC1B,ARPC2,ARPC3,ARPC4,ARPC5,ARPC5L,BCAR3,CAPN10,CAPN11,CAPN5,CAV1,CDC42,CRK,CRKL,CTTN,FNBP1,FYN,GRB2,GSK3B,GSN,HRAS,ILK,ILKAP,ITGA11,ITGA2,ITGA6,ITGAV,ITGB1,ITGB8,KRAS,MAP2K1,MAPK1,MRAS,MYL9,NCK2,NEDD9,PAK2,PARVB,PFN2,PIK3C2A,PIK3CA,PIK3R1,PIK3R4,PLCG1,PLCG2,PPP1CB,PPP1R12A,PPP1R12B,PXN,RAC1,RAC3,RAF1,RALA,RALB,RAP1A,RAP1B,RAP2B,RAP…
Aldosterone Signaling in Epithelial Cells	3.55e-10	AHCY,DNAJA1,DNAJB12,DNAJB14,DNAJB2,DNAJB5,DNAJB6,DNAJB9,DNAJC1,DNAJC10,DNAJC11,DNAJC13,DNAJC15,DNAJC16,DNAJC17,DNAJC18,DNAJC2,DNAJC21,DNAJC3,DNAJC5,DNAJC7,DNAJC8,DNAJC9,DUSP1,HSP90AA1,HSP90AB1,HSP90B1,HSPA2,HSPA4,HSPA4L,HSPA5,HSPA8,HSPA9,HSPB1,HSPD1,HSPE1,HSPH1,ITPR2,KRAS,MAP2K1,MAPK1,PDIA3,PDPK1,PI4KA,PIK3C2A,PIK3CA,PIK3R1,PIK3R4,PIP4K2B,PIP5K1A,PIP5K1B,PIP5K1C,PLCD1,PLCD4,PLCG1,PLCG2,PLCL1,PRKC…
Glucocorticoid Receptor Signaling	6.85e-10	ACTB,AKT1,ANXA1,AR,ARID1A,BAG1,BCL2L1,BRD7,CDK7,CHP1,CHUK,CREBBP,DUSP1,EP300,ERCC3,ESR1,FKBP4,FKBP5,GRB2,GTF2A1,GTF2A2,GTF2B,GTF2E1,GTF2E2,GTF2F2,GTF2H1,GTF2H3,GTF2H5,HMGB1,HRAS,HSP90AA1,HSP90AB1,HSP90B1,HSPA2,HSPA4,HSPA5,HSPA8,HSPA9,IKBKB,JAK1,JUN,KRAS,KRT13,KRT19,MAP2K1,MAP3K7,MAPK1,MAPK14,MAPK9,MED1,MED14,MNAT1,MRAS,NCOA1,NCOA2,NCOA3,NCOR1,NFAT5,NFATC3,NOS2,NR3C1,NRIP1,PBRM1,PBX1,PHF10,PIK3C2A…
ERK/MAPK Signaling	8.5e-10	ATF1,ATF2,ATF4,CREBBP,CRK,CRKL,DUSP1,EIF4E,EIF4EBP1,ELF2,ELK3,ESR1,FYN,GRB2,HRAS,HSPB1,ITGA2,ITGB1,KRAS,KSR1,LAMTOR3,MAP2K1,MAPK1,MKNK2,MRAS,MYC,PAK2,PIK3C2A,PIK3CA,PIK3R1,PIK3R4,PLA2G4A,PLCG1,PLCG2,PPP1CA,PPP1CB,PPP1CC,PPP1R12A,PPP2CA,PPP2CB,PPP2R2A,PPP2R2B,PPP2R5A,PPP2R5C,PPP2R5D,PPP2R5E,PRKAG2,PRKAR1A,PRKAR1B,PRKAR2A,PRKCD,PRKCI,PTPA,PXN,RAC1,RAC3,RAF1,RALA,RALB,RAP1A,RAP1B,RAP2B,RAPGEF1,RASD1…
Chronic Myeloid Leukemia Signaling	1.15e-09	ABL1,AKT1,BCL2L1,CDK6,CDKN1B,CHUK,CRK,CRKL,CTBP1,CTBP2,E2F1,E2F3,E2F4,E2F6,GAB2,GRB2,HDAC1,HDAC2,HDAC3,HDAC4,HRAS,IKBKB,KRAS,MAP2K1,MAPK1,MDM2,MRAS,MYC,PIK3C2A,PIK3CA,PIK3R1,PIK3R4,PTPN11,RAF1,RALA,RALB,RAP1A,RAP1B,RAP2B,RASD1,RB1,RBL2,RRAS2,SMAD3,SOS1,SOS2,SUV39H1,TFDP1,TGFBR1,TGFBR2
Glioblastoma Multiforme Signaling	1.23e-09	AKT1,AXIN1,CDC42,CDK6,CDKN1B,CTNNB1,E2F1,E2F3,E2F4,E2F6,EGFR,FNBP1,FOXO1,FZD2,FZD4,FZD6,FZD9,GRB2,GSK3B,HRAS,IGF1R,IGF2,ITPR2,KRAS,MAP2K1,MAPK1,MDM2,MRAS,MTOR,MYC,NF2,PDIA3,PIK3C2A,PIK3CA,PIK3R1,PIK3R4,PLCD1,PLCD4,PLCG1,PLCG2,PLCL1,PRKCD,RAC1,RAC3,RAF1,RALA,RALB,RAP1A,RAP1B,RAP2B,RASD1,RB1,RHOA,RHOB,RHOT1,RHOT2,RND3,RRAS2,SHC1,SMO,SOS1,SOS2,SRC,TCF3,TSC1,TSC2,WNT16,WNT4,WNT5B,WNT6
Actin Nucleation by ARP-WASP Complex	1.38e-09	ACTR2,ACTR3,ARPC1B,ARPC2,ARPC3,ARPC4,ARPC5,ARPC5L,BAIAP2,CDC42,FNBP1,GNA12,GRB2,HRAS,ITGA2,ITGB1,KRAS,MRAS,NCK2,PPP1R12A,PPP1R12B,RAC1,RAC3,RALA,RALB,RAP1A,RAP1B,RAP2B,RASD1,RHOA,RHOB,RHOT1,RHOT2,RND3,ROCK1,RRAS2,SOS1,SOS2,WASL
PI3K/AKT Signaling	3.59e-09	AKT1,BCL2L1,CDKN1B,CHUK,CTNNB1,EIF4E,EIF4EBP1,FOXO1,GAB1,GAB2,GRB2,GSK3B,HRAS,HSP90AA1,HSP90AB1,HSP90B1,IKBKB,IL13RA2,IL17RD,IL6ST,ILK,INPP5J,INPP5K,ITGA2,ITGB1,JAK1,KRAS,MAP2K1,MAP3K8,MAPK1,MAPK8IP1,MCL1,MDM2,MRAS,MTOR,OCRL,PDPK1,PIK3CA,PIK3R1,PPP2CA,PPP2CB,PPP2R2A,PPP2R2B,PPP2R5A,PPP2R5C,PPP2R5D,PPP2R5E,PTGS2,PTPA,RAF1,RALA,RALB,RAP1A,RAP1B,RAP2B,RASD1,RHEB,RPS6KB2,RRAS2,SHC1,SOS1,SOS2,SYNJ2,TS…
Inhibition of ARE-Mediated mRNA Degradation Pathway	5.29e-09	AGO1,AGO2,AGO3,AGO4,AKT1,CNOT1,CNOT10,CNOT11,CNOT2,CNOT4,CNOT6,CNOT7,CNOT8,CNOT9,DCP1A,DDX6,DIS3L,EDC3,EDC4,EXOSC10,EXOSC2,EXOSC3,EXOSC7,EXOSC8,EXOSC9,FASLG,MAP3K7,MAPK1,MAPK14,MAPKAPK2,NGFR,PPP2CA,PPP2CB,PPP2R2A,PPP2R2B,PPP2R5A,PPP2R5C,PPP2R5D,PPP2R5E,PRKAG2,PRKAR1A,PRKAR1B,PRKAR2A,PSME3,PSME4,PSMF1,PTPA,TIA1,TNFSF13B,YWHAB,YWHAE,YWHAG,YWHAH,YWHAQ,YWHAZ
Telomerase Signaling	5.92e-09	ABL1,AKT1,DKC1,E2F1,EGFR,ELF2,ELK3,GRB2,HDAC1,HDAC2,HDAC3,HDAC4,HRAS,HSP90AA1,HSP90AB1,HSP90B1,KRAS,MAP2K1,MAPK1,MRAS,MYC,PDPK1,PIK3C2A,PIK3CA,PIK3R1,PIK3R4,PPP2CA,PPP2CB,PPP2R2A,PPP2R2B,PPP2R5A,PPP2R5C,PPP2R5D,PPP2R5E,PTGES3,PTPA,RAF1,RALA,RALB,RAP1A,RAP1B,RAP2B,RASD1,RB1,RRAS2,SHC1,SOS1,SOS2,SP1,TPP1
Superpathway of Inositol Phosphate Compounds	8.5e-09	ACP6,ATP1A1,CDC25A,CDC25B,DOT1L,DUSP1,DUSP10,DUSP11,DUSP16,EPHX2,HACD2,ILKAP,INPP5A,INPP5J,INPP5K,IP6K1,IP6K2,IPMK,IPPK,ITPK1,ITPKA,ITPKB,MINPP1,MTMR2,MTMR4,MTMR6,MTMR9,NOCT,NUDT3,NUDT9,OCRL,PALD1,PDXP,PI4KA,PI4KB,PIK3C2A,PIK3CA,PIK3R1,PIK3R4,PIP4K2A,PIP4K2B,PIP4P2,PIP5K1A,PIP5K1B,PIP5K1C,PLCD1,PLCD4,PLCG1,PLCG2,PLPP6,PPFIA1,PPM1K,PPP1CA,PPP1CC,PPP1R12A,PPP1R13B,PPP1R16B,PPP1R8,PPP2R5A,PPP2R5D,PP…
Neuregulin Signaling	8.85e-09	ADAM17,AKT1,CDKN1B,CRK,CRKL,DCN,EGFR,ERRFI1,GRB2,HRAS,HSP90AA1,HSP90AB1,HSP90B1,ITGA2,ITGB1,KRAS,MAP2K1,MAPK1,MRAS,MTOR,MYC,PDPK1,PIK3R1,PLCG1,PLCG2,PRKCD,PRKCI,PRKD3,PSEN1,PTPN11,RAF1,RALA,RALB,RAP1A,RAP1B,RAP2B,RASD1,RNF41,RPS6,RPS6KB2,RRAS2,SHC1,SOS1,SOS2,SRC,TMEFF2
Sumoylation Pathway	1.32e-08	AR,ARHGDIA,ARHGDIB,ARHGDIG,CDC42,CREBBP,CTBP1,CTBP2,DNMT3A,EP300,FASLG,FNBP1,HDAC1,HDAC2,ISG20,JUN,KDM1A,MAPK9,MDM2,NR3C1,PCNA,PIAS4,RAC1,RAC3,RAN,RANGAP1,RCC1,RCOR1,RFC2,RFC4,RFC5,RHOA,RHOB,RHOT1,RHOT2,RND3,RNF4,RPA1,SENP5,SERBP1,SIRT1,SLC19A1,SP1,STUB1,SUMO1,TDG,UBA2,UBE2I
PPARα/RXRα Activation	1.47e-08	ACAA1,ACADL,ACOX1,ACVR1,ACVR2A,ADCY5,ADCY9,ADIPOR1,ADIPOR2,AIP,AP2A2,APOA1,BMPR2,CAND1,CHD5,CHUK,CKAP5,CREBBP,EP300,FASN,GNA11,GNAS,GOT2,GPD2,GRB2,HRAS,HSP90AA1,HSP90AB1,HSP90B1,IKBKB,JUN,KRAS,LPL,MAP2K1,MAP2K3,MAP3K7,MAP4K4,MAPK1,MAPK14,MED1,MED12,MED23,MRAS,NCOA3,NCOR1,PDIA3,PLCD1,PLCD4,PLCG1,PLCG2,PLCL1,PRKAB1,PRKAB2,PRKAG2,PRKAR1A,PRKAR1B,PRKAR2A,RAF1,RALA,RALB,RAP1A,RAP1B,RAP2B,RASD1,RRAS2,R…
Ephrin Receptor Signaling	1.48e-08	ABI1,ABL1,ACTR2,ACTR3,ADAM10,AKT1,ARPC1B,ARPC2,ARPC3,ARPC4,ARPC5,ARPC5L,ATF2,ATF4,AXIN1,CDC42,CFL2,CREBBP,CRK,CRKL,CXCL12,EFNB1,EPHB1,FYN,GNA11,GNA12,GNA13,GNAI1,GNAS,GNB1,GNB4,GNB5,GNG12,GRB2,HRAS,ITGA2,ITGB1,KALRN,KRAS,MAP2K1,MAP4K4,MAPK1,MRAS,NCK2,PAK2,PGF,PTPN11,PXN,RAC1,RAC3,RAF1,RALA,RALB,RAP1A,RAP1B,RAP2B,RAPGEF1,RASD1,RGS3,RHOA,ROCK1,RRAS2,SDC2,SDCBP,SH2D3C,SHC1,SOS1,SOS2,SRC,STAT3,VEGFA,…
Huntington's Disease Signaling	2.75e-08	AKT1,AP2A2,ARFIP2,ATF2,ATF4,ATP5F1B,ATP5F1C,ATP5MC1,ATP5PB,ATP5PF,BCL2L1,BET1L,CAPN10,CAPN11,CAPN5,CASP3,CASP8,CASP9,CLTA,CLTB,CLTC,CLTCL1,CPLX2,CREBBP,DNAJC5,DNM1L,DYNC1I2,EGFR,EP300,GLS,GNA11,GNB1,GNB4,GNB5,GNG12,GOSR1,GRB2,HDAC1,HDAC2,HDAC3,HDAC4,HIP1,HRAS,HSPA2,HSPA4,HSPA5,HSPA8,HSPA9,HTT,IGF1R,JUN,MAPK1,MAPK9,MTOR,NAPB,NCOR1,NSF,PDPK1,PIK3C2A,PIK3CA,PIK3R1,PIK3R4,POLR2B,POLR2D,POLR2E,POLR2F,…
Mouse Embryonic Stem Cell Pluripotency	4.22e-08	AKT1,AXIN1,BMPR2,CREBBP,CTNNB1,DVL3,FZD2,FZD4,FZD6,FZD9,GRB2,GSK3B,HNF1A,HRAS,ID2,ID3,IL6ST,JAK1,KRAS,MAP2K1,MAP3K7,MAPK1,MAPK14,MRAS,MYC,PIK3C2A,PIK3CA,PIK3R1,PIK3R4,PTPN11,RAF1,RALA,RALB,RAP1A,RAP1B,RAP2B,RASD1,RRAS2,SMAD1,SMAD5,SMO,SOS1,SOS2,STAT3,TAB1,TCF3,TYK2
HIPPO signaling	4.42e-08	AMOT,BTRC,CSNK1D,CUL1,LATS1,LLGL1,NF2,PARD3,PPP1CA,PPP1CB,PPP1CC,PPP1R12A,PPP2CA,PPP2CB,PPP2R2A,PPP2R2B,PPP2R5A,PPP2R5C,PPP2R5D,PPP2R5E,PTPA,RASSF1,SAV1,SKP1,SKP2,SMAD1,SMAD2,SMAD3,SMAD5,STK3,STK4,TEAD4,TP53BP2,WWTR1,YAP1,YWHAB,YWHAE,YWHAG,YWHAH,YWHAQ,YWHAZ
p70S6K Signaling	5.72e-08	AKT1,EEF2,EGFR,GNAI1,GRB2,HRAS,JAK1,KRAS,MAP2K1,MAPK1,MRAS,MTOR,PDIA3,PDPK1,PIK3C2A,PIK3CA,PIK3R1,PIK3R4,PLCD1,PLCD4,PLCG1,PLCG2,PLCL1,PLD1,PPP2CA,PPP2CB,PPP2R2A,PPP2R2B,PPP2R5A,PPP2R5C,PPP2R5D,PPP2R5E,PRKCD,PRKCI,PRKD3,PTPA,RAF1,RALA,RALB,RAP1A,RAP1B,RAP2B,RASD1,RPS6,RRAS2,SHC1,SOS1,SOS2,SRC,YWHAB,YWHAE,YWHAG,YWHAH,YWHAQ,YWHAZ
Superpathway of Cholesterol Biosynthesis	5.77e-08	ACAA2,ACAT1,ACAT2,CYP51A1,DHCR24,DHCR7,FDFT1,FDPS,HADHA,HADHB,HMGCS1,HSD17B7,LBR,LSS,MSMO1,MVD,MVK,NSDHL,SC5D,SQLE
CNTF Signaling	5.86e-08	AKT1,GRB2,HRAS,IL6ST,JAK1,KRAS,MAP2K1,MAPK1,MRAS,MTOR,PIK3C2A,PIK3CA,PIK3R1,PIK3R4,PTPN11,RAF1,RALA,RALB,RAP1A,RAP1B,RAP2B,RASD1,RPS6KA1,RPS6KA3,RPS6KA6,RPS6KB2,RRAS2,SOS1,STAT1,STAT3,TYK2
Epithelial Adherens Junction Signaling	6.2e-08	ACTA2,ACTB,ACTN1,ACTR2,ACTR3,ACVR1,ACVR2A,AFDN,AKT1,ARPC1B,ARPC2,ARPC3,ARPC4,ARPC5,ARPC5L,BAIAP2,BMPR2,CDC42,CDH2,CLINT1,CRK,CTNNA1,CTNNB1,CTNND1,EGFR,EPN2,EPN3,FARP2,FGFR1,HNF1A,HRAS,KRAS,MRAS,MYH10,MYH9,MYL9,MYO7A,NECTIN1,NOTCH2,PARD3,RAC1,RALA,RALB,RAP1A,RAP1B,RAP2B,RAPGEF1,RASD1,RHOA,RRAS2,SRC,TCF3,TGFBR1,TGFBR2,TGFBR3,TUBB2A,TUBB6,TUBG1,VCL,WASL,YES1,ZYX
tRNA Charging	7.62e-08	AARS1,AARS2,CARS1,DARS1,DARS2,EPRS1,FARSA,FARSB,GARS1,IARS1,IARS2,KARS1,LARS1,MARS2,NARS1,NARS2,QARS1,RARS1,SARS1,TARS1,TARS2,TARS3,WARS1,YARS1
NGF Signaling	7.64e-08	AKT1,ATF2,ATF4,CDC42,CHUK,CREBBP,CRK,GAB1,GRB2,HRAS,IKBKB,KRAS,MAP2K1,MAP3K2,MAP3K3,MAP3K7,MAP3K8,MAPK1,MAPK9,MRAS,NGFR,PDPK1,PIK3C2A,PIK3CA,PIK3R1,PIK3R4,PLCG1,PLCG2,PRKCD,PTPN11,RAC1,RAF1,RALA,RALB,RAP1A,RAP1B,RAP2B,RASD1,RHOA,ROCK1,RPS6KA1,RPS6KA3,RPS6KA6,RPS6KB2,RRAS2,SHC1,SMPD4,SOS1,SOS2,TRAF4
14-3-3-mediated Signaling	8.39e-08	AKT1,CBL,CDKN1B,EDC3,FOXO1,GRB2,GSK3B,HRAS,JUN,KRAS,MAP2K1,MAPK1,MAPK9,MRAS,PDIA3,PIK3C2A,PIK3CA,PIK3R1,PIK3R4,PLCD1,PLCD4,PLCG1,PLCG2,PLCL1,PRKCD,PRKCI,PRKD3,RAF1,RALA,RALB,RAP1A,RAP1B,RAP2B,RASD1,RPS6KA1,RRAS2,SRC,SRPK2,STK11,STRADA,TRAF2,TSC1,TSC2,TUBB2A,TUBB6,TUBG1,VIM,YAP1,YWHAB,YWHAE,YWHAG,YWHAH,YWHAQ,YWHAZ
Hereditary Breast Cancer Signaling	8.56e-08	ACTB,AKT1,ARID1A,BRD7,CDK1,CDK6,CHEK2,CREBBP,DDB2,E2F1,EP300,FANCL,GADD45A,HDAC1,HDAC2,HDAC3,HDAC4,HRAS,KRAS,MLH1,MRAS,MSH2,MSH6,NBN,PBRM1,PHF10,PIK3C2A,PIK3CA,PIK3R1,PIK3R4,PMS2,POLR2B,POLR2D,POLR2E,POLR2F,POLR2I,POLR2L,RALA,RALB,RAP1A,RAP1B,RAP2B,RASD1,RB1,RFC2,RFC4,RFC5,RPA1,RRAS2,SLC19A1,SMARCB1,SMARCC1,SMARCD1,SMARCD2,SMARCE1,TUBG1,WEE1,XPC
Prolactin Signaling	9.94e-08	CREBBP,EP300,FYN,GRB2,HRAS,JUN,KRAS,MAP2K1,MAPK1,MRAS,MYC,NR3C1,PDPK1,PIK3C2A,PIK3CA,PIK3R1,PIK3R4,PLCG1,PLCG2,PRKCD,PRKCI,PRKD3,PTPN11,RAF1,RALA,RALB,RAP1A,RAP1B,RAP2B,RASD1,RRAS2,SHC1,SOCS1,SOCS2,SOS1,SOS2,SP1,STAT1,STAT3
Assembly of RNA Polymerase II Complex	1.11e-07	CDK7,DR1,ERCC3,GTF2A1,GTF2A2,GTF2B,GTF2E1,GTF2E2,GTF2H1,GTF2H3,GTF2H5,MNAT1,POLR2B,POLR2D,POLR2E,POLR2F,POLR2I,POLR2L,TAF12,TAF13,TAF15,TAF2,TAF3,TAF5,TAF5L,TAF7,TAF9,TBP
Germ Cell-Sertoli Cell Junction Signaling	1.18e-07	ACTA2,ACTB,ACTN1,AFDN,AKT1,AXIN1,CDC42,CDH2,CFL2,CLINT1,CTNNA1,CTNNB1,CTNND1,EPN2,EPN3,FNBP1,GSN,HRAS,ILK,ITGA2,ITGA6,ITGB1,KRAS,MAP2K1,MAP2K3,MAP3K2,MAP3K3,MAP3K7,MAP3K8,MAPK1,MAPK14,MAPK9,MRAS,MTMR2,MYO7A,PAK2,PDPK1,PIK3C2A,PIK3CA,PIK3R1,PIK3R4,PXN,RAB8B,RAC1,RAC3,RALA,RALB,RAP1A,RAP1B,RAP2B,RASD1,RHOA,RHOB,RHOT1,RHOT2,RND3,RRAS2,SRC,TGFBR1,TGFBR2,TJP1,TUBB2A,TUBB6,TUBG1,VCL,WASL,ZYX
ErbB4 Signaling	1.3e-07	ADAM17,AKT1,APH1A,GRB2,HRAS,KRAS,MAP2K1,MAPK1,MRAS,NCSTN,PDPK1,PIK3C2A,PIK3CA,PIK3R1,PIK3R4,PLCG1,PLCG2,PRKCD,PRKCI,PRKD3,PSEN1,PSEN2,RAF1,RALA,RALB,RAP1A,RAP1B,RAP2B,RASD1,RRAS2,SHC1,SOS1,SOS2,YAP1
Prostate Cancer Signaling	1.47e-07	ABL1,AKT1,AR,ATF2,ATF4,CASP9,CDKN1B,CHUK,CREBBP,CTNNB1,E2F1,FOXO1,GRB2,GSK3B,HRAS,HSP90AA1,HSP90AB1,HSP90B1,KRAS,MAP2K1,MAPK1,MDM2,MRAS,MTOR,PDPK1,PIK3C2A,PIK3CA,PIK3R1,PIK3R4,RAF1,RALA,RALB,RAP1A,RAP1B,RAP2B,RASD1,RB1,RRAS2,SOS1,SOS2,SUV39H1,TFDP1
Glioma Signaling	1.67e-07	ABL1,AKT1,CALM1 (includes others),CAMK1,CDK6,E2F1,E2F3,E2F4,E2F6,EGFR,GRB2,HRAS,IDH1,IDH2,IDH3B,IGF1R,IGF2,IGF2R,KRAS,MAP2K1,MAPK1,MDM2,MRAS,MTOR,PIK3C2A,PIK3CA,PIK3R1,PIK3R4,PLCG1,PLCG2,PRKCD,PRKCI,PRKD3,RAF1,RALA,RALB,RAP1A,RAP1B,RAP2B,RASD1,RB1,RBL2,RRAS2,SHC1,SOS1,SOS2,SUV39H1,TFDP1
PDGF Signaling	2.23e-07	ABL1,CAV1,CRK,CRKL,CSNK2A2,GRB2,HRAS,INPP5J,INPP5K,JAK1,JUN,KRAS,MAP2K1,MAPK1,MRAS,MYC,OCRL,PIK3C2A,PIK3CA,PIK3R1,PIK3R4,PLCG1,PLCG2,RAF1,RALA,RALB,RAP1A,RAP1B,RAP2B,RASD1,RRAS2,SHC1,SOS1,SOS2,SRC,SRF,STAT1,STAT3,SYNJ2,TYK2
FLT3 Signaling in Hematopoietic Progenitor Cells	2.25e-07	AKT1,ATF2,ATF4,CBL,CREBBP,EIF4E,EIF4EBP1,GAB2,GRB2,HRAS,KRAS,MAP2K1,MAPK1,MAPK14,MRAS,MTOR,PDPK1,PIK3C2A,PIK3CA,PIK3R1,PIK3R4,PTPN11,RAF1,RALA,RALB,RAP1A,RAP1B,RAP2B,RASD1,RPS6KA1,RPS6KA3,RPS6KA6,RRAS2,SHC1,SOS1,SOS2,STAT1,STAT3
Renal Cell Carcinoma Signaling	2.25e-07	AKT1,ARNT,CDC42,CREBBP,CRK,CUL2,ELOC,EP300,FH,GAB1,GRB2,HIF1A,HRAS,JUN,KRAS,MAP2K1,MAPK1,MRAS,PAK2,PIK3C2A,PIK3CA,PIK3R1,PIK3R4,PTPN11,RAC1,RAF1,RALA,RALB,RAP1A,RAP1B,RAP2B,RAPGEF1,RASD1,RBX1,RRAS2,SOS1,SOS2,VEGFA
Iron homeostasis signaling pathway	2.43e-07	ACO1,ACO2,ARNT,ATP6V0A1,ATP6V0A2,ATP6V0B,ATP6V0C,ATP6V0D1,ATP6V0E1,ATP6V1A,ATP6V1B2,ATP6V1C1,ATP6V1C2,ATP6V1D,ATP6V1G1,ATP6V1H,BMP6,BMPR1B,BMPR2,BTRC,CIAO1,CIAO3,CP,CUL1,EGFR,EPAS1,FBXL5,FECH,HEPH,HIF1A,HMOX1,HMOX2,HSPA9,IREB2,JAK1,MAPK1,MCOLN1,MMS19,NUBP1,NUBP2,SKP1,SKP2,SLC25A37,SLC39A14,SLC40A1,SLC48A1,SMAD1,SMAD2,SMAD3,SMAD5,STAT3,TCIRG1,TF,TFRC,TWSG1,TYK2
Endometrial Cancer Signaling	2.74e-07	AKT1,APC2,AXIN1,CASP9,CTNNA1,CTNNB1,GRB2,GSK3B,HRAS,ILK,KRAS,MAP2K1,MAPK1,MLH1,MRAS,MYC,PDPK1,PIK3C2A,PIK3CA,PIK3R1,PIK3R4,RAF1,RALA,RALB,RAP1A,RAP1B,RAP2B,RASD1,RRAS2,SOS1,SOS2
TGF-β Signaling	2.98e-07	ACVR1,ACVR2A,BMPR1B,BMPR2,CDC42,CREBBP,EP300,GRB2,HDAC1,HRAS,INHA,INHBA,JUN,KRAS,MAP2K1,MAP2K3,MAP3K7,MAPK1,MAPK14,MAPK9,MRAS,PIAS4,RAF1,RALA,RALB,RAP1A,RAP1B,RAP2B,RASD1,RRAS2,SKI,SMAD1,SMAD2,SMAD3,SMAD5,SMURF1,SOS1,SOS2,TAB1,TGFBR1,TGFBR2,TGIF1,ZFYVE9
Mitotic Roles of Polo-Like Kinase	3.1e-07	ANAPC1,ANAPC2,ANAPC7,CCNB2,CDC16,CDC20,CDC23,CDC25A,CDC25B,CDC27,CDC7,CDK1,CHEK2,FZR1,HSP90AA1,HSP90AB1,HSP90B1,PLK1,PLK2,PLK3,PPP2CA,PPP2CB,PPP2R2A,PPP2R2B,PPP2R5A,PPP2R5C,PPP2R5D,PPP2R5E,PTPA,RAD21,SMC3,STAG2,WEE1
TCA Cycle II (Eukaryotic)	3.22e-07	ACO1,ACO2,CS,DHTKD1,DLD,DLST,FH,IDH3A,IDH3B,MDH1,MDH2,OGDH,SDHAF4,SDHB,SDHC,SUCLA2,SUCLG1
Rac Signaling	3.23e-07	ABI2,ACTR2,ACTR3,ARFIP2,ARPC1B,ARPC2,ARPC3,ARPC4,ARPC5,ARPC5L,BAIAP2,CDC42,CFL2,CYFIP1,ELK4,HRAS,IQGAP2,ITGA2,ITGB1,JUN,KRAS,MAP2K1,MAPK1,MRAS,NCKAP1,PAK2,PARD3,PI4KA,PIK3C2A,PIK3CA,PIK3R1,PIK3R4,PIP4K2B,PIP5K1A,PIP5K1B,PIP5K1C,PLD1,PRKCI,RAC1,RAF1,RALA,RALB,RAP1A,RAP1B,RAP2B,RASD1,RHOA,RRAS2
Clathrin-mediated Endocytosis Signaling	3.92e-07	AAK1,ACTA2,ACTB,ACTR2,ACTR3,ALB,AP1B1,AP1G1,AP1M1,AP1S2,AP2A2,AP2B1,AP2M1,AP3M1,APOA1,APOA4,APOD,ARF6,ARPC1B,ARPC2,ARPC3,ARPC4,ARPC5,ARPC5L,CBL,CD2AP,CDC42,CHP1,CLTA,CLTB,CLTC,CLTCL1,CLU,CSNK2A2,CTTN,DAB2,DNM1L,EPS15,GRB2,HGS,HIP1,HSPA8,ITGB1,ITGB8,LDLRAP1,MDM2,MYO6,NUMB,PCYOX1,PGF,PIK3C2A,PIK3CA,PIK3R1,PIK3R4,PIP5K1C,RAB11A,RAB4A,RAB5A,RAB5B,RAB7A,RAC1,SH3BP4,SH3GL1,SH3GL3,SH3GLB1,SNX9,SRC,TF,TF…
Ovarian Cancer Signaling	4.29e-07	ABL1,AKT1,AXIN1,CTNNB1,E2F1,EGFR,FSHR,FZD2,FZD4,FZD6,FZD9,GJA1,GSK3B,HNF1A,HRAS,KRAS,MAP2K1,MAPK1,MLH1,MMP9,MRAS,MSH2,MSH6,MTOR,PGF,PIK3C2A,PIK3CA,PIK3R1,PIK3R4,PMS2,PRKAG2,PRKAR1A,PRKAR1B,PRKAR2A,PTGS1,PTGS2,RAF1,RALA,RALB,RAP1A,RAP1B,RAP2B,RASD1,RB1,RPS6KB2,RRAS2,SMO,SRC,SUV39H1,TCF3,TFDP1,VEGFA,WNT16,WNT4,WNT5B,WNT6
Actin Cytoskeleton Signaling	4.38e-07	ABI2,ACTA2,ACTB,ACTN1,ACTR2,ACTR3,APC2,ARHGAP24,ARHGEF12,ARPC1B,ARPC2,ARPC3,ARPC4,ARPC5,ARPC5L,BAIAP2,CDC42,CFL2,CRK,CRKL,CSK,CYFIP1,EZR,FGD3,FN1,GNA12,GNA13,GNG12,GRB2,GSN,HRAS,IQGAP2,ITGA2,ITGB1,KRAS,MAP2K1,MAPK1,MRAS,MSN,MYH10,MYH9,MYL9,NCKAP1,PAK2,PFN2,PIK3C2A,PIK3CA,PIK3R1,PIK3R4,PIP5K1A,PIP5K1B,PIP5K1C,PPP1CB,PPP1R12A,PPP1R12B,PXN,RAC1,RAC3,RAF1,RALA,RALB,RAP1A,RAP1B,RAP2B,RASD1,RDX,RHOA,RO…
Androgen Signaling	4.68e-07	AR,CACNA1H,CACNA2D1,CACNA2D2,CACNB2,CALM1 (includes others),CALR,CDK7,CREBBP,EP300,ERCC3,GNA11,GNA12,GNA13,GNAI1,GNAS,GNB1,GNB4,GNB5,GNG12,GTF2A1,GTF2B,GTF2E1,GTF2E2,GTF2H1,GTF2H3,GTF2H5,HSP90AA1,HSPA4,JUN,KAT7,MAPK1,MNAT1,MRAS,NCOA1,NCOA2,NCOA4,POLR2B,POLR2D,POLR2E,POLR2F,POLR2I,POLR2L,PRKAG2,PRKAR1A,PRKAR1B,PRKAR2A,PRKCD,PRKCI,PRKD3,SHC1,SMAD3,SRC,TAF2,TBP
Cardiac Hypertrophy Signaling	5.05e-07	ADCY5,ADCY9,ADRB1,AKT1,ATF2,CALM1 (includes others),CDC42,CHP1,CREBBP,EIF2B1,EIF2B2,EIF2B3,EIF2B4,EIF2B5,EIF4E,EP300,FNBP1,GATA4,GNA11,GNA12,GNA13,GNAI1,GNAS,GNB1,GNB4,GNB5,GNG12,GRB2,GSK3B,HRAS,HSPB1,IGF1R,JUN,KRAS,MAP2K1,MAP2K3,MAP3K2,MAP3K3,MAP3K7,MAP3K8,MAPK1,MAPK14,MAPK9,MAPKAPK2,MAPKAPK3,MEF2A,MRAS,MTOR,MYL9,PDIA3,PIK3C2A,PIK3CA,PIK3R1,PIK3R4,PLCD1,PLCD4,PLCG1,PLCG2,PLCL1,PRKAG2,PRKAR1A,PRK…
Non-Small Cell Lung Cancer Signaling	5.05e-07	ABL1,AKT1,CASP9,CDK6,E2F1,EGFR,GRB2,HRAS,ITPR2,KRAS,MAP2K1,MAPK1,MRAS,PDPK1,PIK3C2A,PIK3CA,PIK3R1,PIK3R4,PLCG1,RAF1,RALA,RALB,RAP1A,RAP1B,RAP2B,RASD1,RASSF1,RB1,RRAS2,RXRA,SOS1,SOS2,STK4,SUV39H1,TFDP1
Virus Entry via Endocytic Pathways	5.06e-07	ABL1,ACTA2,ACTB,AP1B1,AP1G1,AP1M1,AP1S2,AP2A2,AP2B1,AP2M1,AP3M1,CAV1,CDC42,CLTA,CLTB,CLTC,CLTCL1,FLNB,FYN,HRAS,ITGA2,ITGA6,ITGB1,ITGB8,KRAS,MRAS,PIK3C2A,PIK3CA,PIK3R1,PIK3R4,PLCG1,PLCG2,PRKCD,PRKCI,PRKD3,RAC1,RAC3,RALA,RALB,RAP1A,RAP1B,RAP2B,RASD1,RRAS2,SRC,TFRC
Neurotrophin/TRK Signaling	5.07e-07	AKT1,ATF2,ATF4,CDC42,CREBBP,GAB1,GRB2,HRAS,JUN,KRAS,MAP2K1,MAP2K3,MAP2K5,MAPK1,MRAS,NGFR,NTRK2,PDPK1,PIK3C2A,PIK3CA,PIK3R1,PIK3R4,PLCG1,PTPN11,RAF1,RALA,RALB,RAP1A,RAP1B,RAP2B,RASD1,RPS6KA1,RRAS2,SHC1,SOS1,SOS2
Role of BRCA1 in DNA Damage Response	7.44e-07	ABRAXAS1,ACTB,ARID1A,ATF1,ATRIP,BABAM2,BRCC3,BRD7,BRIP1,CHEK2,E2F1,E2F3,E2F4,E2F6,FANCL,GADD45A,MLH1,MSH2,MSH6,NBN,PBRM1,PHF10,PLK1,RB1,RBL2,RFC2,RFC4,RFC5,RPA1,SLC19A1,SMARCB1,SMARCC1,SMARCD1,SMARCD2,SMARCE1,STAT1,UIMC1
3-phosphoinositide Degradation	8.51e-07	ACP6,ATP1A1,CDC25A,CDC25B,DOT1L,DUSP1,DUSP10,DUSP11,DUSP16,EPHX2,HACD2,ILKAP,INPP4A,INPP5J,INPP5K,ITPK1,MINPP1,MTMR1,MTMR14,MTMR2,MTMR3,MTMR4,MTMR6,MTMR9,NOCT,NUDT3,NUDT9,OCRL,PALD1,PDXP,PIP4P2,PLPP6,PPFIA1,PPM1K,PPP1CA,PPP1CC,PPP1R12A,PPP1R13B,PPP1R16B,PPP1R8,PPP2R5A,PPP2R5D,PPP2R5E,PPP4R1,PPTC7,PTPA,PTPMT1,PTPN1,PTPN11,PTPN12,PTPN2,PTPN23,PTPRF,PXYLP1,RNGTT,SACM1L,STYX,SYNJ2,TNS3,UBLCP1
Thrombopoietin Signaling	1.1e-06	GAB2,GRB2,HRAS,JUN,KRAS,MAP2K1,MAPK1,MRAS,MYC,PIK3C2A,PIK3CA,PIK3R1,PIK3R4,PLCG1,PLCG2,PRKCD,PRKCI,PRKD3,PTPN11,RAF1,RALA,RALB,RAP1A,RAP1B,RAP2B,RASD1,RRAS2,SHC1,SOS1,STAT1,STAT3
Melanocyte Development and Pigmentation Signaling	1.31e-06	ADCY5,ADCY9,ATF2,ATF4,CREBBP,CRK,EP300,GNAS,GRB2,HRAS,KRAS,MAP2K1,MAPK1,MRAS,PIK3C2A,PIK3CA,PIK3R1,PIK3R4,PLCG1,PLCG2,PRKAG2,PRKAR1A,PRKAR1B,PRKAR2A,PTPN11,RAF1,RALA,RALB,RAP1A,RAP1B,RAP2B,RASD1,RPS6KA1,RPS6KA3,RPS6KA6,RPS6KB2,RRAS2,SHC1,SOS1,SOS2,SRC
HGF Signaling	1.76e-06	AKT1,ATF2,CDC42,CRKL,ELF2,ELK3,GAB1,GRB2,HRAS,ITGA2,ITGB1,JUN,KRAS,MAP2K1,MAP3K2,MAP3K3,MAP3K7,MAP3K8,MAPK1,MAPK9,MRAS,PIK3C2A,PIK3CA,PIK3R1,PIK3R4,PLCG1,PLCG2,PRKCD,PRKCI,PRKD3,PTGS2,PTPN11,PXN,RAC1,RAF1,RALA,RALB,RAP1A,RAP1B,RAP2B,RAPGEF1,RASD1,RRAS2,SOS1,SOS2,STAT3
FAK Signaling	1.83e-06	ACTA2,ACTB,AKT1,CAPN10,CAPN11,CAPN5,CRK,CSK,EGFR,FYN,GIT2,GRB2,HRAS,ITGA2,ITGB1,KRAS,MAP2K1,MAPK1,MRAS,PAK2,PDPK1,PIK3C2A,PIK3CA,PIK3R1,PIK3R4,PLCG1,PLCG2,PXN,RAC1,RAF1,RALA,RALB,RAP1A,RAP1B,RAP2B,RASD1,RRAS2,SOS1,SOS2,SRC,VCL
SAPK/JNK Signaling	2.21e-06	ATF2,CDC42,CRK,CRKL,DUSP10,FADD,GAB1,GADD45A,GNA12,GNA13,GNB1,GRB2,HNRNPK,HRAS,JUN,KRAS,MAP3K2,MAP3K20,MAP3K3,MAP3K7,MAP4K4,MAPK8IP1,MAPK9,MRAS,NFATC3,PIK3C2A,PIK3CA,PIK3R1,PIK3R4,RAC1,RAC3,RALA,RALB,RAP1A,RAP1B,RAP2B,RASD1,RRAS2,SHC1,SOS1,SOS2,TAB1,TRAF2
Cholesterol Biosynthesis I	2.31e-06	CYP51A1,DHCR24,DHCR7,FDFT1,HSD17B7,LBR,LSS,MSMO1,NSDHL,SC5D,SQLE
Cholesterol Biosynthesis II (via 24,25-dihydrolanosterol)	2.31e-06	CYP51A1,DHCR24,DHCR7,FDFT1,HSD17B7,LBR,LSS,MSMO1,NSDHL,SC5D,SQLE
Cholesterol Biosynthesis III (via Desmosterol)	2.31e-06	CYP51A1,DHCR24,DHCR7,FDFT1,HSD17B7,LBR,LSS,MSMO1,NSDHL,SC5D,SQLE
JAK/Stat Signaling	2.34e-06	AKT1,BCL2L1,CCKBR,CISH,GRB2,HRAS,JAK1,JUN,KRAS,MAP2K1,MAPK1,MRAS,MTOR,PIAS4,PIK3C2A,PIK3CA,PIK3R1,PIK3R4,PTPN1,PTPN11,RAF1,RALA,RALB,RAP1A,RAP1B,RAP2B,RASD1,RRAS2,SHC1,SOCS1,SOCS2,SOS1,SOS2,STAT1,STAT3,TYK2
ErbB2-ErbB3 Signaling	2.57e-06	AKT1,CDKN1B,FOXO1,GRB2,GSK3B,HRAS,JUN,KRAS,MAP2K1,MAPK1,MRAS,MYC,PDPK1,PIK3C2A,PIK3CA,PIK3R1,PIK3R4,RAF1,RALA,RALB,RAP1A,RAP1B,RAP2B,RASD1,RRAS2,SHC1,SOS1,SOS2,SP1,STAT3,TYK2
Cholecystokinin/Gastrin-mediated Signaling	2.67e-06	ATF2,CCKBR,CDC42,CREM,EGFR,FNBP1,GNA12,GNA13,GRB2,HRAS,ITPR2,JUN,KRAS,MAP2K1,MAP2K3,MAP2K5,MAPK1,MAPK14,MAPK9,MEF2A,MRAS,PRKCD,PRKCI,PRKD3,PTGS2,PXN,RAC1,RAC3,RAF1,RALA,RALB,RAP1A,RAP1B,RAP2B,RASD1,RHOA,RHOB,RHOT1,RHOT2,RND3,ROCK1,RRAS2,SHC1,SOS1,SOS2,SRC,SRF,SST
Colorectal Cancer Metastasis Signaling	3.01e-06	ADCY5,ADCY9,AKT1,APPL1,AXIN1,BCL2L1,CASP3,CASP9,CDC42,CTNNB1,E2F4,EGFR,FNBP1,FZD2,FZD4,FZD6,FZD9,GNAS,GNB1,GNB4,GNB5,GNG12,GRB2,GRK2,GSK3B,HNF1A,HRAS,IFNGR1,IL6ST,JAK1,JUN,KRAS,MAP2K1,MAPK1,MAPK9,MLH1,MMP15,MMP28,MMP9,MRAS,MSH2,MSH6,MYC,NOS2,PGF,PIK3C2A,PIK3CA,PIK3R1,PIK3R4,PRKAG2,PRKAR1A,PRKAR1B,PRKAR2A,PTGS2,RAC1,RAC3,RALA,RALB,RAP1A,RAP1B,RAP2B,RASD1,RHOA,RHOB,RHOT1,RHOT2,RND3,RRAS2,SIAH1,SMAD…
NER Pathway	3.01e-06	CDK7,CHAF1A,COPS2,COPS3,COPS4,COPS5,COPS7A,COPS7B,COPS8,DDB1,DDB2,EP300,ERCC3,GPS1,GTF2H1,GTF2H3,GTF2H5,HMGN1,LIG1,LIG3,MNAT1,PCNA,POLD2,POLE,POLR2B,POLR2D,POLR2E,POLR2F,POLR2I,POLR2L,PRIM2,RBX1,RFC2,RFC4,RFC5,RPA1,RPA2,SLC19A1,TOP2A,TOP2B,UBE2I,USP7,XPC
Cyclins and Cell Cycle Regulation	3.35e-06	ABL1,BTRC,CCNA1,CCNB2,CDC25A,CDK1,CDK6,CDK7,CDKN1B,CUL1,E2F1,E2F3,E2F4,E2F6,FBXL5,GSK3B,HDAC1,HDAC2,HDAC3,HDAC4,PPP2CA,PPP2CB,PPP2R2A,PPP2R2B,PPP2R5A,PPP2R5C,PPP2R5D,PPP2R5E,PTPA,RAF1,RB1,SKP1,SKP2,SUV39H1,TFDP1,WEE1
ATM Signaling	3.48e-06	ABL1,ATF1,ATF2,ATF4,BRAT1,CBX1,CBX3,CCNB2,CDC25A,CDK1,CHEK2,CREBBP,GADD45A,HERC2,HP1BP3,JUN,MAPK14,MAPK9,MDM2,MDM4,NBN,PPM1D,PPP1CC,PPP2CA,PPP2CB,PPP2R2A,PPP2R2B,PPP2R5A,PPP2R5C,PPP2R5D,PPP2R5E,PTPA,RAD9A,RNF168,RNF8,SMC3,SUV39H1,TLK2,TP53BP1,TRRAP,USP7
3-phosphoinositide Biosynthesis	4.1e-06	ACP6,ATP1A1,CDC25A,CDC25B,DOT1L,DUSP1,DUSP10,DUSP11,DUSP16,EPHX2,HACD2,ILKAP,ITPK1,MINPP1,MTMR2,MTMR4,MTMR6,MTMR9,NOCT,NUDT3,NUDT9,OCRL,PALD1,PDXP,PI4KA,PI4KB,PIK3C2A,PIK3CA,PIK3R1,PIK3R4,PIP4K2B,PIP5K1A,PIP5K1B,PIP5K1C,PLPP6,PPFIA1,PPM1K,PPP1CA,PPP1CC,PPP1R12A,PPP1R13B,PPP1R16B,PPP1R8,PPP2R5A,PPP2R5D,PPP2R5E,PPP4R1,PPTC7,PTPA,PTPN1,PTPN11,PTPN12,PTPN2,PTPN23,PTPRF,PXYLP1,RNGTT,SACM1L,STYX,TNS3,U…
Oncostatin M Signaling	4.37e-06	EPAS1,GRB2,HRAS,IL6ST,JAK1,KRAS,MAP2K1,MAPK1,MRAS,RAF1,RALA,RALB,RAP1A,RAP1B,RAP2B,RASD1,RRAS2,SHC1,SOS1,STAT1,STAT3,TIMP3,TYK2
Cell Cycle: G1/S Checkpoint Regulation	5.7e-06	ABL1,BTRC,CDC25A,CDK6,CDKN1B,CUL1,E2F1,E2F3,E2F4,E2F6,FBXL5,FOXO1,GNL3,GSK3B,HDAC1,HDAC2,HDAC3,HDAC4,MAX,MDM2,MYC,PAK1IP1,RB1,RBL2,RPL11,RPL5,SKP1,SKP2,SMAD3,SUV39H1,TFDP1
Autophagy	5.82e-06	ATG13,ATG16L1,ATG3,ATG4A,ATG4B,ATG5,CTSA,CTSB,CTSC,CTSH,CTSO,CTSZ,LAMP1,LAMP2,MAP1LC3A,MAP1LC3C,MTOR,NBR1,PIK3R4,RB1CC1,SQSTM1,ULK1,VPS11,VPS16,VPS18,VPS39,VPS41,WDFY3,WIPI1
Role of NANOG in Mammalian Embryonic Stem Cell Pluripotency	6.65e-06	AKT1,AXIN1,BMP6,BMPR1B,BMPR2,CTNNB1,FZD2,FZD4,FZD6,FZD9,GAB1,GATA4,GATA6,GRB2,GSK3B,HRAS,IL6ST,JAK1,KRAS,MAP2K1,MAPK1,MRAS,PIK3C2A,PIK3CA,PIK3R1,PIK3R4,RAF1,RALA,RALB,RAP1A,RAP1B,RAP2B,RASD1,RIF1,RRAS2,SHC1,SMAD1,SMAD5,SMO,SOS1,SOS2,STAT3,TYK2,WNT16,WNT4,WNT5B,WNT6
Role of NFAT in Cardiac Hypertrophy	7.18e-06	ADCY5,ADCY9,AKAP5,AKT1,CACNA1H,CACNA2D1,CACNA2D2,CACNB2,CALM1 (includes others),CAMK1,CHP1,CSNK1A1,EP300,GATA4,GNAI1,GNAS,GNB1,GNB4,GNB5,GNG12,GRB2,GSK3B,HDAC1,HDAC2,HDAC3,HDAC4,HRAS,IGF1R,IL6ST,ITPR2,KRAS,MAP2K1,MAP2K3,MAP3K7,MAPK1,MAPK14,MAPK9,MEF2A,MRAS,PDIA3,PIK3C2A,PIK3CA,PIK3R1,PIK3R4,PLCD1,PLCD4,PLCG1,PLCG2,PLCL1,PRKAG2,PRKAR1A,PRKAR1B,PRKAR2A,PRKCD,PRKCI,PRKD3,RAF1,RALA,RALB,RAP1A,RAP1B,R…
Remodeling of Epithelial Adherens Junctions	8.33e-06	ACTA2,ACTB,ACTN1,ACTR2,ACTR3,ARF6,ARPC1B,ARPC2,ARPC3,ARPC4,ARPC5,ARPC5L,CTNNA1,CTNNB1,CTNND1,DNM1L,EXOC2,HGS,MAPRE1,MAPRE2,MAPRE3,RAB5A,RAB5B,RAB7A,RALA,SRC,TUBB2A,TUBB6,TUBG1,VCL,ZYX
Cell Cycle Control of Chromosomal Replication	8.72e-06	CDC45,CDC7,CDK1,CDK12,CDK13,CDK14,CDK17,CDK18,CDK19,CDK6,CDK7,CDK9,CHEK2,LIG1,MCM2,MCM4,MCM5,ORC4,ORC5,ORC6,PCNA,POLE,PRIM2,RPA1,RPA2,TOP2A,TOP2B
Synaptogenesis Signaling Pathway	9.32e-06	ACTR2,ACTR3,ADCY5,ADCY9,AFDN,AKT1,AP1B1,AP2A2,AP2B1,AP2M1,ARPC1B,ARPC2,ARPC3,ARPC4,ARPC5,ARPC5L,ATF2,ATF4,BET1L,CACNA2D1,CALM1 (includes others),CDC42,CDH13,CDH2,CLASP2,CPLX2,CREBBP,CRK,CRKL,CTNNB1,CTNND1,DNAJC5,EFNB1,EIF4EBP1,EPHB1,FYN,GOSR1,GRB2,GSK3B,HRAS,HSPA8,ITSN2,KALRN,KRAS,LRP8,MAP1B,MAPK1,MAPK14,MRAS,MTOR,NAP1L1,NAP1L4,NAPB,NECTIN1,NSF,NTRK2,PAFAH1B1,PIK3C2A,PIK3CA,PIK3R1,PIK3R4,PLCG1,PL…
Adipogenesis pathway	9.56e-06	AGPAT2,AKT1,ARNTL,ATG5,BMPR2,CDK7,CTBP1,CTBP2,CTNNB1,DGKD,DLK1,ERCC3,EZH2,FABP4,FGFR1,FGFRL1,FOXO1,FZD2,FZD4,FZD6,FZD9,GTF2H1,GTF2H3,GTF2H5,HAT1,HDAC1,HDAC2,HDAC3,HDAC4,HIF1A,KAT2A,KAT6A,KAT7,KDM1A,LPL,MNAT1,NOCT,RB1,RBBP7,RPS6KA1,SAP130,SAP18,SAP30,SIN3B,SIRT1,SIRT2,SMAD1,SMAD3,SMAD5,SMO,TBL1XR1
ErbB Signaling	1.01e-05	AKT1,CDC42,EGFR,FOXO1,GRB2,GSK3B,HRAS,JUN,KRAS,MAP2K1,MAP2K3,MAPK1,MAPK14,MAPK9,MRAS,MTOR,NCK2,PAK2,PDPK1,PIK3C2A,PIK3CA,PIK3R1,PIK3R4,PLCG1,PLCG2,PRKCD,PRKCI,PRKD3,RAF1,RALA,RALB,RAP1A,RAP1B,RAP2B,RASD1,RRAS2,SHC1,SOS1,SOS2
Wnt/β-catenin Signaling	1.09e-05	ACVR1,ACVR2A,AKT1,APC2,APPL1,APPL2,AXIN1,AXIN2,BMPR2,BTRC,CDH2,CREBBP,CSNK1A1,CSNK1D,CSNK1G1,CSNK1G2,CSNK2A2,CTNNB1,DKK3,DVL3,EP300,FZD2,FZD4,FZD6,FZD9,GJA1,GSK3B,HDAC1,HNF1A,ILK,JUN,MAP3K7,MDM2,MYC,NLK,NR5A2,PPARD,PPP2CA,PPP2CB,PPP2R2A,PPP2R2B,PPP2R5A,PPP2R5C,PPP2R5D,PPP2R5E,PTPA,SFRP2,SFRP4,SMO,SOX8,SRC,TAB1,TCF3,TGFBR1,TGFBR2,TGFBR3,TLE3,WIF1,WNT16,WNT4,WNT5B,WNT6
Endoplasmic Reticulum Stress Pathway	1.11e-05	ATF4,ATF6,CALR,CASP3,CASP9,DNAJC3,EIF2AK3,EIF2S1,ERN1,HSP90B1,HSPA5,MBTPS1,TAOK3,TRAF2
Ephrin B Signaling	1.15e-05	ABI1,AXIN1,CAP1,CBL,CDC42,CFL2,CTNNB1,CXCL12,EFNB1,EPHB1,GNA11,GNA12,GNA13,GNAI1,GNAS,GNB1,GNB4,GNB5,GNG12,HNRNPK,HRAS,ITSN2,KALRN,MAPK1,MRAS,NCK2,PXN,RAC1,RAC3,RGS3,RHOA,ROCK1
D-myo-inositol-5-phosphate Metabolism	1.25e-05	ACP6,ATP1A1,CDC25A,CDC25B,DOT1L,DUSP1,DUSP10,DUSP11,DUSP16,EPHX2,HACD2,ILKAP,ITPK1,MINPP1,MTMR2,MTMR4,MTMR6,MTMR9,NOCT,NUDT3,NUDT9,OCRL,PALD1,PDXP,PIP4K2A,PIP4P2,PLCD1,PLCD4,PLCG1,PLCG2,PLPP6,PPFIA1,PPM1K,PPP1CA,PPP1CC,PPP1R12A,PPP1R13B,PPP1R16B,PPP1R8,PPP2R5A,PPP2R5D,PPP2R5E,PPP4R1,PPTC7,PTPA,PTPN1,PTPN11,PTPN12,PTPN2,PTPN23,PTPRF,PXYLP1,RNGTT,SACM1L,STYX,TNS3,UBLCP1
Paxillin Signaling	1.27e-05	ACTA2,ACTB,ACTN1,ARF1,ARF6,ARFIP2,CDC42,CRK,CSK,GIT2,GRB2,HRAS,ITGA11,ITGA2,ITGA6,ITGAV,ITGB1,ITGB8,KRAS,MAPK1,MAPK14,MAPK9,MRAS,NCK2,PAK2,PIK3C2A,PIK3CA,PIK3R1,PIK3R4,PTPN12,PXN,RAC1,RALA,RALB,RAP1A,RAP1B,RAP2B,RASD1,RRAS2,SOS1,SOS2,SRC,VCL
Endocannabinoid Developing Neuron Pathway	1.37e-05	ADCY5,ADCY9,AKT1,ATF2,ATF4,CDKN1B,CREBBP,CTNNB1,GNAI1,GNB1,GSK3B,HRAS,KRAS,MAP2K1,MAP2K3,MAP2K5,MAPK1,MAPK14,MAPK9,MGLL,MLST8,MRAS,MTOR,PIK3C2A,PIK3CA,PIK3R1,PIK3R4,PRKAG2,PRKAR1A,PRKAR1B,PRKAR2A,RAC1,RAC3,RAF1,RALA,RALB,RAP1A,RAP1B,RAP2B,RASD1,RHOA,RPTOR,RRAS2,SRC,STAT3
IL-3 Signaling	1.45e-05	AKT1,CHP1,CRKL,FOXO1,GAB2,GRB2,HRAS,JAK1,JUN,KRAS,MAP2K1,MAPK1,MRAS,PIK3C2A,PIK3CA,PIK3R1,PIK3R4,PRKCD,PRKCI,PRKD3,RAC1,RAF1,RALA,RALB,RAP1A,RAP1B,RAP2B,RAPGEF1,RASD1,RRAS2,SHC1,SOS1,STAT1,STAT3
Reelin Signaling in Neurons	1.51e-05	ACTR2,ACTR3,AFDN,AKT1,APP,ARHGEF12,ARHGEF3,ARPC1B,ARPC2,ARPC3,ARPC4,ARPC5,ARPC5L,CDC42,CDH2,CRK,CRKL,FYN,GSK3B,ITGA2,ITGA6,ITGB1,LRP8,MAP1B,MAP2K1,MAP2K3,MAP2K5,MAPK1,MAPK8IP1,MAPK9,MTOR,PAFAH1B1,PAFAH1B2,PDK1,PDK3,PDK4,PIK3C2A,PIK3CA,PIK3R1,PIK3R4,RAC1,RAP1A,RAP1B,RAPGEF1,RHOA,SRC,VLDLR,WASL,YES1
BAG2 Signaling Pathway	1.8e-05	ANXA2,BAG2,CASP3,CTSB,HSP90AA1,HSPA2,HSPA4,HSPA5,HSPA8,HSPA9,MAPK1,MAPK14,MAPKAPK2,MDM2,MYC,PINK1,PSME3,PSME4,PSMF1,SP1,STUB1,UBE2D1
RhoGDI Signaling	2.17e-05	ACTA2,ACTB,ACTR2,ACTR3,ARHGAP1,ARHGAP5,ARHGAP6,ARHGDIA,ARHGDIB,ARHGDIG,ARHGEF12,ARHGEF17,ARHGEF3,ARPC1B,ARPC2,ARPC3,ARPC4,ARPC5,ARPC5L,CDC42,CDH13,CDH2,CFL2,CREBBP,DGKZ,EP300,ESR1,EZR,FNBP1,GNA11,GNA12,GNA13,GNAI1,GNAS,GNB1,GNB4,GNB5,GNG12,ITGA2,ITGB1,MRAS,MSN,MYL9,PAK2,PI4KA,PIP4K2B,PIP5K1A,PIP5K1B,PIP5K1C,PPP1R12A,PPP1R12B,RAC1,RAC3,RDX,RHOA,RHOB,RHOT1,RHOT2,RND3,ROCK1,SRC,WASF2,WASL
D-myo-inositol (1,4,5,6)-Tetrakisphosphate Biosynthesis	2.19e-05	ACP6,ATP1A1,CDC25A,CDC25B,DOT1L,DUSP1,DUSP10,DUSP11,DUSP16,EPHX2,HACD2,ILKAP,IPMK,ITPK1,MINPP1,MTMR2,MTMR4,MTMR6,MTMR9,NOCT,NUDT3,NUDT9,OCRL,PALD1,PDXP,PLPP6,PPFIA1,PPM1K,PPP1CA,PPP1CC,PPP1R12A,PPP1R13B,PPP1R16B,PPP1R8,PPP2R5A,PPP2R5D,PPP2R5E,PPP4R1,PPTC7,PTPA,PTPN1,PTPN11,PTPN12,PTPN2,PTPN23,PTPRF,PXYLP1,RNGTT,SACM1L,STYX,TNS3,UBLCP1
D-myo-inositol (3,4,5,6)-tetrakisphosphate Biosynthesis	2.19e-05	ACP6,ATP1A1,CDC25A,CDC25B,DOT1L,DUSP1,DUSP10,DUSP11,DUSP16,EPHX2,HACD2,ILKAP,IPMK,ITPK1,MINPP1,MTMR2,MTMR4,MTMR6,MTMR9,NOCT,NUDT3,NUDT9,OCRL,PALD1,PDXP,PLPP6,PPFIA1,PPM1K,PPP1CA,PPP1CC,PPP1R12A,PPP1R13B,PPP1R16B,PPP1R8,PPP2R5A,PPP2R5D,PPP2R5E,PPP4R1,PPTC7,PTPA,PTPN1,PTPN11,PTPN12,PTPN2,PTPN23,PTPRF,PXYLP1,RNGTT,SACM1L,STYX,TNS3,UBLCP1
HER-2 Signaling in Breast Cancer	2.54e-05	AKT1,CASP9,CDC42,CDK6,CDKN1B,EGFR,FOXO1,GRB2,GSK3B,HRAS,ITGB1,ITGB8,KRAS,MDM2,MRAS,PARD3,PIK3C2A,PIK3CA,PIK3R1,PIK3R4,PLCG1,PRKCD,PRKCI,PRKD3,RALA,RALB,RAP1A,RAP1B,RAP2B,RASD1,RRAS2,SOS1,SOS2,TSC1,TSC2
Regulation of Cellular Mechanics by Calpain Protease	2.67e-05	ACTN1,CAPN10,CAPN11,CAPN5,CAST,CCNA1,CDK1,CDK6,CDKN1B,EGFR,EZR,GRB2,HRAS,ITGA2,ITGB1,KRAS,MAPK1,MRAS,PXN,RALA,RALB,RAP1A,RAP1B,RAP2B,RASD1,RB1,RRAS2,SRC,VCL
CDK5 Signaling	3.11e-05	ABL1,ADCY5,ADCY9,GNAS,HRAS,ITGA2,ITGA6,ITGB1,KRAS,LAMC1,MAP2K1,MAPK1,MAPK14,MAPK9,MRAS,NGFR,NTRK2,PPP1CA,PPP1CB,PPP1CC,PPP1R12A,PPP2CA,PPP2CB,PPP2R2A,PPP2R2B,PPP2R5A,PPP2R5C,PPP2R5D,PPP2R5E,PRKAG2,PRKAR1A,PRKAR1B,PRKAR2A,PTPA,RAF1,RALA,RALB,RAP1A,RAP1B,RAP2B,RASD1,RRAS2
Protein Kinase A Signaling	3.16e-05	ADCY5,ADCY9,ADD1,AKAP10,AKAP12,AKAP13,AKAP17A,AKAP5,AKAP7,ANAPC1,ANAPC2,ANAPC7,ATF1,ATF2,ATF4,CALM1 (includes others),CDC16,CDC23,CDC25A,CDC25B,CDC27,CDKN3,CHP1,CHUK,CREBBP,CREM,CTNNB1,DUSP1,DUSP10,DUSP11,DUSP16,DUSP22,EYA3,FICD,FLNB,GDE1,GNA13,GNAI1,GNAS,GNB1,GNB4,GNB5,GNG12,GSK3B,HNF1A,IHH,ITPR2,KDELR2,KDELR3,MAP2K1,MAPK1,MTMR3,MYH10,MYL9,NFAT5,NFATC3,NGFR,PALM2AKAP2,PDE10A,PDE12,PDE1A,PDE4D,PD…
UVA-Induced MAPK Signaling	3.2e-05	BCL2L1,CASP3,CASP9,EGFR,HRAS,JUN,KRAS,MAPK1,MAPK14,MAPK9,MRAS,MTOR,PARP1,PARP8,PDIA3,PIK3C2A,PIK3CA,PIK3R1,PIK3R4,PLCD1,PLCD4,PLCG1,PLCG2,PLCL1,RALA,RALB,RAP1A,RAP1B,RAP2B,RASD1,RPS6KA1,RPS6KA3,RPS6KA6,RPS6KB2,RRAS2,SMPD4,STAT1,TNKS,TNKS2
PEDF Signaling	3.72e-05	AKT1,BCL2L1,CASP8,CFLAR,CHUK,DOCK3,FASLG,HNF1A,HRAS,IKBKB,KRAS,MAPK1,MAPK14,MRAS,PIK3C2A,PIK3CA,PIK3R1,PIK3R4,PNPLA2,RAC1,RAF1,RALA,RALB,RAP1A,RAP1B,RAP2B,RASD1,RHOA,ROCK1,RRAS2,SERPINF1,SRF,TCF12,WASF2
Pancreatic Adenocarcinoma Signaling	4.02e-05	ABL1,AKT1,BCL2L1,CASP9,CDC42,CDKN1B,E2F1,E2F3,E2F4,E2F6,EGFR,GRB2,HMOX1,JAK1,KRAS,MAP2K1,MAPK1,MAPK9,MDM2,MMP9,PGF,PIK3C2A,PIK3CA,PIK3R1,PIK3R4,PLD1,PTGS2,RAC1,RAF1,RALA,RALBP1,RB1,SMAD2,SMAD3,STAT1,STAT3,SUV39H1,TFDP1,TGFBR1,TGFBR2,TYK2,VEGFA
Phagosome Maturation	4.15e-05	ATP6V0A1,ATP6V0A2,ATP6V0B,ATP6V0C,ATP6V0D1,ATP6V0E1,ATP6V1A,ATP6V1B2,ATP6V1C1,ATP6V1C2,ATP6V1D,ATP6V1G1,ATP6V1H,BET1L,CALR,CANX,CTSA,CTSB,CTSC,CTSH,CTSO,CTSZ,DCTN4,DYNC1H1,DYNC1I2,DYNC1LI1,DYNC1LI2,DYNLL1,DYNLRB1,DYNLT1,GOSR1,LAMP1,LAMP2,M6PR,NAPB,NSF,PRDX1,PRDX6,RAB5A,RAB5B,RAB7A,TCIRG1,TSG101,TUBB2A,TUBB6,TUBG1,VAMP3,VPS11,VPS16,VPS18,VPS37C,VPS39,VPS41,VTI1B
RhoA Signaling	4.26e-05	ACTA2,ACTB,ACTR2,ACTR3,ANLN,ARHGAP1,ARHGAP5,ARHGAP6,ARHGEF12,ARPC1B,ARPC2,ARPC3,ARPC4,ARPC5,ARPC5L,BAIAP2,CFL2,EZR,GNA12,GNA13,IGF1R,KTN1,LPAR2,LPAR6,MSN,MYL9,NRP2,PFN2,PI4KA,PIP4K2B,PIP5K1A,PIP5K1B,PIP5K1C,PLD1,PPP1CB,PPP1R12A,PPP1R12B,RAPGEF2,RDX,RHOA,RND3,ROCK1,SEPTIN2,SEPTIN6,SEPTIN7,SEPTIN8
Role of CHK Proteins in Cell Cycle Checkpoint Control	4.31e-05	CDC25A,CDK1,CHEK2,E2F1,E2F3,E2F4,E2F6,NBN,PCNA,PLK1,PPP2CA,PPP2CB,PPP2R2A,PPP2R2B,PPP2R5A,PPP2R5C,PPP2R5D,PPP2R5E,PTPA,RAD9A,RFC2,RFC4,RFC5,RPA1,SLC19A1,TLK2
Erythropoietin Signaling	4.34e-05	AKT1,CBL,GRB2,HRAS,JUN,KRAS,MAP2K1,MAPK1,MRAS,PDPK1,PIK3C2A,PIK3CA,PIK3R1,PIK3R4,PLCG1,PLCG2,PRKCD,PRKCI,PRKD3,RAF1,RALA,RALB,RAP1A,RAP1B,RAP2B,RASD1,RRAS2,SHC1,SOCS1,SOS1,SOS2,SRC
GDNF Family Ligand-Receptor Interactions	4.34e-05	CDC42,DOK3,DOK4,GAB1,GRB2,HRAS,ITPR2,JUN,KRAS,MAP2K1,MAPK1,MAPK9,MRAS,PDLIM7,PIK3C2A,PIK3CA,PIK3R1,PIK3R4,PLCG1,PLCG2,RAC1,RAF1,RALA,RALB,RAP1A,RAP1B,RAP2B,RASD1,RRAS2,SHC1,SOS1,SOS2
Regulation of the Epithelial-Mesenchymal Transition Pathway	5.26e-05	ADAM17,AKT1,APH1A,AXIN1,CDH2,CTNNB1,DVL3,EGFR,FGFR1,FGFRL1,FZD2,FZD4,FZD6,FZD9,GAB1,GRB2,GSK3B,HIF1A,HNF1A,HRAS,ID2,JAK1,KRAS,MAML1,MAP2K1,MAP2K3,MAP2K5,MAPK1,MMP9,MRAS,NCSTN,NOTCH2,PIK3C2A,PIK3CA,PIK3R1,PIK3R4,PSEN1,PSEN2,PTPN11,RAF1,RALA,RALB,RAP1A,RAP1B,RAP2B,RASD1,RBPJ,RHOA,RRAS2,SMAD2,SMAD3,SMO,SMURF1,SOS1,SOS2,STAT3,TCF3,TGFBR1,TGFBR2,TYK2,WNT16,WNT4,WNT5B,WNT6,ZEB2
Role of Tissue Factor in Cancer	5.3e-05	AKT1,BCL2L1,CASP3,CCN2,CDC42,CFL2,EGFR,EIF4E,FYN,GNA11,GNA12,GNA13,HRAS,ITGA6,ITGAV,ITGB1,KRAS,MAPK1,MAPK14,MRAS,MTOR,P4HB,PDIA2,PDIA6,PDXP,PIK3C2A,PIK3CA,PIK3R1,PIK3R4,PTPN11,RAC1,RALA,RALB,RAP1A,RAP1B,RAP2B,RASD1,RPS6KA1,RPS6KA3,RPS6KA6,RRAS2,SRC,VEGFA,YES1
Sertoli Cell-Sertoli Cell Junction Signaling	5.58e-05	ACTA2,ACTB,ACTN1,AFDN,AKT1,ATF2,AXIN1,CDC42,CGN,CLDN12,CLINT1,CTNNA1,CTNNB1,EPN2,EPN3,GSK3B,HRAS,ILK,ITGA2,ITGB1,JAM3,JUN,KRAS,MAP2K1,MAP2K3,MAP3K2,MAP3K20,MAP3K3,MAP3K7,MAP3K8,MAPK1,MAPK14,MAPK9,MRAS,MTMR2,MYO7A,NECTIN1,NOS2,PRKAG2,PRKAR1A,PRKAR1B,PRKAR2A,RAB8B,RAC1,RAF1,RALA,RALB,RAP1A,RAP1B,RAP2B,RASD1,RRAS2,SPTAN1,SPTBN1,SRC,TGFBR3,TJP1,TJP3,TUBB2A,TUBB6,TUBG1,VCL,YBX3
IL-2 Signaling	5.95e-05	AKT1,CSNK2A2,GRB2,HRAS,JAK1,JUN,KRAS,MAP2K1,MAPK1,MRAS,PIK3C2A,PIK3CA,PIK3R1,PIK3R4,PTPN11,RAF1,RALA,RALB,RAP1A,RAP1B,RAP2B,RASD1,RRAS2,SHC1,SOCS1,SOS1,SOS2
PPAR Signaling	6.36e-05	AIP,CHUK,CREBBP,EP300,GRB2,HRAS,HSP90AA1,HSP90AB1,HSP90B1,IKBKB,JUN,KRAS,MAP2K1,MAP3K7,MAP4K4,MAPK1,MED1,MRAS,NCOA1,NCOR1,NGFR,NR1H3,NRIP1,PPARD,PTGS2,RAF1,RALA,RALB,RAP1A,RAP1B,RAP2B,RASD1,RRAS2,RXRA,SHC1,SNW1,SOS1,SOS2,TAB1,TRAF2
EGF Signaling	6.47e-05	AKT1,CSNK2A2,EGFR,GRB2,HRAS,ITPR2,JAK1,JUN,MAP2K1,MAPK1,MAPK14,MTOR,PIK3C2A,PIK3CA,PIK3R1,PIK3R4,PLCG1,RAF1,SHC1,SOS1,SOS2,SRC,SRF,STAT1,STAT3
Regulation of Actin-based Motility by Rho	6.65e-05	ACTA2,ACTB,ACTR2,ACTR3,ARHGDIA,ARPC1B,ARPC2,ARPC3,ARPC4,ARPC5,ARPC5L,BAIAP2,CDC42,FNBP1,GSN,ITGA2,ITGB1,MYL9,PAK2,PFN2,PI4KA,PIP4K2B,PIP5K1A,PIP5K1B,PIP5K1C,PPP1CB,PPP1R12A,PPP1R12B,RAC1,RAC3,RHOA,RHOB,RHOT1,RHOT2,RND3,ROCK1,WASL
Mismatch Repair in Eukaryotes	6.73e-05	FEN1,MLH1,MSH2,MSH6,PCNA,PMS2,RFC2,RFC4,RFC5,RPA1,SLC19A1
ILK Signaling	7.08e-05	ACTA2,ACTB,ACTN1,AKT1,ATF2,ATF4,CASP3,CDC42,CFL2,CREBBP,CTNNB1,DSP,FERMT2,FLNB,FN1,FNBP1,GSK3B,HIF1A,ILK,ILKAP,ITGB1,ITGB8,JUN,LIMS2,MAPK1,MAPK9,MMP9,MTOR,MYC,MYH10,MYH9,MYL9,NCK2,NOS2,PARVB,PDPK1,PGF,PIK3C2A,PIK3CA,PIK3R1,PIK3R4,PPP1R12A,PPP2CA,PPP2CB,PPP2R2A,PPP2R2B,PPP2R5A,PPP2R5C,PPP2R5D,PPP2R5E,PTGS2,PTPA,PXN,RAC1,RAC3,RHOA,RHOB,RHOT1,RHOT2,RND3,RSU1,VCL,VEGFA,VIM
G Beta Gamma Signaling	7.55e-05	AKT1,CACNA1H,CACNA2D1,CACNA2D2,CACNB2,CAV1,CDC42,EGFR,GNA11,GNA12,GNA13,GNAI1,GNAS,GNB1,GNB4,GNB5,GNG12,GRB2,HRAS,KCNJ5,KRAS,MAPK1,MRAS,PDPK1,PLCG1,PLCG2,PRKAG2,PRKAR1A,PRKAR1B,PRKAR2A,PRKCD,PRKCI,PRKD3,RAF1,RALA,RALB,RAP1A,RAP1B,RAP2B,RASD1,RRAS2,SHC1,SOS1,SOS2,SRC
Hepatic Fibrosis Signaling Pathway	9.7e-05	ACTA2,ACVR1,ACVR2A,AKT1,ATF2,ATF4,AXIN1,BAMBI,BMPR2,CALM1 (includes others),CASP3,CCDC88A,CCN2,CDC42,CDKN1B,CHUK,COL18A1,COL1A2,CREBBP,CTNNB1,DVL3,EZH2,FGFR1,FLT4,FNBP1,FOXO1,FOXO4,FZD2,FZD4,FZD6,FZD9,GNAI1,GSK3B,HIF1A,HNF1A,HRAS,IKBKB,ITGA2,ITGB1,JAK1,JUN,KRAS,LEPR,MAP2K1,MAP2K3,MAP2K5,MAP3K7,MAPK1,MAPK14,MAPK9,MRAS,MTOR,MYC,MYL9,NGFR,PDCD4,PDK1,PGF,PIK3C2A,PIK3CA,PIK3R1,PIK3R4,PLCG1,PLCG2,PRKAG…
Apoptosis Signaling	0.000101	AIFM1,BCL2L1,BIRC6,CAPN10,CAPN11,CAPN5,CASP3,CASP8,CASP9,CDK1,CHUK,DFFB,ENDOG,FASLG,GAS2,HRAS,HTRA2,IKBKB,KRAS,MAP2K1,MAP4K4,MAPK1,MCL1,MRAS,PARP1,PLCG1,PLCG2,RAF1,RALA,RALB,RAP1A,RAP1B,RAP2B,RASD1,ROCK1,RPS6KA1,RRAS2,SPTAN1
Acute Myeloid Leukemia Signaling	0.000106	AKT1,CCNA1,EIF4EBP1,GRB2,HNF1A,HRAS,IDH1,IDH2,IDH3B,KRAS,MAP2K1,MAP2K3,MAP2K5,MAPK1,MRAS,MTOR,MYC,PIK3C2A,PIK3CA,PIK3R1,PIK3R4,RAF1,RALA,RALB,RAP1A,RAP1B,RAP2B,RASD1,RPS6KB2,RRAS2,RUNX1,SOS1,SOS2,STAT3,TCF3
Cleavage and Polyadenylation of Pre-mRNA	0.000115	CPSF2,CPSF3,CPSF4,CPSF6,CSTF1,CSTF2,CSTF3,NUDT21,WDR33
Tight Junction Signaling	0.000137	ACTA2,ACTB,AFDN,AKT1,BET1L,CASK,CDC42,CGN,CLDN12,CPSF2,CPSF3,CPSF4,CPSF6,CSTF1,CSTF2,CSTF3,CTNNA1,CTNNB1,GOSR1,JAM3,JUN,LLGL1,MYH10,MYH9,MYL9,NAPB,NECTIN1,NGFR,NSF,NUDT21,PPP2CA,PPP2CB,PPP2R2A,PPP2R2B,PPP2R5A,PPP2R5C,PPP2R5D,PPP2R5E,PRKAG2,PRKAR1A,PRKAR1B,PRKAR2A,PRKCI,PTPA,RAC1,RHOA,SMURF1,SPTAN1,TGFBR1,TGFBR2,TJP1,TJP3,VAMP3,VAPA,VCL,VTI1B,YBX3
GM-CSF Signaling	0.000138	AKT1,BCL2L1,CISH,GRB2,HRAS,KRAS,MAP2K1,MAPK1,MRAS,PIK3C2A,PIK3CA,PIK3R1,PIK3R4,PTPN11,RACK1,RAF1,RALA,RALB,RAP1A,RAP1B,RAP2B,RASD1,RRAS2,RUNX1,SHC1,SOS1,SOS2,STAT1,STAT3
Polyamine Regulation in Colon Cancer	0.000144	AZIN1,CTNNB1,KRAS,MAX,MXD1,MYC,OAZ1,OAZ2,ODC1,PSME3,PSME4,PSMF1,SAT1
Fcγ Receptor-mediated Phagocytosis in Macrophages and Monocytes	0.00016	ACTA2,ACTB,ACTR2,ACTR3,AKT1,ARF6,ARPC1B,ARPC2,ARPC3,ARPC4,ARPC5,ARPC5L,CBL,CDC42,CRK,EZR,FYN,GAB2,HMOX1,MAPK1,NCK2,PIK3R1,PIP5K1A,PLCG1,PLD1,PRKCD,PRKCI,PRKD3,PXN,RAB11A,RAC1,RAC3,RPS6KB2,SRC,VAMP3,YES1
Signaling by Rho Family GTPases	0.000163	ACTA2,ACTB,ACTR2,ACTR3,ARFIP2,ARHGEF12,ARHGEF17,ARHGEF3,ARPC1B,ARPC2,ARPC3,ARPC4,ARPC5,ARPC5L,BAIAP2,CDC42,CDH13,CDH2,CFL2,CYFIP1,DES,EZR,FNBP1,GNA11,GNA12,GNA13,GNAI1,GNAS,GNB1,GNB4,GNB5,GNG12,ITGA2,ITGB1,JUN,MAP2K1,MAP3K20,MAP3K21,MAPK1,MAPK9,MRAS,MSN,MYL9,PAK2,PARD3,PI4KA,PIK3C2A,PIK3CA,PIK3R1,PIK3R4,PIP4K2B,PIP5K1A,PIP5K1B,PIP5K1C,PLD1,PPP1R12A,PPP1R12B,PRKCI,RAC1,RAC3,RAF1,RDX,RHOA,RHOB,RHOT…
p53 Signaling	0.000183	AKT1,BCL2L1,CCNG1,CCNK,CHEK2,COQ8A,CSNK1D,CTNNB1,E2F1,EP300,GADD45A,GNL3,GSK3B,HDAC1,HIF1A,HIPK2,JUN,MAPK14,MDM2,MDM4,MED1,PCNA,PIK3C2A,PIK3CA,PIK3R1,PIK3R4,PPP1R13B,RB1,RRM2B,SERPINE2,SIRT1,ST13,THBS1,TNFRSF10B,TP53BP2,TP53I3,TP53INP1
Cardiac β-adrenergic Signaling	0.000205	ADCY5,ADCY9,ADRB1,AKAP10,AKAP12,AKAP13,AKAP17A,AKAP5,AKAP7,ATP2A2,FICD,GDE1,GNAS,GNB1,GNB4,GNB5,GNG12,GRK2,MRAS,PALM2AKAP2,PDE10A,PDE12,PDE1A,PDE4D,PDE5A,PDE6D,PDE7B,PDE8A,PPP1CA,PPP1CB,PPP1CC,PPP1R12A,PPP2CA,PPP2CB,PPP2R2A,PPP2R2B,PPP2R5A,PPP2R5C,PPP2R5D,PPP2R5E,PRKAG2,PRKAR1A,PRKAR1B,PRKAR2A,PTPA,SLC8A3,SMPDL3A,SMPDL3B,TDP2
Thrombin Signaling	0.000218	ADCY5,ADCY9,AKT1,ARHGEF12,ARHGEF3,CAMK1,CDC42,EGFR,FNBP1,GATA4,GATA6,GNA11,GNA12,GNA13,GNAI1,GNAS,GNB1,GNB4,GNB5,GNG12,GRB2,HRAS,IKBKB,ITPR2,KRAS,MAP2K1,MAPK1,MAPK14,MRAS,MYL9,PDIA3,PDPK1,PIK3C2A,PIK3CA,PIK3R1,PIK3R4,PLCD1,PLCD4,PLCG1,PLCG2,PLCL1,PPP1CB,PPP1R12A,PPP1R12B,PRKCD,PRKCI,PRKD3,RAC1,RAC3,RAF1,RALA,RALB,RAP1A,RAP1B,RAP2B,RASD1,RHOA,RHOB,RHOT1,RHOT2,RND3,ROCK1,RRAS2,SHC1,SOS1,SRC,TBP
IL-15 Signaling	0.000225	AKT1,BCL2L1,HRAS,JAK1,KRAS,MAP2K1,MAPK1,MAPK14,MLST8,MRAS,MTOR,MYC,PIK3C2A,PIK3CA,PIK3R1,PIK3R4,RAC3,RAF1,RALA,RALB,RAP1A,RAP1B,RAP2B,RASD1,RPS6KB2,RPTOR,RRAS2,SHC1,STAT3,TYK2
Axonal Guidance Signaling	0.000235	ABL1,ABLIM1,ACTR2,ACTR3,ADAM10,ADAM17,ADAM23,ADAM9,ADAMTS1,ADAMTS15,ADAMTS2,ADAMTS3,ADAMTS8,AFG3L2,AKT1,ARHGEF12,ARPC1B,ARPC2,ARPC3,ARPC4,ARPC5,ARPC5L,BAIAP2,BMP6,BRCC3,CDC42,CFL2,CHMP1A,CHP1,COPS5,CRK,CRKL,CXCL12,ECEL1,EFNB1,EIF4E,EPHB1,FARP2,FYN,FZD2,FZD4,FZD6,FZD9,GNA11,GNA12,GNA13,GNAI1,GNAS,GNB1,GNB4,GNB5,GNG12,GRB2,GSK3B,HERC2,HRAS,ITGA2,ITGB1,KALRN,KIF7,KRAS,LNPEP,MAP2K1,MAPK1,MMP15,MMP28,…
Cell Cycle Regulation by BTG Family Proteins	0.000236	BTG1,BTG2,CNOT7,E2F1,E2F3,E2F4,E2F6,NOCT,PPP2CA,PPP2CB,PPP2R2A,PPP2R2B,PPP2R5A,PPP2R5C,PPP2R5D,PPP2R5E,PTPA,RB1
LPS-stimulated MAPK Signaling	0.000242	ATF1,ATF2,CDC42,CHUK,HRAS,IKBKB,JUN,KRAS,MAP2K1,MAP2K3,MAP3K7,MAPK1,MAPK14,MAPK9,MRAS,PIK3C2A,PIK3CA,PIK3R1,PIK3R4,PRKCD,PRKCI,PRKD3,RAC1,RAF1,RALA,RALB,RAP1A,RAP1B,RAP2B,RASD1,RRAS2,SRF
RAR Activation	0.000258	ACTB,ADCY5,ADCY9,AKT1,ARID1A,BRD7,CDK7,CRABP1,CREBBP,CSK,CSNK2A2,CYP26A1,DHRS3,DUSP1,EP300,ERCC3,GTF2H1,GTF2H3,GTF2H5,JUN,MAP2K1,MAPK1,MAPK14,MAPK9,MAPKAPK2,MED1,MNAT1,NCOA1,NCOR1,NRIP1,NSD1,PARP1,PBRM1,PDPK1,PHF10,PIK3CA,PIK3R1,PNRC1,PRKAG2,PRKAR1A,PRKAR1B,PRKAR2A,PRKCD,PRKCI,PRKD3,PSMC5,RAC1,RBP5,RDH10,RPL7A,RXRA,SMAD1,SMAD2,SMAD3,SMAD5,SMARCB1,SMARCC1,SMARCD1,SMARCD2,SMARCE1,SNW1,SRC,VEGFA
Macropinocytosis Signaling	0.000296	ABI1,ANKFY1,ARF6,CDC42,HRAS,ITGB1,ITGB8,KRAS,MRAS,PIK3C2A,PIK3CA,PIK3R1,PIK3R4,PLCG1,PLCG2,PRKCD,PRKCI,PRKD3,RAB34,RAB5A,RAC1,RALA,RALB,RAP1A,RAP1B,RAP2B,RASD1,RHOA,RRAS2,SRC
Amyloid Processing	0.000311	AKT1,APH1A,APP,BACE1,BACE2,CAPN10,CAPN11,CAPN5,CSNK1A1,CSNK1D,CSNK2A2,GSK3B,MAPK1,MAPK14,MARK1,NCSTN,PRKAG2,PRKAR1A,PRKAR1B,PRKAR2A,PSEN1,PSEN2
Renin-Angiotensin Signaling	0.000316	ADCY5,ADCY9,ATF2,GRB2,HRAS,ITPR2,JUN,KRAS,MAP2K1,MAPK1,MAPK14,MAPK9,MRAS,PAK2,PIK3C2A,PIK3CA,PIK3R1,PIK3R4,PLCG1,PLCG2,PRKAG2,PRKAR1A,PRKAR1B,PRKAR2A,PRKCD,PRKCI,PRKD3,RAC1,RAF1,RALA,RALB,RAP1A,RAP1B,RAP2B,RASD1,RRAS2,SHC1,SHF,SOS1,SOS2,STAT1,STAT3
1D-myo-inositol Hexakisphosphate Biosynthesis II (Mammalian)	0.000317	INPP5A,INPP5J,INPP5K,IPMK,IPPK,ITPK1,ITPKA,ITPKB,OCRL,SEC16A,SYNJ2
Caveolar-mediated Endocytosis Signaling	0.000326	ABL1,ACTA2,ACTB,ALB,ARCN1,CAV1,CAVIN1,COPA,COPB1,COPB2,COPE,COPG1,COPG2,DYRK3,EGFR,FLNB,FLOT2,FYN,ITGA11,ITGA2,ITGA6,ITGAV,ITGB1,ITGB8,MAP3K2,PTPN1,RAB5A,RAB5B,SRC
Production of Nitric Oxide and Reactive Oxygen Species in Macrophages	0.000328	AKT1,ALB,APOA1,APOA4,APOD,ARG2,CDC42,CHUK,CLU,CREBBP,CYBA,FNBP1,IFNGR1,IKBKB,IRF8,JAK1,JUN,MAP2K1,MAP3K2,MAP3K3,MAP3K7,MAP3K8,MAPK1,MAPK14,MAPK9,NGFR,NOS2,PCYOX1,PIK3C2A,PIK3CA,PIK3R1,PIK3R4,PLCG1,PLCG2,PPP1CA,PPP1CB,PPP1CC,PPP1R12A,PPP2CA,PPP2CB,PPP2R2A,PPP2R2B,PPP2R5A,PPP2R5C,PPP2R5D,PPP2R5E,PRKCD,PRKCI,PRKD3,PTPA,RAC1,RAC3,RAP1A,RAP1B,RHOA,RHOB,RHOT1,RHOT2,RND3,STAT1,TYK2
CREB Signaling in Neurons	0.000334	ADCY5,ADCY9,AKT1,ATF2,ATF4,CACNA1H,CACNA2D1,CACNA2D2,CACNB2,CALM1 (includes others),CREBBP,EP300,GNA11,GNA12,GNA13,GNAI1,GNAS,GNB1,GNB4,GNB5,GNG12,GRB2,GRIK4,GTF2B,HRAS,ITPR2,KRAS,MAP2K1,MAPK1,MRAS,PDIA3,PIK3C2A,PIK3CA,PIK3R1,PIK3R4,PLCD1,PLCD4,PLCG1,PLCG2,PLCL1,POLR2B,POLR2D,POLR2E,POLR2F,POLR2I,POLR2L,PRKAG2,PRKAR1A,PRKAR1B,PRKAR2A,PRKCD,PRKCI,PRKD3,RAF1,RALA,RALB,RAP1A,RAP1B,RAP2B,RASD1,RPS6KA…
Apelin Endothelial Signaling Pathway	0.000355	ADCY5,ADCY9,AKT1,ARNT,CALM1 (includes others),GNA11,GNA13,GNAI1,GNAS,HDAC4,HIF1A,HRAS,JUN,KRAS,MAP2K1,MAPK1,MAPK9,MEF2A,MRAS,MTOR,PIK3C2A,PIK3CA,PIK3R1,PIK3R4,PRKAB1,PRKAB2,PRKAG2,PRKCD,PRKCI,PRKD3,RAF1,RALA,RALB,RAP1A,RAP1B,RAP2B,RASD1,RPS6KB2,RRAS2,SMAD3,SP1
VEGF Family Ligand-Receptor Interactions	0.000402	AKT1,FLT4,GRB2,HRAS,KRAS,MAP2K1,MAPK1,MRAS,NRP2,PGF,PIK3C2A,PIK3CA,PIK3R1,PIK3R4,PLA2G4A,PLCG1,PLCG2,PRKCD,PRKCI,PRKD3,RAF1,RALA,RALB,RAP1A,RAP1B,RAP2B,RASD1,RRAS2,SHC1,SOS1,SOS2,VEGFA
Ketogenesis	0.000404	ACAA2,ACAT1,ACAT2,BDH1,BDH2,HADHA,HADHB,HMGCS1
fMLP Signaling in Neutrophils	0.000436	ACTR2,ACTR3,ARPC1B,ARPC2,ARPC3,ARPC4,ARPC5,ARPC5L,CALM1 (includes others),CDC42,CHP1,GNAI1,GNAS,GNB1,GNB4,GNB5,GNG12,HRAS,ITPR2,KRAS,MAP2K1,MAPK1,MRAS,NFAT5,NFATC3,PIK3C2A,PIK3CA,PIK3R1,PIK3R4,PRKCD,PRKCI,PRKD3,RAC1,RAF1,RALA,RALB,RAP1A,RAP1B,RAP2B,RASD1,RRAS2
UVC-Induced MAPK Signaling	0.000437	EGFR,HRAS,JUN,KRAS,MAP2K1,MAPK1,MAPK14,MAPK9,MRAS,PRKCD,PRKCI,PRKD3,RAF1,RALA,RALB,RAP1A,RAP1B,RAP2B,RASD1,RRAS2,SMPD4,SRC
P2Y Purigenic Receptor Signaling Pathway	0.000452	ADCY5,ADCY9,AKT1,ATF2,ATF4,CREBBP,GNAI1,GNB1,GNB4,GNB5,GNG12,HRAS,JUN,KRAS,MAP2K1,MAPK1,MRAS,MYC,P2RY6,PDIA3,PIK3C2A,PIK3CA,PIK3R1,PIK3R4,PLCD1,PLCD4,PLCG1,PLCG2,PLCL1,PRKAG2,PRKAR1A,PRKAR1B,PRKAR2A,PRKCD,PRKCI,PRKD3,RAF1,RALA,RALB,RAP1A,RAP1B,RAP2B,RASD1,RRAS2
IL-4 Signaling	0.000514	AKT1,GRB2,HLA-DMA,HRAS,INPP5J,INPP5K,JAK1,KRAS,MRAS,MTOR,NFAT5,NFATC3,NR3C1,OCRL,PIK3C2A,PIK3CA,PIK3R1,PIK3R4,RALA,RALB,RAP1A,RAP1B,RAP2B,RASD1,RPS6KB2,RRAS2,SHC1,SOCS1,SOS1,SOS2,SYNJ2,TYK2
BMP signaling pathway	0.000514	ATF2,BMP6,BMPR1B,BMPR2,CREBBP,GRB2,HRAS,JUN,KRAS,MAP2K1,MAP3K7,MAPK1,MAPK14,MAPK9,MRAS,PRKAG2,PRKAR1A,PRKAR1B,PRKAR2A,RAF1,RALA,RALB,RAP1A,RAP1B,RAP2B,RASD1,RRAS2,SMAD1,SMAD5,SMURF1,SOS1,TAB1
Cancer Drug Resistance By Drug Efflux	0.000515	ABCC1,AKT1,FOXO1,FOXO4,HRAS,KRAS,MAP2K1,MAPK1,MDM2,mir-130,MRAS,PDK1,PIK3CA,PIK3R1,PTGS2,RAF1,RALA,RALB,RAP1A,RAP1B,RAP2B,RASD1,RRAS2,YBX1
Pyridoxal 5'-phosphate Salvage Pathway	0.000574	ACVR2A,ADPGK,CDK1,CDK18,CDK6,CDK7,CSNK1A1,CSNK1D,DYRK1A,FAM20B,GRK5,GRK6,HIPK1,MAP2K1,MAP2K3,MAP3K8,MAPK1,MAPK9,NEK2,PAK2,PDXK,PLK1,PNPO,PRKCD,PRPF4B,SGK1
α-Adrenergic Signaling	0.000579	ADCY5,ADCY9,CALM1 (includes others),GNAI1,GNAS,GNB1,GNB4,GNB5,GNG12,HRAS,ITPR2,KRAS,MAP2K1,MAPK1,MRAS,PHKG1,PLCG1,PLCG2,PRKAG2,PRKAR1A,PRKAR1B,PRKAR2A,PRKCD,PRKCI,PRKD3,PYGB,RAF1,RALA,RALB,RAP1A,RAP1B,RAP2B,RASD1,RRAS2,SLC8A3
Regulation of IL-2 Expression in Activated and Anergic T Lymphocytes	0.000581	CALM1 (includes others),CHP1,CHUK,FYN,GRB2,HRAS,IKBKB,JUN,KRAS,MAP2K1,MAPK1,MAPK9,MRAS,NFAT5,NFATC3,PLCG1,PLCG2,RAC1,RAF1,RALA,RALB,RAP1A,RAP1B,RAP2B,RASD1,RRAS2,SMAD2,SMAD3,SOS1,SOS2,TGFBR1,TGFBR2,TOB1
Endocannabinoid Cancer Inhibition Pathway	0.000582	ADCY5,ADCY9,AKT1,ATF2,ATF4,CASP3,CASP8,CASP9,CDKN1B,CREBBP,CTNNB1,EIF2A,GNA13,GNAI1,GSK3B,HIF1A,HNF1A,MAP2K1,MAP2K3,MAP2K5,MAPK1,MAPK14,MLST8,MTOR,MYC,NOS2,PGF,PIK3C2A,PIK3CA,PIK3R1,PIK3R4,PRKAB1,PRKAB2,PRKAG2,PRKAR1A,PRKAR1B,PRKAR2A,RAF1,RHOA,ROCK1,RPTOR,SMPD4,SPTLC1,SPTLC2,SRC,TCF3,VEGFA,VIM
IL-6 Signaling	0.000618	AKT1,CHUK,CSNK2A2,GRB2,HRAS,HSPB1,IKBKB,IL6ST,JUN,KRAS,MAP2K1,MAP2K3,MAP3K7,MAP4K4,MAPK1,MAPK14,MAPK9,MAPKAPK2,MCL1,MRAS,NGFR,PIK3C2A,PIK3CA,PIK3R1,PIK3R4,PTPN11,RAF1,RALA,RALB,RAP1A,RAP1B,RAP2B,RASD1,RRAS2,SHC1,SOCS1,SOS1,SOS2,SRF,STAT3,TAB1,TRAF2,VEGFA
Agrin Interactions at Neuromuscular Junction	0.00064	ACTA2,ACTB,CDC42,CTTN,DAG1,EGFR,GABPA,HRAS,ITGA2,ITGA6,ITGB1,JUN,KRAS,LAMA2,LAMC1,MAPK1,MAPK9,MRAS,PAK2,PXN,RAC1,RAC3,RALA,RALB,RAP1A,RAP1B,RAP2B,RASD1,RRAS2,SRC
B Cell Receptor Signaling	0.000663	ABL1,AKT1,ATF2,ATF4,BCL2L1,CALM1 (includes others),CDC42,CFL2,CHUK,CREBBP,CSK,FOXO1,GAB1,GAB2,GRB2,GSK3B,HRAS,IKBKB,INPP5J,INPP5K,JUN,KRAS,MAP2K1,MAP2K3,MAP3K2,MAP3K3,MAP3K7,MAP3K8,MAPK1,MAPK14,MAPK9,MRAS,MTOR,NFAT5,NFATC3,OCRL,PDPK1,PIK3AP1,PIK3C2A,PIK3CA,PIK3R1,PIK3R4,PLCG2,PTPN11,RAC1,RAF1,RALA,RALB,RAP1A,RAP1B,RAP2B,RASD1,RPS6KB2,RRAS2,SHC1,SOS1,SOS2,SYNJ2,TCF3
Colanic Acid Building Blocks Biosynthesis	0.000682	GALE,GMDS,GPI,MPI,PMM1,PMM2,TSTA3,UGDH,UGP2
Acute Phase Response Signaling	0.000843	AKT1,ALB,APOA1,APOH,C1R,C2,CHUK,CP,CRABP1,FN1,GRB2,HMOX1,HMOX2,HNF1A,HNRNPK,HRAS,IKBKB,IL6ST,JUN,KRAS,MAP2K1,MAP2K3,MAP3K7,MAPK1,MAPK14,MAPK9,MRAS,MTOR,NGFR,NOLC1,NR3C1,PDPK1,PIK3CA,PIK3R1,PTPN11,RAF1,RALA,RALB,RAP1A,RAP1B,RAP2B,RASD1,RBP5,RRAS2,SERPINF1,SERPINF2,SERPING1,SHC1,SOCS1,SOCS2,SOS1,SOS2,STAT3,TAB1,TCF3,TF,TRAF2
Melanoma Signaling	0.000895	AKT1,E2F1,HRAS,KRAS,MAP2K1,MAPK1,MDM2,MRAS,PIK3C2A,PIK3CA,PIK3R1,PIK3R4,RAF1,RALA,RALB,RAP1A,RAP1B,RAP2B,RASD1,RB1,RRAS2
Myc Mediated Apoptosis Signaling	0.000895	ADRB1,BCL2L1,CASP3,CASP8,CASP9,CFLAR,CHUK,CREBBP,FADD,FASLG,IKBKB,MAX,MCL1,MDM2,MYC,NGFR,PRKAG2,PRKAR1A,PRKAR1B,PRKAR2A,TRAF2
RAN Signaling	0.000916	IPO5,KPNA1,KPNA2,KPNA3,KPNA4,KPNA6,RAN,RANBP1,RANGAP1,RCC1
BER pathway	0.000982	FEN1,LIG1,LIG3,PARP1,PCNA,POLB,POLE,POLG
STAT3 Pathway	0.000999	BMP6,BMPR1B,BMPR2,CDC25A,CISH,EGFR,FGFR1,FLT4,HRAS,IGF1R,IGF2R,IL13RA2,IL17RD,IL6ST,KRAS,MAP2K1,MAP3K20,MAP3K21,MAPK1,MAPK14,MAPK9,MRAS,MYC,NDUFA13,NGFR,NTRK2,PTPN2,RAC1,RAF1,RALA,RALB,RAP1A,RAP1B,RAP2B,RASD1,RRAS2,SOCS1,SOCS2,SRC,STAT3,TGFBR1,TGFBR2,TGFBR3,TYK2,VEGFA
Estrogen-Dependent Breast Cancer Signaling	0.00102	AKT1,ATF2,ATF4,CREBBP,EGFR,ESR1,HRAS,HSD17B12,HSD17B4,HSD17B7,IGF1R,JUN,KRAS,MAPK1,MRAS,PIK3C2A,PIK3CA,PIK3R1,PIK3R4,RALA,RALB,RAP1A,RAP1B,RAP2B,RASD1,RRAS2,SP1,SRC
Glioma Invasiveness Signaling	0.00102	CDC42,FNBP1,HRAS,ITGAV,KRAS,MAPK1,MMP9,MRAS,PIK3C2A,PIK3CA,PIK3R1,PIK3R4,RAC1,RAC3,RALA,RALB,RAP1A,RAP1B,RAP2B,RASD1,RHOA,RHOB,RHOT1,RHOT2,RND3,RRAS2,TIMP2,TIMP3
Fc Epsilon RI Signaling	0.00107	AKT1,FYN,GAB1,GRB2,HRAS,INPP5J,INPP5K,KRAS,MAP2K1,MAP2K3,MAPK1,MAPK14,MAPK9,MRAS,OCRL,PDPK1,PIK3C2A,PIK3CA,PIK3R1,PIK3R4,PLA2G4A,PLCG1,PLCG2,PRKCD,PRKCI,PRKD3,PTPN11,RAC1,RAC3,RAF1,RALA,RALB,RAP1A,RAP1B,RAP2B,RASD1,RRAS2,SOS1,SOS2,SYNJ2
Superpathway of D-myo-inositol (1,4,5)-trisphosphate Metabolism	0.0012	IMPA2,IMPAD1,INPP5A,INPP5J,INPP5K,IPMK,ITPKA,ITPKB,MINPP1,OCRL,SEC16A,SYNJ2
Estrogen-mediated S-phase Entry	0.00126	CCNA1,CDC25A,CDK1,CDKN1B,E2F1,E2F3,E2F4,E2F6,ESR1,MYC,RB1,SKP2,TFDP1
Cardiac Hypertrophy Signaling (Enhanced)	0.00136	ACVR1,ACVR2A,ADCY5,ADCY9,ADRB1,AKAP13,AKT1,ATF2,ATF6,ATP2A2,BMPR2,CALM1 (includes others),CHP1,CHUK,CTNNB1,DVL3,EIF2B1,EIF2B2,EIF2B3,EIF2B4,EIF2B5,EIF4E,EIF4EBP1,EP300,FASLG,FGFR1,FGFRL1,FICD,FZD2,FZD4,FZD6,FZD9,GATA4,GDE1,GNA11,GNA12,GNA13,GNAI1,GNAS,GNB1,GSK3B,HDAC1,HDAC2,HDAC3,HDAC4,HRAS,HSPB1,IGF1R,IKBKB,IL13RA2,IL17RD,IL6ST,ITGA2,ITGB1,ITPR2,JUN,KRAS,MAP2K1,MAP2K3,MAP2K5,MAP3K2,MAP3K20,MAP3K…
Isoleucine Degradation I	0.00138	ACAA2,ACADSB,ACAT1,ACAT2,BCAT1,DLD,ECHS1,HADHA,HADHB
Ketolysis	0.00138	ACAA2,ACAT1,ACAT2,BDH1,BDH2,HADHA,HADHB
Gap Junction Signaling	0.00142	ACTA2,ACTB,ADCY5,ADCY9,ADRB1,AKT1,CAV1,CSNK1A1,CSNK1D,CSNK1G1,CSNK1G2,CTH,CTNNB1,EGFR,GJA1,GNAI1,GNAS,GRB2,HRAS,ITPR2,KRAS,MAP2K1,MAP2K5,MAP3K2,MAPK1,MRAS,NPR2,PDIA3,PIK3C2A,PIK3CA,PIK3R1,PIK3R4,PLCD1,PLCD4,PLCG1,PLCG2,PLCL1,PRKAG2,PRKAR1A,PRKAR1B,PRKAR2A,PRKCD,PRKCI,PRKD3,RAF1,RALA,RALB,RAP1A,RAP1B,RAP2B,RASD1,RRAS2,SGSM3,SOS1,SOS2,SP1,SRC,TJP1,TUBB2A,TUBB6,TUBG1
PAK Signaling	0.00152	CASP3,CDC42,CFL2,GRB2,HRAS,ITGA2,ITGB1,KRAS,MAP2K1,MAPK1,MAPK9,MRAS,MYL9,NCK2,PAK1IP1,PAK2,PIK3C2A,PIK3CA,PIK3R1,PIK3R4,PXN,RAC1,RAF1,RALA,RALB,RAP1A,RAP1B,RAP2B,RASD1,RRAS2,SHC1,SOS1,SOS2,WASL
Antiproliferative Role of TOB in T Cell Signaling	0.00166	CCNA1,CDC34,CDKN1B,CUL1,DPP7,MAPK1,PABPC4,RB1,RPS6KA1,SKP1,SKP2,SMAD2,SMAD3,TGFBR1,TGFBR2,TOB1,TWSG1
D-myo-inositol (1,3,4)-trisphosphate Biosynthesis	0.00166	INPP5A,INPP5J,INPP5K,IPMK,ITPKA,ITPKB,MINPP1,OCRL,SEC16A,SYNJ2
Superpathway of Geranylgeranyldiphosphate Biosynthesis I (via Mevalonate)	0.00166	ACAA2,ACAT1,ACAT2,COX10,FDPS,HADHA,HADHB,HMGCS1,MVD,MVK
FAT10 Cancer Signaling Pathway	0.00196	ACVR1,ACVR2A,AKT1,BMPR2,CHUK,CTNNB1,EEF1A1,GSK3B,IKBKB,MAD2L1,MAD2L2,NGFR,PCNA,SMAD2,SMAD3,STAT3,TGFBR1,TGFBR2,TGFBR3
PFKFB4 Signaling Pathway	0.00196	AMPD1,ATF2,ATF4,CREBBP,GNAS,GPI,HK1,HK2,MAP2K1,MAP2K3,MAP2K5,MAPK1,NCOA3,PFKFB4,PRKAG2,PRKAR1A,PRKAR1B,PRKAR2A,TKT
HIF1α Signaling	0.00198	AKT1,ARNT,COPS5,CREBBP,CUL2,ELOC,EP300,HIF1A,HRAS,HSP90AA1,JUN,KRAS,MAPK1,MAPK14,MAPK9,MDM2,MMP15,MMP28,MMP9,MRAS,NCOA1,NOS2,P4HTM,PGF,PIK3C2A,PIK3CA,PIK3R1,PIK3R4,RALA,RALB,RAP1A,RAP1B,RAP2B,RASD1,RBX1,RRAS2,SLC2A8,VEGFA
TR/RXR Activation	0.00201	ACACA,ADRB1,AKT1,COL6A3,ENO1,EP300,FASN,HDAC3,HIF1A,MDM2,ME1,MED1,MTOR,NCOA1,NCOA2,NCOA3,NCOA4,NCOR1,PFKP,PIK3C2A,PIK3CA,PIK3R1,PIK3R4,RCAN2,RXRA,SCARB1,SREBF2,STRBP,SYT2,TBL1XR1
UDP-N-acetyl-D-galactosamine Biosynthesis II	0.00207	GALE,GNPDA1,GNPDA2,GNPNAT1,GPI,HK1,HK2,PGM3
Ceramide Signaling	0.00219	AKT1,HRAS,JUN,KRAS,KSR1,MAP2K1,MRAS,NGFR,PIK3C2A,PIK3CA,PIK3R1,PIK3R4,PPP2CA,PPP2CB,PPP2R2A,PPP2R2B,PPP2R5A,PPP2R5C,PPP2R5D,PPP2R5E,PTPA,RAF1,RALA,RALB,RAP1A,RAP1B,RAP2B,RASD1,RRAS2,S1PR1,SMPD4
Zymosterol Biosynthesis	0.00228	CYP51A1,HSD17B7,LBR,MSMO1,NSDHL
CXCR4 Signaling	0.00238	ADCY5,ADCY9,AKT1,CDC42,CRK,CXCL12,ELMO2,FNBP1,GNA11,GNA12,GNA13,GNAI1,GNAS,GNB1,GNB4,GNB5,GNG12,HRAS,ITPR2,JUN,KRAS,MAP2K1,MAPK1,MAPK9,MRAS,MYL9,PAK2,PIK3C2A,PIK3CA,PIK3R1,PIK3R4,PRKCD,PRKCI,PRKD3,PXN,RAC1,RAC3,RAF1,RALA,RALB,RAP1A,RAP1B,RAP2B,RASD1,RHOA,RHOB,RHOT1,RHOT2,RND3,ROCK1,RRAS2,SRC
NF-κB Signaling	0.00252	AKT1,AZI2,BMPR1B,BMPR2,BTRC,CASP8,CHUK,CREBBP,CSNK2A2,EGFR,EP300,FADD,FGFR1,FLT4,GSK3B,HDAC1,HDAC2,HRAS,IGF1R,IGF2R,IKBKB,KRAS,MAP3K3,MAP3K7,MAP3K8,MAP4K4,MRAS,NGFR,NTRK2,PELI1,PIK3C2A,PIK3CA,PIK3R1,PIK3R4,PLCG2,RAF1,RALA,RALB,RAP1A,RAP1B,RAP2B,RASD1,RRAS2,TAB1,TAB2,TAB3,TBK1,TDP2,TGFBR1,TGFBR2,TGFBR3,TIRAP,TNFSF13B,TRAF2,UBE2V1
Inhibition of Angiogenesis by TSP1	0.00266	AKT1,CASP3,FYN,HSPG2,JUN,MAPK1,MAPK14,MAPK9,MMP9,SDC1,SDC2,TGFBR1,TGFBR2,THBS1,VEGFA
Osteoarthritis Pathway	0.00278	ANKH,ANXA2,ANXA5,ATF2,ATF4,BMPR2,CASP3,CASP8,CASP9,CHUK,CREBBP,CTNNA1,CTNNB1,DCN,EPAS1,FADD,FGFR1,FN1,FZD2,FZD4,FZD6,FZD9,HDAC3,HDAC4,HIF1A,HMGB1,HNF1A,HTRA1,IHH,ITGA2,ITGB1,MATN3,MMP9,MTF1,MTOR,MYBBP1A,NAMPT,NOS2,OCRL,PGF,PPARD,PRKAB1,PRKAB2,PRKAG2,PTGS2,PTHLH,RAC1,RBPJ,SDC4,SIK3,SIRT1,SMAD1,SMAD2,SMAD3,SMAD5,SMO,SP1,TCF3,TGFBR1,TGFBR2,TIMP3,VEGFA,WNT16
Xenobiotic Metabolism Signaling	0.00288	AIP,ALDH18A1,ALDH3A2,ALDH4A1,ALDH7A1,ALDH9A1,ARNT,CAMK1,CHST1,CHST11,CHST12,CHST15,CHST3,CREBBP,CUL3,DNAJC7,EIF2AK3,EP300,ESD,GCLC,GSTZ1,HDAC4,HMOX1,HRAS,HS3ST5,HS6ST2,HSP90AA1,HSP90AB1,HSP90B1,KRAS,MAP2K1,MAP2K3,MAP2K5,MAP3K2,MAP3K3,MAP3K7,MAP3K8,MAPK1,MAPK14,MAPK9,MED1,MGST1,MGST3,MRAS,NCOA1,NDST1,NFE2L2,NOS2,NQO1,NRIP1,PIK3C2A,PIK3CA,PIK3R1,PIK3R4,PPP2CA,PPP2CB,PPP2R2A,PPP2R2B,PPP2R5A,PPP2R5C,…
Opioid Signaling Pathway	0.0029	ADCY5,ADCY9,AKT1,AP1B1,AP2A2,AP2B1,AP2M1,ATF2,ATF4,CACNA1H,CACNA2D1,CACNA2D2,CACNB2,CALM1 (includes others),CAMK1,CDC42,CDKN1B,CLTA,CLTB,CLTC,CLTCL1,CREBBP,CTNNB1,EP300,FYN,GNAI1,GNAS,GNB1,GRK2,GRK5,GRK6,GSK3B,HRAS,ITPR2,KCNJ5,KRAS,MAP2K1,MAP2K3,MAP2K5,MAPK1,MRAS,MYC,PDE1A,PDK1,PRKAG2,PRKAR1A,PRKAR1B,PRKAR2A,PRKCD,PRKCI,PRKD3,RAC1,RAC3,RAF1,RALA,RALB,RAP1A,RAP1B,RAP2B,RASD1,RGS11,RGS3,RPS6KA1,RPS…
Phosphatidylglycerol Biosynthesis II (Non-plastidic)	0.00297	ABHD5,AGPAT2,AGPAT5,CDS2,CRLS1,GPAT3,GPAT4,LCLAT1,PGS1,PNPLA3,PTPMT1
PI3K Signaling in B Lymphocytes	0.003	ABL1,AKT1,ATF1,ATF2,ATF4,ATF6,CALM1 (includes others),CBL,CD81,CHP1,CHUK,FYN,HRAS,IKBKB,ITPR2,JUN,KRAS,MAP2K1,MAPK1,MRAS,NFAT5,NFATC3,PDIA3,PDPK1,PIK3AP1,PIK3CA,PIK3R1,PLCD1,PLCD4,PLCG1,PLCG2,PLCL1,PLEKHA1,PLEKHA3,PRKCI,RAC1,RAF1,RALA,RALB,RAP1A,RAP1B,RAP2B,RASD1,RRAS2
IL-8 Signaling	0.00306	AKT1,BCL2L1,CDC42,CHUK,EGFR,EIF4EBP1,FLT4,FNBP1,GNA12,GNA13,GNAI1,GNAS,GNB1,GNB4,GNB5,GNG12,HMOX1,HRAS,IKBKB,ITGAV,JUN,KRAS,LASP1,MAP2K1,MAP4K4,MAPK1,MAPK9,MMP9,MRAS,MTOR,MYL9,PAK2,PGF,PIK3C2A,PIK3CA,PIK3R1,PIK3R4,PLD1,PRKCD,PRKCI,PRKD3,PTGS2,RAC1,RAC3,RAF1,RALA,RALB,RAP1A,RAP1B,RAP2B,RASD1,RHOA,RHOB,RHOT1,RHOT2,RND3,ROCK1,RRAS2,SRC,VEGFA
Purine Nucleotides De Novo Biosynthesis II	0.00309	ADSL,ATIC,GART,GMPS,IMPDH2,PAICS,PPAT
Thyroid Cancer Signaling	0.00315	AKT1,CTNNB1,FOXO1,GSK3B,HNF1A,HRAS,JUN,KRAS,MAP2K1,MAPK1,MRAS,MTOR,MYC,NTRK2,PDK1,PIK3C2A,PIK3CA,PIK3R1,PIK3R4,RALA,RALB,RAP1A,RAP1B,RAP2B,RASD1,RRAS2,SHC1,TCF3
BEX2 Signaling Pathway	0.00315	AKT1,CDH2,CTNNB1,GSK3B,HIF1A,HNF1A,JUN,LDB1,MAPK9,MTOR,NGFR,PGF,PPP2CA,PPP2CB,PPP2R2A,PPP2R2B,PPP2R5A,PPP2R5C,PPP2R5D,PPP2R5E,PTPA,SMARCB1,STAT3,SWAP70,TCF3,TSC1,TSC2,VEGFA
Mechanisms of Viral Exit from Host Cells	0.00317	ACTA2,ACTB,CHMP2A,CHMP2B,CHMP4B,CHMP6,LMNB1,LMNB2,PRKCD,PRKCI,PRKD3,SH3GL1,SH3GL3,SH3GLB1,SNF8,TSG101,VPS37C
Xenobiotic Metabolism General Signaling Pathway	0.00359	AKT1,ARNT,CREBBP,CUL3,EIF2AK3,EP300,GCLC,GSTZ1,HMOX1,HRAS,KRAS,MAP2K1,MAP2K3,MAP2K5,MAP3K2,MAP3K3,MAP3K7,MAP3K8,MAPK1,MAPK14,MAPK9,MGST1,MGST3,MRAS,NFE2L2,NQO1,NR1H3,PIK3C2A,PIK3CA,PIK3R1,PIK3R4,PRKCD,PRKCI,PRKD3,RAF1,RALA,RALB,RAP1A,RAP1B,RAP2B,RASD1,RBX1,RRAS2,RXRA,UGT8
Nucleotide Excision Repair Pathway	0.00374	CDK7,ERCC3,GTF2H1,GTF2H3,GTF2H5,MNAT1,POLR2B,POLR2D,POLR2E,POLR2F,POLR2I,POLR2L,RPA1,RPA2,XPC
IL-17 Signaling	0.00387	AKT1,ATF2,GSK3B,HRAS,JAK1,JUN,KRAS,MAP2K1,MAP2K3,MAP3K7,MAPK1,MAPK14,MAPK9,MAPKAPK2,MRAS,NOS2,PIK3C2A,PIK3CA,PIK3R1,PIK3R4,PTGS2,RALA,RALB,RAP1A,RAP1B,RAP2B,RASD1,RRAS2
Mevalonate Pathway I	0.00392	ACAA2,ACAT1,ACAT2,HADHA,HADHB,HMGCS1,MVD,MVK
Fatty Acid β-oxidation I	0.00402	ACAA1,ACAA2,ACSL1,ACSL3,ACSL4,ECHS1,ECI1,ECI2,HADH,HADHA,HADHB,HSD17B4,SCP2,SLC27A4
HOTAIR Regulatory Pathway	0.00448	AGO1,AGO2,AGO3,AGO4,AKT1,AR,ATG3,ATXN1,COL1A2,CREBBP,CTNNB1,EED,ELAVL1,EP300,ESR1,EZH2,HDAC1,HDAC2,HNF1A,KDM1A,LAMTOR5,let-7,MDM2,mir-130,MMP15,MMP28,MMP9,MRTFA,MYC,PIK3C2A,PIK3CA,PIK3R1,PIK3R4,RBBP7,RCOR1,REST,ROCK1,SRF,STAT3,STK38,SUZ12,TCF3,VIM,WIF1,WNT16,WNT4,WNT5B,WNT6,YY1
GNRH Signaling	0.0053	ADCY5,ADCY9,ATF2,ATF4,CACNA1H,CACNA2D1,CACNA2D2,CACNB2,CALM1 (includes others),CDC42,CREBBP,EGFR,GNA11,GNAI1,GNAS,GNB1,GRB2,HRAS,ITPR2,JUN,KRAS,MAP2K1,MAP2K3,MAP3K2,MAP3K3,MAP3K7,MAP3K8,MAPK1,MAPK14,MAPK9,MRAS,PAK2,PRKAG2,PRKAR1A,PRKAR1B,PRKAR2A,PRKCD,PRKCI,PRKD3,PXN,RAC1,RAF1,RALA,RALB,RAP1A,RAP1B,RAP2B,RASD1,RRAS2,SOS1,SOS2,SRC
Role of NFAT in Regulation of the Immune Response	0.00539	AKAP5,AKT1,ATF2,CALM1 (includes others),CHP1,CHUK,CSNK1A1,CSNK1D,CSNK1G1,CSNK1G2,FYN,GATA4,GNA11,GNA12,GNA13,GNAI1,GNAS,GNB1,GNB4,GNB5,GNG12,GRB2,GSK3B,HLA-DMA,HRAS,IKBKB,ITPR2,JUN,KRAS,MAP2K1,MAPK1,MEF2A,MRAS,NFAT5,NFATC3,PIK3C2A,PIK3CA,PIK3R1,PIK3R4,PLCG1,PLCG2,RAF1,RALA,RALB,RAP1A,RAP1B,RAP2B,RASD1,RCAN1,RCAN2,RCAN3,RRAS2,SOS1,SOS2
NF-κB Activation by Viruses	0.00572	AKT1,CHUK,HRAS,IKBKB,ITGA2,ITGA6,ITGAV,ITGB1,KRAS,MAPK1,MRAS,PIK3C2A,PIK3CA,PIK3R1,PIK3R4,PRKCD,PRKCI,PRKD3,RAF1,RALA,RALB,RAP1A,RAP1B,RAP2B,RASD1,RRAS2,TBP,TRAF2
Salvage Pathways of Pyrimidine Ribonucleotides	0.00593	ACVR2A,ADPGK,AK4,CDA,CDK1,CDK18,CDK6,CDK7,CSNK1A1,CSNK1D,DYRK1A,FAM20B,GRK5,GRK6,HIPK1,MAP2K1,MAP2K3,MAP3K8,MAPK1,MAPK9,NEK2,NME3,PAK2,PLK1,PRKCD,PRPF4B,PYCR3,SGK1,UCK1,UCK2,UPP2,UPRT
Assembly of RNA Polymerase I Complex	0.00604	POLR1A,POLR1B,POLR1C,POLR1D,POLR2F,TAF1A,TBP
Notch Signaling	0.00696	ADAM17,APH1A,DTX4,FURIN,HEY1,MAML1,MAML2,MAML3,NCSTN,NOTCH2,NUMB,PSEN1,PSEN2,RBPJ,RFNG
Valine Degradation I	0.00712	ABAT,ACADSB,BCAT1,DLD,ECHS1,HADHA,HADHB,HIBADH,HIBCH
Endothelin-1 Signaling	0.00775	ADCY5,ADCY9,CASP3,CASP8,CASP9,ECE1,GAB1,GNA11,GNA12,GNA13,GNAI1,GNAS,GRB2,HMOX1,HRAS,ITPR2,JUN,KRAS,MAPK1,MAPK14,MAPK9,MRAS,MYC,NOS2,PDIA3,PIK3C2A,PIK3CA,PIK3R1,PIK3R4,PLA2G4A,PLCD1,PLCD4,PLCG1,PLCG2,PLCL1,PLD1,PNPLA3,PNPLA8,PRKCD,PRKCI,PRKD3,PTGS1,PTGS2,RAF1,RALA,RALB,RAP1A,RAP1B,RAP2B,RASD1,RRAS2,SHC1,SHF,SOS1,SRC
Antiproliferative Role of Somatostatin Receptor 2	0.00889	CDKN1B,CTH,GNB1,GNB4,GNB5,GNG12,HRAS,KRAS,MAP2K1,MAPK1,MRAS,NPR2,PIK3C2A,PIK3CA,PIK3R1,PIK3R4,PTPN11,RALA,RALB,RAP1A,RAP1B,RAP2B,RASD1,RRAS2,SRC,SST
2-ketoglutarate Dehydrogenase Complex	0.0089	DHTKD1,DLD,DLST,OGDH
Tetrahydrofolate Salvage from 5,10-methenyltetrahydrofolate	0.0089	GART,MTHFD1,MTHFD1L,MTHFD2
Lysine Degradation II	0.0089	AADAT,AASDH,AASDHPPT,ALDH7A1
Lysine Degradation V	0.0089	AADAT,AASDH,AASDHPPT,ALDH7A1
Dolichyl-diphosphooligosaccharide Biosynthesis	0.00932	ALG3,ALG5,ALG8,DPAGT1,DPM1,DPM2
D-myo-inositol (1,4,5)-Trisphosphate Biosynthesis	0.00989	PI4KA,PI4KB,PIP4K2A,PIP4K2B,PIP5K1A,PIP5K1B,PIP5K1C,PLCD1,PLCD4,PLCG1,PLCG2
L-carnitine Biosynthesis	0.00999	ALDH9A1,BBOX1,TMLHE
Glutathione Biosynthesis	0.00999	GCLC,GCLM,GSS
Inosine-5'-phosphate Biosynthesis II	0.00999	ADSL,ATIC,PAICS
1D-myo-inositol Hexakisphosphate Biosynthesis V (from Ins(1,3,4)P3)	0.00999	IPMK,IPPK,ITPK1
CTLA4 Signaling in Cytotoxic T Lymphocytes	0.0103	AKT1,AP1B1,AP1G1,AP1M1,AP1S2,AP2A2,AP2B1,AP2M1,CLTA,CLTB,CLTC,CLTCL1,FYN,GRB2,PIK3C2A,PIK3CA,PIK3R1,PIK3R4,PLCG1,PPP2CA,PPP2CB,PPP2R2A,PPP2R2B,PPP2R5A,PPP2R5C,PPP2R5D,PPP2R5E,PTPA,PTPN11
Triacylglycerol Biosynthesis	0.0108	ABHD5,AGPAT2,AGPAT5,ASPG,CRLS1,ELOVL1,ELOVL6,GPAT3,GPAT4,LCLAT1,PLPP1,PLPP2,PLPP4,PLPP5,PLPPR3,PNPLA3
CCR3 Signaling in Eosinophils	0.0111	CALM1 (includes others),CFL2,GNAI1,GNAS,GNB1,GNB4,GNB5,GNG12,HRAS,ITPR2,KRAS,MAP2K1,MAPK1,MAPK14,MRAS,PAK2,PIK3C2A,PIK3CA,PIK3R1,PIK3R4,PLA2G4A,PPP1CB,PPP1R12A,PPP1R12B,PRKCD,PRKCI,PRKD3,RAC1,RAF1,RALA,RALB,RAP1A,RAP1B,RAP2B,RASD1,RHOA,ROCK1,RRAS2
Granzyme B Signaling	0.0111	CASP3,CASP8,CASP9,DFFB,ENDOG,LMNB1,LMNB2,PARP1
Glutaryl-CoA Degradation	0.0111	ACAA2,ACAT1,ACAT2,HADH,HADHA,HADHB,HSD17B4,PARK7
Phospholipase C Signaling	0.012	ADCY5,ADCY9,ARHGEF12,ARHGEF17,ARHGEF3,ATF2,ATF4,CALM1 (includes others),CDC42,CHP1,CREBBP,EP300,FNBP1,FYN,GNA13,GNAS,GNB1,GNB4,GNB5,GNG12,GRB2,HDAC1,HDAC2,HDAC3,HDAC4,HMOX1,HRAS,ITGA2,ITGB1,ITPR2,KRAS,MAP2K1,MAPK1,MEF2A,MRAS,MYL9,NFAT5,NFATC3,PLA2G4A,PLCD1,PLCD4,PLCG1,PLCG2,PLD1,PPP1CB,PPP1R12A,PPP1R12B,PRKCD,PRKCI,PRKD3,RAC1,RAC3,RAF1,RALA,RALB,RAP1A,RAP1B,RAP2B,RASD1,RHOA,RHOB,RHOT1,RHOT2,RND3,…
FcγRIIB Signaling in B Lymphocytes	0.0121	AKT1,CACNA1H,CACNA2D1,CACNA2D2,CACNB2,GRB2,HRAS,KRAS,MAPK9,MRAS,PDPK1,PIK3C2A,PIK3CA,PIK3R1,PIK3R4,PLCG2,RALA,RALB,RAP1A,RAP1B,RAP2B,RASD1,RRAS2,SHC1,SOS1
Role of PKR in Interferon Induction and Antiviral Response	0.0124	ATF2,CASP3,CASP8,CASP9,CHUK,COLEC12,DNAJC3,E2F1,EIF2S1,FADD,FASLG,HMGB1,HSP90AA1,HSP90AB1,HSP90B1,HSPA2,HSPA4,HSPA5,HSPA8,HSPA9,IFNGR1,IKBKB,JAK1,JUN,MAP2K3,MAP3K7,MAPK1,MAPK14,MAPK9,METAP2,SP1,STAT1,STAT3,TAB2,TIRAP,TYK2
Synaptic Long Term Potentiation	0.0129	ATF2,ATF4,CALM1 (includes others),CHP1,CREBBP,EP300,GNA11,HRAS,ITPR2,KRAS,MAP2K1,MAPK1,MRAS,PDIA3,PLCD1,PLCD4,PLCG1,PLCG2,PLCL1,PPP1CA,PPP1CB,PPP1CC,PPP1R12A,PRKAG2,PRKAR1A,PRKAR1B,PRKAR2A,PRKCD,PRKCI,PRKD3,RAF1,RALA,RALB,RAP1A,RAP1B,RAP2B,RASD1,RPS6KA1,RRAS2
Role of Macrophages, Fibroblasts and Endothelial Cells in Rheumatoid Arthritis	0.0135	AKT1,APC2,ATF2,ATF4,AXIN1,CALM1 (includes others),CEBPG,CEBPZ,CHP1,CHUK,CREBBP,CSNK1A1,CTNNB1,CXCL12,DKK3,FN1,FZD2,FZD4,FZD6,FZD9,GSK3B,HNF1A,HRAS,IKBKB,IL6ST,JUN,KRAS,MAP2K1,MAP2K3,MAP3K7,MAPK1,MAPK14,MAPK9,MAPKAPK2,MIF,MRAS,MYC,NFAT5,NFATC3,NGFR,NLK,NOS2,PDIA3,PGF,PIK3C2A,PIK3CA,PIK3R1,PIK3R4,PLCD1,PLCD4,PLCG1,PLCG2,PLCL1,PRKCD,PRKCI,PRKD3,RAC1,RAF1,RALA,RALB,RAP1A,RAP1B,RAP2B,RASD1,RHOA,ROCK1,…
Necroptosis Signaling Pathway	0.0135	CAPN10,CAPN11,CAPN5,CASP8,CFLAR,CHP1,CHUK,DNM1L,FADD,FASLG,GLUL,IKBKB,JAK1,MAP3K7,MDM2,MERTK,MLKL,NGFR,PELI1,PLA2G4A,PPID,PPIF,RB1,RBL2,SLC25A3,SLC25A4,SLC25A5,STAT1,TAB1,TAB2,TIMM10,TIMM17A,TIMM22,TIMM44,TIMM50,TNFRSF10B,TOMM20,TOMM22,TOMM34,TOMM70,TRAF2,TRPM7,TSPO,VDAC1,VDAC2,VDAC3
Chemokine Signaling	0.015	CALM1 (includes others),CAMK1,CXCL12,GNAI1,HRAS,JUN,KRAS,MAP2K1,MAPK1,MAPK14,MRAS,PLCG1,PLCG2,PPP1CB,PPP1R12A,PPP1R12B,RAF1,RALA,RALB,RAP1A,RAP1B,RAP2B,RASD1,RHOA,RRAS2,SRC
Relaxin Signaling	0.0151	ADCY5,ADCY9,AKT1,CTH,FICD,GDE1,GNA11,GNA12,GNA13,GNAI1,GNAS,GNB1,GNB4,GNB5,GNG12,JUN,MAP2K1,MAPK1,MMP9,MRAS,NOS2,NPR2,PDE10A,PDE12,PDE1A,PDE4D,PDE5A,PDE6D,PDE7B,PDE8A,PIK3C2A,PIK3CA,PIK3R1,PIK3R4,PRKAG2,PRKAR1A,PRKAR1B,PRKAR2A,RAP1A,RAP1B,SMPDL3A,SMPDL3B,TDP2,VEGFA
Factors Promoting Cardiogenesis in Vertebrates	0.0151	ACVR1,ACVR2A,ATF2,ATF4,AXIN1,BMP6,BMPR1B,BMPR2,CREBBP,CTNNB1,FZD2,FZD4,FZD6,FZD9,GATA4,GSK3B,HNF1A,MAP3K7,MAPK14,MAPK9,MYC,PDIA3,PLCD1,PLCD4,PLCG1,PLCG2,PLCL1,PRKCD,PRKCI,PRKD3,RHOA,ROCK1,SMAD1,SMAD2,SMAD5,SMO,TCF3,TGFBR1,TGFBR2,TGFBR3,WNT16,WNT4,WNT5B,WNT6
FGF Signaling	0.0156	AKT1,ATF2,ATF4,CREBBP,CRK,CRKL,FGFR1,FGFRL1,GAB1,GRB2,HRAS,MAP2K1,MAP2K3,MAPK1,MAPK14,MAPKAPK2,PIK3C2A,PIK3CA,PIK3R1,PIK3R4,PLCG1,PTPN11,RAC1,RAF1,SOS1,SOS2,STAT3
CDP-diacylglycerol Biosynthesis I	0.0162	ABHD5,AGPAT2,AGPAT5,CDS2,CRLS1,GPAT3,GPAT4,LCLAT1,PNPLA3
Wnt/Ca+ pathway	0.0169	ATF2,ATF4,AXIN1,CREBBP,DVL3,FZD2,FZD4,FZD6,FZD9,GSK3B,NFAT5,NFATC3,PDE6D,PDIA3,PLCD1,PLCD4,PLCG1,PLCG2,PLCL1,SMO,WNT5B
D-myo-inositol (1,4,5)-trisphosphate Degradation	0.0171	IMPA2,IMPAD1,INPP5A,INPP5J,INPP5K,OCRL,SEC16A,SYNJ2
Dopamine Receptor Signaling	0.0171	ADCY5,ADCY9,COMT,PCBD1,PPP1CA,PPP1CB,PPP1CC,PPP1R12A,PPP2CA,PPP2CB,PPP2R2A,PPP2R2B,PPP2R5A,PPP2R5C,PPP2R5D,PPP2R5E,PRKAG2,PRKAR1A,PRKAR1B,PRKAR2A,PTPA,PTS,QDPR,SMOX,SPR
Phenylalanine Degradation IV (Mammalian, via Side Chain)	0.0174	AASDH,ACSF3,ALDH3A2,GOT1,GOT2,HPD,SMOX
Superpathway of Methionine Degradation	0.0176	AHCY,AHCYL1,AHCYL2,CDO1,CTH,DLD,EEF1AKMT1,EHMT1,GOT1,GOT2,MAT2B,MMUT,NSUN4,PCCB
Systemic Lupus Erythematosus Signaling	0.0187	AKT1,C7,CBL,CREM,EFTUD2,GRB2,HNRNPA2B1,HRAS,JUN,KRAS,LSM1,LSM10,LSM14A,LSM14B,LSM3,LSM5,LSM6,LSM7,LSM8,MAPK1,MRAS,MTOR,NFAT5,NFATC3,PIK3C2A,PIK3CA,PIK3R1,PIK3R4,PLCG1,PLCG2,PRPF19,PRPF3,PRPF38A,PRPF39,PRPF4,PRPF40A,PRPF4B,PRPF6,PRPF8,RALA,RALB,RAP1A,RAP1B,RAP2B,RASD1,RRAS2,SF3B4,SNRNP200,SNRNP27,SNRNP35,SNRNP40,SNRPA1,SNRPB2,SNRPC,SNRPD1,SNRPD3,SNRPF,SNRPN,SNU13,SOS1,SOS2,TNFSF13B,ZCRB1
Leptin Signaling in Obesity	0.0195	ADCY5,ADCY9,AKT1,FOXO1,GRB2,LEPR,MAP2K1,MAPK1,PDIA3,PIK3C2A,PIK3CA,PIK3R1,PIK3R4,PLCD1,PLCD4,PLCG1,PLCG2,PLCL1,PRKAG2,PRKAR1A,PRKAR1B,PRKAR2A,PTPN11,STAT3
Leukocyte Extravasation Signaling	0.0201	ABL1,ACTA2,ACTB,ACTN1,AFDN,ARHGAP1,ARHGAP5,ARHGAP6,CD99,CDC42,CLDN12,CRK,CRKL,CTNNA1,CTNNB1,CTNND1,CTTN,CXCL12,CYBA,EZR,GNAI1,ITGA2,ITGA6,ITGB1,JAM3,MAPK1,MAPK14,MAPK9,MMP15,MMP28,MMP9,MSN,PIK3C2A,PIK3CA,PIK3R1,PIK3R4,PLCG1,PLCG2,PRKCD,PRKCI,PRKD3,PTPN11,PXN,RAC1,RAP1A,RAP1B,RDX,RHOA,ROCK1,SRC,THY1,TIMP2,TIMP3,VCL,WASL
Role of Wnt/GSK-3β Signaling in the Pathogenesis of Influenza	0.0202	APC2,AXIN1,CSNK1A1,CSNK1D,CSNK1G1,CSNK1G2,CTNNB1,DVL3,FZD2,FZD4,FZD6,FZD9,GSK3B,HNF1A,NCOA1,NCOA2,NCOA3,NCOA4,SIAH1,SMO,TCF3,WNT16,WNT4,WNT5B,WNT6
UVB-Induced MAPK Signaling	0.0206	AKT1,EGFR,EIF4E,EIF4EBP1,JUN,MAP2K1,MAPK1,MAPK14,MAPK9,MTOR,PIK3C2A,PIK3CA,PIK3R1,PIK3R4,PRKCD,PRKCI,PRKD3,RPS6KA3
Small Cell Lung Cancer Signaling	0.0222	ABL1,AKT1,BCL2L1,CASP9,CDK6,CDKN1B,CHUK,E2F1,IKBKB,MAX,MYC,PIK3C2A,PIK3CA,PIK3R1,PIK3R4,PTGS2,RB1,RXRA,SKP2,SUV39H1,TFDP1,TRAF2,TRAF4
Selenocysteine Biosynthesis II (Archaea and Eukaryotes)	0.0222	PSTK,SARS1,SEPHS1,SEPSECS
GDP-mannose Biosynthesis	0.0222	GPI,MPI,PMM1,PMM2
Docosahexaenoic Acid (DHA) Signaling	0.0225	AKT1,APP,BCL2L1,CASP3,CASP9,FOXO1,GSK3B,PDPK1,PIK3C2A,PIK3CA,PIK3R1,PIK3R4,PNPLA2,SERPINF1
Angiopoietin Signaling	0.0229	AKT1,CASP9,CHUK,CRK,FOXO1,GRB2,HRAS,IKBKB,KRAS,MRAS,PAK2,PIK3C2A,PIK3CA,PIK3R1,PIK3R4,PTPN11,RALA,RALB,RAP1A,RAP1B,RAP2B,RASD1,RRAS2,SOS1
FAT10 Signaling Pathway	0.025	HTT,NUB1,PSMD4,PSME3,PSME4,PSMF1,SQSTM1,UBE2Z
T Cell Exhaustion Signaling Pathway	0.0256	ACVR1,ACVR2A,AKT1,BMPR2,FOXO1,HLA-DMA,HRAS,JAK1,JUN,KRAS,MAPK1,MAPK9,MRAS,MTOR,NFAT5,NFATC3,PDK1,PIK3C2A,PIK3CA,PIK3R1,PIK3R4,PLCG1,PLCG2,PPP2CA,PPP2CB,PPP2R2A,PPP2R2B,PPP2R5A,PPP2R5C,PPP2R5D,PPP2R5E,PTPA,PTPN11,RALA,RALB,RAP1A,RAP1B,RAP2B,RASD1,RRAS2,SMAD2,SMAD3,STAT1,STAT3,TGFBR1,TGFBR2,TGFBR3,TYK2,VEGFA
eNOS Signaling	0.0263	ADCY5,ADCY9,AKT1,AQP11,CALM1 (includes others),CASP3,CASP8,CASP9,CAV1,CCNA1,CHRNA5,ESR1,FLT4,GNAS,HSP90AA1,HSP90AB1,HSP90B1,HSPA2,HSPA4,HSPA5,HSPA8,HSPA9,ITPR2,LPAR2,LPAR6,PDPK1,PGF,PIK3C2A,PIK3CA,PIK3R1,PIK3R4,PLCG1,PLCG2,PRKAB1,PRKAB2,PRKAG2,PRKAR1A,PRKAR1B,PRKAR2A,PRKCD,PRKCI,PRKD3,SLC7A1,STUB1,VEGFA
Aryl Hydrocarbon Receptor Signaling	0.0267	AIP,ALDH18A1,ALDH3A2,ALDH4A1,ALDH7A1,ALDH9A1,ARNT,CCNA1,CDK6,CDKN1B,CHEK2,E2F1,EP300,ESR1,FASLG,GSTZ1,HSP90AA1,HSP90AB1,HSP90B1,HSPB1,JUN,MAPK1,MDM2,MED1,MGST1,MGST3,MYC,NCOA2,NCOA3,NCOA7,NFE2L2,NQO1,NRIP1,PTGES3,RB1,RBL2,RXRA,SP1,SRC,TFDP1,TGM2
Sucrose Degradation V (Mammalian)	0.0267	ALDOB,ALDOC,GALM,TKFC,TPI1
Phosphatidylethanolamine Biosynthesis II	0.0267	CEPT1,ETNK1,PCYT2,PIGF,SELENOI
Heme Biosynthesis II	0.0267	ALAD,ALAS1,FECH,HMBS,UROD
Role of JAK family kinases in IL-6-type Cytokine Signaling	0.0283	IL6ST,JAK1,MAPK1,MAPK14,MAPK9,PTPN11,SOCS1,STAT1,STAT3,TYK2
Adrenomedullin signaling pathway	0.0296	ADCY5,ADCY9,AKT1,ARNT,CALM1 (includes others),CASP3,CRCP,CSK,CTH,GNA11,GNAS,GRB2,GSK3B,HIF1A,HRAS,ITPR2,KCNN2,KRAS,MAP2K1,MAP2K3,MAP2K5,MAPK1,MAPK14,MAPK9,MAX,MRAS,NPR2,PDIA3,PIK3C2A,PIK3CA,PIK3R1,PIK3R4,PLCD1,PLCD4,PLCG1,PLCG2,PLCL1,PRKAG2,PRKAR1A,PRKAR1B,PRKAR2A,RAF1,RALA,RALB,RAP1A,RAP1B,RAP2B,RASD1,RRAS2,RXRA,SHC1,SHF,SOS1,SOS2
Role of JAK1 and JAK3 in γc Cytokine Signaling	0.0297	GRB2,HRAS,JAK1,KRAS,MAPK1,MRAS,PIK3C2A,PIK3CA,PIK3R1,PIK3R4,PTPN11,RALA,RALB,RAP1A,RAP1B,RAP2B,RASD1,RRAS2,SHC1,SOCS1,STAT1,STAT3
SPINK1 General Cancer Pathway	0.0297	AKT1,EGFR,HRAS,JAK1,KRAS,MAP2K1,MAPK1,MRAS,PIK3C2A,PIK3CA,PIK3R1,PIK3R4,RAF1,RALA,RALB,RAP1A,RAP1B,RAP2B,RASD1,RRAS2,STAT3,TYK2
tRNA Splicing	0.0307	FICD,GDE1,PDE10A,PDE12,PDE1A,PDE4D,PDE5A,PDE6D,PDE7B,PDE8A,SMPDL3A,SMPDL3B,TDP2,TSEN15,TSEN54
Heme Degradation	0.0335	BLVRA,HMOX1,HMOX2
Arginine Degradation I (Arginase Pathway)	0.0335	ALDH4A1,ARG2,OAT
L-cysteine Degradation I	0.0335	CDO1,GOT1,GOT2
Phenylalanine Degradation I (Aerobic)	0.0335	PCBD1,PCBD2,QDPR
T Cell Receptor Signaling	0.0338	CALM1 (includes others),CBL,CHUK,CSK,FYN,GRB2,HRAS,IKBKB,JUN,KRAS,MAP2K1,MAPK1,MRAS,NFAT5,NFATC3,PIK3C2A,PIK3CA,PIK3R1,PIK3R4,PLCG1,RAC1,RAF1,RALA,RALB,RAP1A,RAP1B,RAP2B,RASD1,RRAS2,SOS1,SOS2
IL-7 Signaling Pathway	0.0362	AKT1,CDC25A,CDKN1B,FOXO1,FOXO4,FYN,GRB2,GSK3B,JAK1,JUN,MAPK1,MAPK14,MCL1,MYC,PDPK1,PIK3C2A,PIK3CA,PIK3R1,PIK3R4,SHC1,SOCS1,SOS1,SOS2,STAT1
Glycolysis I	0.0374	ALDOB,ALDOC,BPGM,ENO1,GAPDH,GPI,PFKL,PFKP,PKM,TPI1
Chondroitin Sulfate Degradation (Metazoa)	0.0388	GALNS,GM2A,HEXB,HEXD,HYAL1,HYAL2,OGA
Dopamine-DARPP32 Feedback in cAMP Signaling	0.0392	ADCY5,ADCY9,ATF1,ATF2,ATF4,ATP2A2,CALM1 (includes others),CHP1,CREBBP,CREM,CSNK1A1,CSNK1D,CSNK1G1,CSNK1G2,GNAI1,GNAS,ITPR2,KCNJ5,KCNJ8,PDIA3,PLCD1,PLCD4,PLCG1,PLCG2,PLCL1,PPP1CA,PPP1CB,PPP1CC,PPP1R12A,PPP2CA,PPP2CB,PPP2R2A,PPP2R2B,PPP2R5A,PPP2R5C,PPP2R5D,PPP2R5E,PRKAG2,PRKAR1A,PRKAR1B,PRKAR2A,PRKCD,PRKCI,PRKD3,PTPA
Growth Hormone Signaling	0.0405	IGF1R,IGF2,MAPK1,PDPK1,PIK3C2A,PIK3CA,PIK3R1,PIK3R4,PLCG1,PLCG2,PRKCD,PRKCI,PRKD3,RPS6KA1,RPS6KA3,RPS6KA6,RPS6KB2,SOCS1,SOCS2,SRF,STAT1,STAT3
Oleate Biosynthesis II (Animals)	0.042	CYB5A,FADS6,PTPRT,SCD,SCD5,UFSP2
NAD Phosphorylation and Dephosphorylation	0.042	ACP2,ACP6,NADK,NADK2,NNT,PXYLP1
Pregnenolone Biosynthesis	0.042	CYP11A1,CYP26A1,CYP26B1,CYP27A1,CYP46A1,MICAL2
IL-1 Signaling	0.0427	ADCY5,ADCY9,CHUK,GNA11,GNA12,GNA13,GNAI1,GNAS,GNB1,GNB4,GNB5,GNG12,IKBKB,JUN,MAP2K3,MAP3K7,MAPK1,MAPK14,MAPK9,MRAS,PRKAG2,PRKAR1A,PRKAR1B,PRKAR2A,TAB1,TAB2,TOLLIP
Thioredoxin Pathway	0.0429	NXN,SELENOT,TXN,TXNRD3
Glycoaminoglycan-protein Linkage Region Biosynthesis	0.0429	B3GAT1,B4GALT7,XYLT1,XYLT2
Aspartate Degradation II	0.0429	GOT1,GOT2,MDH1,MDH2
Tec Kinase Signaling	0.043	ACTA2,ACTB,CDC42,FADD,FASLG,FNBP1,FYN,GNA11,GNA12,GNA13,GNAI1,GNAS,GNB1,GNB4,GNB5,GNG12,GTF2I,ITGA2,ITGB1,JAK1,MAPK9,MRAS,PAK2,PIK3C2A,PIK3CA,PIK3R1,PIK3R4,PLCG1,PLCG2,PRKCD,PRKCI,PRKD3,RAC1,RAC3,RHOA,RHOB,RHOT1,RHOT2,RND3,SRC,STAT1,STAT3,TNFRSF10B,TYK2,YES1
Nitric Oxide Signaling in the Cardiovascular System	0.043	ADRB1,AKT1,ARG2,ATP2A2,CALM1 (includes others),CAV1,FLT4,HSP90AA1,HSP90AB1,HSP90B1,ITPR2,MAP2K1,MAPK1,PDE1A,PDE5A,PGF,PIK3C2A,PIK3CA,PIK3R1,PIK3R4,PRKAG2,PRKAR1A,PRKAR1B,PRKAR2A,PRKCD,PRKCI,PRKD3,SLC7A1,VEGFA
Prostanoid Biosynthesis	0.0441	HPGDS,PTGES2,PTGES3,PTGS1,PTGS2
Pentose Phosphate Pathway	0.0441	PGD,PGLS,RPIA,TALDO1,TKT
UDP-D-xylose and UDP-D-glucuronate Biosynthesis	0.0464	UGDH,UXS1
Epoxysqualene Biosynthesis	0.0464	FDFT1,SQLE
Spermine Biosynthesis	0.0464	AMD1,SMS
L-cysteine Degradation III	0.0464	GOT1,MPST
Spermidine Biosynthesis I	0.0464	AMD1,SRM
Sulfate Activation for Sulfonation	0.0464	PAPSS1,PAPSS2
GDP-L-fucose Biosynthesis I (from GDP-D-mannose)	0.0464	GMDS,TSTA3
Cardiolipin Biosynthesis II	0.0464	PGS1,PTPMT1
Formaldehyde Oxidation II (Glutathione-dependent)	0.0464	ADH5,ESD

## Sheet: Proteome
Ingenuity Canonical Pathways	p-value	Molecules
Oxidative Phosphorylation	1.2e-18	ATP5F1A,ATP5F1B,ATP5F1D,ATP5ME,COX5A,COX5B,COX6A1,COX6B1,CYB5A,NDUFA9,NDUFB10,NDUFB8,NDUFS1,NDUFS3,NDUFS5,UQCRB,UQCRC1,UQCRC2,UQCRFS1
Mitochondrial Dysfunction	1.89e-18	ATP5F1A,ATP5F1B,ATP5F1D,ATP5ME,COX5A,COX5B,COX6A1,COX6B1,CYB5A,NDUFA9,NDUFB10,NDUFB8,NDUFS1,NDUFS3,NDUFS5,PRDX3,SOD2,UQCRB,UQCRC1,UQCRC2,UQCRFS1,VDAC2
NRF2-mediated Oxidative Stress Response	6.02e-12	ACTB,ACTC1,ACTG1,AKR1A1,AKR7A2,ERP29,FKBP5,FTH1,GCLM,GSTA2,GSTA4,MAPK1,PPIB,SOD2,TXN,UBB,VCP
Remodeling of Epithelial Adherens Junctions	6e-11	ACTB,ACTC1,ACTG1,ACTN1,ACTR3,ARPC5,TUBA1B,TUBB,TUBB2A,TUBB4A,VCL
Sirtuin Signaling Pathway	9.18e-11	ATP5F1A,ATP5F1B,ATP5F1D,GOT2,LDHB,MAPK1,NDUFA9,NDUFB10,NDUFB8,NDUFS1,NDUFS3,NDUFS5,PGAM1,PGK1,SOD2,TUBA1B,UQCRC2,UQCRFS1,VDAC2
BAG2 Signaling Pathway	3.05e-10	ANXA2,BAG2,CTSB,HSP90AA1,HSPA2,HSPA8,HSPA9,MAPK1,PSME3
Gluconeogenesis I	4.5e-09	ALDOC,ENO1,GAPDHS,MDH1,MDH2,PGAM1,PGK1
Actin Cytoskeleton Signaling	3.62e-08	ACTB,ACTC1,ACTG1,ACTN1,ACTR3,ARPC5,EZR,GSN,MAPK1,MSN,MYLK,PFN2,RDX,VCL
Unfolded protein response	7.22e-08	CALR,HSP90B1,HSPA2,HSPA8,HSPA9,P4HB,PDIA6,VCP
Protein Ubiquitination Pathway	9.18e-08	HSP90AA1,HSP90B1,HSPA2,HSPA8,HSPA9,HSPB1,HSPD1,HSPE1,PSMA1,PSMA3,PSMB2,PSMC2,UBB,UBE2N,UCHL1
Signaling by Rho Family GTPases	1.47e-07	ACTB,ACTC1,ACTG1,ACTR3,ARPC5,DES,EZR,GNB2,MAPK1,MSN,MYLK,RDX,STMN1,VIM
Glycolysis I	1.64e-07	ALDOC,ENO1,GAPDHS,PGAM1,PGK1,TPI1
Glucocorticoid Receptor Signaling	2.4e-07	ACTB,FKBP5,HSP90AA1,HSP90B1,HSPA2,HSPA8,HSPA9,KRT12,KRT18,KRT19,KRT2,KRT8,MAPK1,SMAD2,SMAD3,SMARCA2
Epithelial Adherens Junction Signaling	3.3e-07	ACTB,ACTC1,ACTG1,ACTN1,ACTR3,ARPC5,TUBA1B,TUBB,TUBB2A,TUBB4A,VCL
RhoA Signaling	3.89e-07	ACTB,ACTC1,ACTG1,ACTR3,ARPC5,EZR,MSN,MYLK,PFN2,RDX
Clathrin-mediated Endocytosis Signaling	4.94e-07	ACTB,ACTC1,ACTG1,ACTR3,ALB,APOA1,APOB,ARPC5,CLTB,HSPA8,RBP4,UBB
14-3-3-mediated Signaling	5.24e-07	MAPK1,PDCD6IP,PDIA3,TUBA1B,TUBB,TUBB2A,TUBB4A,VIM,YWHAE,YWHAQ
VEGF Signaling	5.82e-07	ACTB,ACTC1,ACTG1,ACTN1,EIF2S1,EIF2S2,MAPK1,VCL,YWHAE
Germ Cell-Sertoli Cell Junction Signaling	1.07e-06	ACTB,ACTC1,ACTG1,ACTN1,GSN,MAPK1,TUBA1B,TUBB,TUBB2A,TUBB4A,VCL
Role of PKR in Interferon Induction and Antiviral Response	2.38e-06	EIF2S1,FADD,HSP90AA1,HSP90B1,HSPA2,HSPA8,HSPA9,MAPK1,NPM1
Aldosterone Signaling in Epithelial Cells	3.84e-06	HSP90AA1,HSP90B1,HSPA2,HSPA8,HSPA9,HSPB1,HSPD1,HSPE1,MAPK1,PDIA3
Regulation of Actin-based Motility by Rho	4.11e-06	ACTB,ACTC1,ACTR3,ARHGDIA,ARPC5,GSN,MYLK,PFN2
Huntington's Disease Signaling	4.25e-06	ATP5F1A,ATP5F1B,ATP5F1D,CLTB,GNB2,HSPA2,HSPA8,HSPA9,MAPK1,NAPA,PSME3,UBB
Integrin Signaling	8.91e-06	ACTB,ACTC1,ACTG1,ACTN1,ACTR3,ARPC5,GSN,MAPK1,MYLK,PFN2,VCL
RhoGDI Signaling	1.22e-05	ACTB,ACTC1,ACTG1,ACTR3,ARHGDIA,ARPC5,EZR,GNB2,MSN,RDX
EIF2 Signaling	1.43e-05	ACTB,ACTC1,EIF2S1,EIF2S2,EIF4A2,EIF4E,MAPK1,PTBP1,RPLP2,RPS12,RPSA
Sertoli Cell-Sertoli Cell Junction Signaling	1.54e-05	ACTB,ACTC1,ACTG1,ACTN1,MAPK1,TUBA1B,TUBB,TUBB2A,TUBB4A,VCL
Phagosome Maturation	1.91e-05	CALR,CTSA,CTSB,NAPA,PRDX6,TUBA1B,TUBB,TUBB2A,TUBB4A
Superpathway of Geranylgeranyldiphosphate Biosynthesis I (via Mevalonate)	2.49e-05	FDPS,HADHB,HMGCS1,IDI1
Aspartate Degradation II	3.18e-05	GOT2,MDH1,MDH2
Fcγ Receptor-mediated Phagocytosis in Macrophages and Monocytes	3.98e-05	ACTB,ACTC1,ACTG1,ACTR3,ARPC5,EZR,MAPK1
TCA Cycle II (Eukaryotic)	8.24e-05	CS,DLD,MDH1,MDH2
Aryl Hydrocarbon Receptor Signaling	8.7e-05	ALDH2,ALDH9A1,GSTA2,GSTA4,HSP90AA1,HSP90B1,HSPB1,MAPK1
ILK Signaling	0.000114	ACTB,ACTC1,ACTG1,ACTN1,KRT18,MAPK1,PPP2CA,VCL,VIM
Leukocyte Extravasation Signaling	0.00015	ACTB,ACTC1,ACTG1,ACTN1,EZR,MAPK1,MSN,RDX,VCL
Gap Junction Signaling	0.000156	ACTB,ACTC1,ACTG1,MAPK1,PDIA3,TUBA1B,TUBB,TUBB2A,TUBB4A
Regulation of eIF4 and p70S6K Signaling	0.000166	EIF2S1,EIF2S2,EIF4A2,EIF4E,MAPK1,PPP2CA,RPS12,RPSA
Superpathway of Cholesterol Biosynthesis	0.000177	FDPS,HADHB,HMGCS1,IDI1
Fatty Acid β-oxidation I	0.000262	ECHS1,ECI1,HADH,HADHB
Mevalonate Pathway I	0.000314	HADHB,HMGCS1,IDI1
Isoleucine Degradation I	0.00039	DLD,ECHS1,HADHB
Phenylalanine Degradation I (Aerobic)	0.000569	PCBD1,QDPR
Xenobiotic Metabolism CAR Signaling Pathway	0.00058	ALDH2,ALDH9A1,GSTA2,GSTA4,HSP90AA1,HSP90B1,MAPK1,PPP2CA
PPARα/RXRα Activation	0.0006	APOA1,GOT2,HSP90AA1,HSP90B1,MAPK1,PDIA3,SMAD2,SMAD3
Valine Degradation I	0.000684	DLD,ECHS1,HADHB
Mechanisms of Viral Exit from Host Cells	0.000689	ACTB,ACTC1,ACTG1,PDCD6IP
Paxillin Signaling	0.000698	ACTB,ACTC1,ACTG1,ACTN1,MAPK1,VCL
Trans, trans-farnesyl Diphosphate Biosynthesis	0.000941	FDPS,IDI1
Endoplasmic Reticulum Stress Pathway	0.00109	CALR,EIF2S1,HSP90B1
LXR/RXR Activation	0.00126	ALB,APOA1,APOB,ECHS1,HADH,RBP4
Inhibition of ARE-Mediated mRNA Degradation Pathway	0.00132	MAPK1,PABPN1,PPP2CA,PSME3,YWHAE,YWHAQ
Tight Junction Signaling	0.00139	ACTB,ACTC1,ACTG1,MYLK,NAPA,PPP2CA,VCL
HIPPO signaling	0.00151	PPP2CA,SMAD2,SMAD3,YWHAE,YWHAQ
Estrogen Receptor Signaling	0.00157	ATP5F1A,ATP5F1D,EIF4E,HSP90AA1,HSP90B1,MAPK1,PDIA3,SOD2,UQCRC2,UQCRFS1
Senescence Pathway	1,65E=03	CALM1 (includes others),DLD,EIF4E,MAPK1,PDHB,PPP2CA,SMAD2,SMAD3,SOD2
PI3K/AKT Signaling	0.00176	EIF4E,HSP90AA1,HSP90B1,MAPK1,PPP2CA,YWHAE,YWHAQ
Tryptophan Degradation X (Mammalian, via Tryptamine)	0.00183	AKR1A1,ALDH2,ALDH9A1
Cellular Effects of Sildenafil (Viagra)	0.00189	ACTB,ACTC1,ACTG1,CALM1 (includes others),MYLK,PDIA3
Acetyl-CoA Biosynthesis I (Pyruvate Dehydrogenase Complex)	0.00195	DLD,PDHB
Death Receptor Signaling	0.00205	ACTB,ACTC1,ACTG1,FADD,HSPB1
Xenobiotic Metabolism Signaling	0.00221	ALDH2,ALDH9A1,ESD,GSTA2,GSTA4,HSP90AA1,HSP90B1,MAPK1,PPP2CA
Androgen Signaling	0.00228	CALM1 (includes others),CALR,GNB2,HSP90AA1,MAPK1,SMAD3
FAK Signaling	0.00247	ACTB,ACTC1,ACTG1,MAPK1,VCL
SPINK1 Pancreatic Cancer Pathway	0.00287	CTSA,CTSB,SMAD2,SMAD3
Xenobiotic Metabolism PXR Signaling Pathway	0.0296	ALDH2,ALDH9A1,ESD,GSTA2,GSTA4,HSP90AA1,HSP90B1
Sucrose Degradation V (Mammalian)	0.0033	ALDOC,TPI1
Ethanol Degradation II	0.00776	AKR1A1,ALDH2,ALDH9A1
Regulation of Cellular Mechanics by Calpain Protease	0.00384	ACTN1,EZR,MAPK1,VCL
Ketolysis	0.0041	HADHB,OXCT1
mTOR Signaling	0.00483	EIF4A2,EIF4E,FKBP1A,MAPK1,PPP2CA,RPS12,RPSA
Noradrenaline and Adrenaline Degradation	0.00485	AKR1A1,ALDH2,ALDH9A1
eNOS Signaling	0.00493	CALM1 (includes others),HSP90AA1,HSP90B1,HSPA2,HSPA8,HSPA9
Ketogenesis	0.00498	HADHB,HMGCS1
fMLP Signaling in Neutrophils	0.0058	ACTR3,ARPC5,CALM1 (includes others),GNB2,MAPK1
Caveolar-mediated Endocytosis Signaling	0.00581	ACTB,ACTC1,ACTG1,ALB
Hypoxia Signaling in the Cardiovascular System	0.00609	HSP90AA1,HSP90B1,P4HB,UBE2N
Antiproliferative Role of TOB in T Cell Signaling	0.00658	MAPK1,SMAD2,SMAD3
LPS/IL-1 Mediated Inhibition of RXR Function	0.00682	ALDH2,ALDH9A1,FABP3,FABP7,GSTA2,GSTA4,HMGCS1
Agrin Interactions at Neuromuscular Junction	0.00766	ACTB,ACTC1,ACTG1,MAPK1
Phenylalanine Degradation IV (Mammalian, via Side Chain)	0.00808	ALDH2,GOT2
Axonal Guidance Signaling	0.00863	ACTR3,ARPC5,EIF4E,GNB2,MAPK1,PDIA3,PFN2,TUBA1B,TUBB,TUBB2A,TUBB4A
Acute Phase Response Signaling	0.00864	ALB,APOA1,HNRNPK,MAPK1,RBP4,SOD2
p70S6K Signaling	0.00899	MAPK1,PDIA3,PPP2CA,YWHAE,YWHAQ
Asparagine Biosynthesis I	0.00982	ASNS
IL-12 Signaling and Production in Macrophages	0.00987	ALB,APOA1,APOB,MAPK1,RBP4
FAT10 Cancer Signaling Pathway	0.0104	EEF1A1,SMAD2,SMAD3
Glutaryl-CoA Degradation	0.0105	HADH,HADHB
Parkinson's Signaling	0.0105	MAPK1,UCHL1
Production of Nitric Oxide and Reactive Oxygen Species in Macrophages	0.0108	ALB,APOA1,APOB,MAPK1,PPP2CA,RBP4
Regulation of IL-2 Expression in Activated and Anergic T Lymphocytes	0.0115	CALM1 (includes others),MAPK1,SMAD2,SMAD3
Iron homeostasis signaling pathway	0.0115	FTH1,HSPA9,MAPK1,SMAD2,SMAD3
Histamine Degradation	0.018	ALDH2,ALDH9A1
Agranulocyte Adhesion and Diapedesis	0.0122	ACTB,ACTC1,ACTG1,EZR,MSN,RDX
RAR Activation	0.0125	ACTB,MAPK1,RBP4,SMAD2,SMAD3,SMARCA2
Methylglyoxal Degradation III	0.0132	AKR1A1,AKR7A2
Oxidative Ethanol Degradation III	0.0147	ALDH2,ALDH9A1
α-Adrenergic Signaling	0.0149	CALM1 (includes others),GNB2,MAPK1,PYGL
Fatty Acid α-oxidation	0.0162	ALDH2,ALDH9A1
Calcium Signaling	0.0164	ACTC1,CALM1 (includes others),CALR,MAPK1,TPM2,TPM3
Nitric Oxide Signaling in the Cardiovascular System	0.0165	CALM1 (includes others),HSP90AA1,HSP90B1,MAPK1
Protein Kinase A Signaling	0.0173	CALM1 (includes others),GNB2,MAPK1,MYLK,PDIA3,PYGL,SMAD3,YWHAE,YWHAQ
Putrescine Degradation III	0.0178	ALDH2,ALDH9A1
Osteoarthritis Pathway	0.0182	ANXA2,ANXA5,FADD,RBP4,SMAD2,SMAD3
MSP-RON Signaling Pathway	0.0194	ACTB,ACTC1,ACTG1
L-cysteine Degradation III	0.0195	MPST
Formaldehyde Oxidation II (Glutathione-dependent)	0.0195	ESD
Tryptophan Degradation III (Eukaryotic)	0.0212	HADH,HADHB
Ethanol Degradation IV	0.0212	ALDH2,ALDH9A1
Virus Entry via Endocytic Pathways	0.0213	ACTB,ACTC1,ACTG1,CLTB
Telomerase Signaling	0.0213	HSP90AA1,HSP90B1,MAPK1,PPP2CA
Glutathione Redox Reactions I	0.023	CLIC2,PRDX6
Tec Kinase Signaling	0.0231	ACTB,ACTC1,ACTG1,FADD,GNB2
Lipid Antigen Presentation by CD1	0.0267	CALR,PDIA3
Mitotic Roles of Polo-Like Kinase	0.0272	HSP90AA1,HSP90B1,PPP2CA
Serotonin Degradation	0.0283	AKR1A1,ALDH2,ALDH9A1
Role of Tissue Factor in Cancer	0.0284	EIF4E,MAPK1,P4HB,PDIA6
L-carnitine Biosynthesis	0.0292	ALDH9A1
Methylglyoxal Degradation I	0.0292	GLO1
Glutathione Biosynthesis	0.0292	GCLM
D-glucuronate Degradation I	0.0292	AKR1A1
Hypusine Biosynthesis	0.0292	EIF5A
Thiosulfate Disproportionation III (Rhodanese)	0.0292	MPST
Glutamate Degradation II	0.0292	GOT2
Tyrosine Biosynthesis IV	0.0292	PCBD1
Aspartate Biosynthesis	0.0292	GOT2
Cardiac Hypertrophy Signaling	0.0316	CALM1 (includes others),EIF4E,GNB2,HSPB1,MAPK1,PDIA3
Melatonin Signaling	0.034	CALM1 (includes others),MAPK1,PDIA3
Ephrin B Signaling	0.034	GNB2,HNRNPK,MAPK1
CCR3 Signaling in Eosinophils	0.0341	CALM1 (includes others),GNB2,MAPK1,MYLK
Dopamine Degradation	0.0349	ALDH2,ALDH9A1
FXR/RXR Activation	0.0359	ALB,APOA1,APOB,RBP4
Atherosclerosis Signaling	0.0359	ALB,APOA1,APOB,RBP4
Reelin Signaling in Neurons	0.0386	ACTR3,ARPC5,MAPK1,PAFAH1B2
Branched-chain α-keto acid Dehydrogenase Complex	0.0387	DLD
Phenylethylamine Degradation I	0.0387	ALDH2
Glutathione Redox Reactions II	0.0387	PDIA3
Arginine Degradation I (Arginase Pathway)	0.0387	OAT
L-cysteine Degradation I	0.0387	GOT2
Fatty Acid β-oxidation III (Unsaturated, Odd Number)	0.0387	ECI1
Glutathione-mediated Detoxification	0.0393	GSTA2,GSTA4
Dopamine Receptor Signaling	0.0402	PCBD1,PPP2CA,QDPR
ERK/MAPK Signaling	0.0421	EIF4E,HSPB1,MAPK1,PPP2CA,YWHAQ
MIF-mediated Glucocorticoid Regulation	0.0438	MAPK1
Apelin Adipocyte Signaling Pathway	0.047	CLIC2,MAPK1,PRDX6
2-ketoglutarate Dehydrogenase Complex	0.0481	DLD
2-oxobutanoate Degradation I	0.0481	DLD
Hereditary Breast Cancer Signaling	0.0495	ACTB,NPM1,SMARCA2,UBB
